# Supplementary material for: Genome-wide analysis of genetic diversity in Anopheles darlingi from Rondônia State, Brazil
Source: Commun Biol. 2025 Dec 4;9:52. doi: 10.1038/s42003-025-09316-w (PMC12796178; doi:10.1038/s42003-025-09316-w)
Supplement: Supplementary file 3 — Supplementary Data 1 [file 42003_2025_9316_MOESM3_ESM.xlsx]

## Sheet: Sheet1
Gene	Chrom	Position	Ref	Alt	Filter	Info	Genotypes	Wild caught Rondonia State Alternate Allele Freq	Colony Alternate Allele Frequency
glutathione peroxidase-like	NC_064874.1	49746306	C	G	PASS	AC=51;AF=0.9;AN=52;BaseQRankSum=1.5;DP=271;ExcessHet=0.2348;FS=0;InbreedingCoeff=0.4162;MLEAC=57;MLEAF=0.95;MQ=60;MQRankSum=0;QD=30.42;ReadPosRankSum=1.69;SOR=0.452;ANN=G|missense_variant|MODERATE|exon-XM_049677657.1-1|GENE_exon-XM_049677657.1-1|transcript|rna-XM_049677657.1|protein_coding|1/3|c.79C>G|p.Gln27Glu|226/679|79/519|27/172||,G|upstream_gene_variant|MODIFIER|LOC125959288|gene-LOC1259592…	AnDar_008:1/1; AnDar_1062:1/1; AnDar_1362:1/1; AnDar_1363:1/1; AnDar_1367:1/1; AnDar_1368:1/1; AnDar_1378:1/1; AnDar_1379:1/1; AnDar_1381:1/1; AnDar_1382:1/1; AnDar_192:1/1; AnDar_204:1/1; AnDar_235:1/1; AnDar_340:1/1; AnDar_354:1/1; AnDar_406:1/1; AnDar_410:1/1; AnDar_439:1/1; AnDar_441:1/1; AnDar_498:1/1; AnDar_537:1/1; AnDar_543:1/1; AnDar_693:1|1; AnDar_773:1/1; AnDar_960:0/1; AnDar_989:1/1	97.2222	100
probable cytochrome P450 4ac1	NC_064875.1	48326481	A	T	PASS	AC=47;AF=0.982;AN=48;BaseQRankSum=2.61;DP=283;ExcessHet=3.0103;FS=3.062;InbreedingCoeff=0.3444;MLEAC=59;MLEAF=1;MQ=53.53;MQRankSum=1.53;QD=27.23;ReadPosRankSum=0.469;SOR=0.442;ANN=T|missense_variant|MODERATE|exon-XM_049688565.1-1|GENE_exon-XM_049688565.1-1|transcript|rna-XM_049688565.1|protein_coding|3/5|c.697T>A|p.Phe233Ile|719/1689|697/1521|233/506||,T|upstream_gene_variant|MODIFIER|exon-XM_049…	AnDar_008:1|1; AnDar_1062:1|1; AnDar_1363:1|1; AnDar_1367:1|1; AnDar_1368:1|1; AnDar_1379:1|1; AnDar_1381:1|1; AnDar_1382:1|1; AnDar_192:1|1; AnDar_204:1|1; AnDar_235:1|1; AnDar_340:1|1; AnDar_354:1|1; AnDar_406:1|1; AnDar_410:1|1; AnDar_439:1|1; AnDar_441:1|1; AnDar_498:1|1; AnDar_537:1|1; AnDar_543:0/1; AnDar_693:1|1; AnDar_773:1|1; AnDar_953:1|1; AnDar_989:1|1	97.2222	100
cytochrome P450 6a8-like	NC_064874.1	79327973	A	T	PASS	AC=49;AF=0.983;AN=50;BaseQRankSum=-1.497;DP=332;ExcessHet=3.0103;FS=2.622;InbreedingCoeff=0.3089;MLEAC=60;MLEAF=1;MQ=60;MQRankSum=0;QD=31.21;ReadPosRankSum=-2.357;SOR=0.383;ANN=T|missense_variant|MODERATE|exon-XM_049693229.1-1|GENE_exon-XM_049693229.1-1|transcript|rna-XM_049693229.1|protein_coding|1/2|c.613T>A|p.Leu205Met|633/1833|613/1614|205/537||,T|upstream_gene_variant|MODIFIER|exon-XM_049693…	AnDar_008:1/1; AnDar_1062:1/1; AnDar_1362:1/1; AnDar_1363:1/1; AnDar_1367:1/1; AnDar_1368:1/1; AnDar_1378:1/1; AnDar_1379:1/1; AnDar_1381:1/1; AnDar_1382:1/1; AnDar_192:1/1; AnDar_204:1/1; AnDar_235:1/1; AnDar_340:1/1; AnDar_354:1/1; AnDar_406:1/1; AnDar_410:1/1; AnDar_439:1/1; AnDar_441:1/1; AnDar_498:1/1; AnDar_537:1/1; AnDar_543:0/1; AnDar_773:1/1; AnDar_953:1/1; AnDar_960:1/1	97.0588	100
probable cytochrome P450 304a1	NC_064874.1	45276189	C	T	PASS	AC=43;AF=0.911;AN=46;BaseQRankSum=0.387;DP=246;ExcessHet=3.2634;FS=1.727;InbreedingCoeff=0.2709;MLEAC=56;MLEAF=1;MQ=59.9;MQRankSum=0;QD=30.17;ReadPosRankSum=1.04;SOR=0.472;ANN=T|missense_variant|MODERATE|exon-XM_049676274.1-1|GENE_exon-XM_049676274.1-1|transcript|rna-XM_049676274.1|protein_coding|1/3|c.637G>A|p.Gly213Ser|672/1584|637/1545|213/514||,T|upstream_gene_variant|MODIFIER|exon-XM_0496920…	AnDar_008:1/1; AnDar_1062:1/1; AnDar_1362:0|1; AnDar_1363:1/1; AnDar_1367:1/1; AnDar_1378:1/1; AnDar_1379:1/1; AnDar_1381:0|1; AnDar_1382:1/1; AnDar_192:1/1; AnDar_204:1/1; AnDar_235:1/1; AnDar_340:1/1; AnDar_354:1|1; AnDar_406:0/1; AnDar_410:1/1; AnDar_439:1/1; AnDar_441:1/1; AnDar_498:1|1; AnDar_537:1/1; AnDar_543:1/1; AnDar_693:1/1; AnDar_953:1/1	96.875	85.7143
probable cytochrome P450 6a20	NC_064874.1	79320941	G	C	PASS	AC=47;AF=0.983;AN=48;BaseQRankSum=0;DP=231;ExcessHet=3.0103;FS=9.155;InbreedingCoeff=-0.0398;MLEAC=58;MLEAF=0.967;MQ=59.96;MQRankSum=0;QD=27.63;ReadPosRankSum=-1.645;SOR=0.112;ANN=C|missense_variant|MODERATE|exon-XM_049693243.1-1|GENE_exon-XM_049693243.1-1|transcript|rna-XM_049693243.1|protein_coding|2/3|c.20G>C|p.Gly7Ala|187/1850|20/1521|7/506||,C|missense_variant|MODERATE|exon-XM_049693246.1-1|…	AnDar_008:1|1; AnDar_1362:1/1; AnDar_1363:1/1; AnDar_1367:1/1; AnDar_1368:1/1; AnDar_1378:1/1; AnDar_1379:1/1; AnDar_1381:1/1; AnDar_1382:1/1; AnDar_192:0/1; AnDar_204:1/1; AnDar_235:1|1; AnDar_340:1/1; AnDar_354:1|1; AnDar_406:1/1; AnDar_410:1/1; AnDar_439:1/1; AnDar_441:1/1; AnDar_498:1/1; AnDar_537:1|1; AnDar_543:1|1; AnDar_773:1|1; AnDar_953:1/1; AnDar_960:1|1	96.875	100
probable cytochrome P450 305a1	NC_064875.1	64256119	T	G	PASS	AC=45;AF=0.982;AN=46;BaseQRankSum=0.522;DP=241;ExcessHet=3.0103;FS=3.054;InbreedingCoeff=0.3548;MLEAC=60;MLEAF=1;MQ=59.88;MQRankSum=0;QD=27.19;ReadPosRankSum=0.437;SOR=0.431;ANN=G|missense_variant|MODERATE|exon-XM_049684799.1-1|GENE_exon-XM_049684799.1-1|transcript|rna-XM_049684799.1|protein_coding|1/3|c.28T>G|p.Leu10Val|136/1724|28/1596|10/531||,G|upstream_gene_variant|MODIFIER|exon-XM_049684823…	AnDar_008:1|1; AnDar_1062:1|1; AnDar_1362:1|1; AnDar_1363:1|1; AnDar_1367:1|1; AnDar_1378:1|1; AnDar_1379:1|1; AnDar_1381:1|1; AnDar_1382:1|1; AnDar_204:1|1; AnDar_235:1|1; AnDar_340:1|1; AnDar_354:1|1; AnDar_406:1|1; AnDar_410:1|1; AnDar_439:1|1; AnDar_441:1|1; AnDar_498:1|1; AnDar_537:0|1; AnDar_543:1|1; AnDar_693:1|1; AnDar_773:1|1; AnDar_960:1|1	96.875	100
acetylcholinesterase___like	NC_064875.1	69161568	T	C	PASS	AC=47;AF=0.983;AN=48;BaseQRankSum=0.812;DP=239;ExcessHet=3.0103;FS=0;InbreedingCoeff=0.2955;MLEAC=60;MLEAF=1;MQ=59.82;MQRankSum=0;QD=29.6;ReadPosRankSum=0.241;SOR=0.731;ANN=C|missense_variant|MODERATE|exon-XM_049691291.1-1|GENE_exon-XM_049691291.1-1|transcript|rna-XM_049691291.1|protein_coding|3/11|c.436A>G|p.Asn146Asp|436/3401|436/3240|146/1079||,C|non_coding_transcript_variant|MODIFIER|LOC12595…	AnDar_008:1|1; AnDar_1062:1|1; AnDar_1362:1/1; AnDar_1363:1/1; AnDar_1367:1|1; AnDar_1368:1/1; AnDar_1378:1/1; AnDar_1379:1/1; AnDar_1381:1/1; AnDar_1382:1/1; AnDar_192:1|1; AnDar_204:1|1; AnDar_235:1|1; AnDar_340:0/1; AnDar_354:1|1; AnDar_410:1|1; AnDar_439:1/1; AnDar_441:1/1; AnDar_498:1|1; AnDar_543:1|1; AnDar_693:1|1; AnDar_773:1|1; AnDar_953:1/1; AnDar_960:1|1	96.875	100
cytochrome P450 4C1-like	NC_064874.1	60767161	T	C	PASS	AC=45;AF=0.962;AN=46;BaseQRankSum=0.066;DP=362;ExcessHet=3.0963;FS=1.313;InbreedingCoeff=0.3805;MLEAC=58;MLEAF=1;MQ=60;MQRankSum=0;QD=29.37;ReadPosRankSum=-0.674;SOR=0.644;ANN=C|missense_variant|MODERATE|exon-XM_049673691.1-1|GENE_exon-XM_049673691.1-1|transcript|rna-XM_049673691.1|protein_coding|6/8|c.769A>G|p.Thr257Ala|1001/1848|769/1524|257/507||,C|non_coding_transcript_variant|MODIFIER|LOC125…	AnDar_008:1/1; AnDar_1062:1/1; AnDar_1362:1/1; AnDar_1363:1/1; AnDar_1367:1/1; AnDar_1368:1/1; AnDar_1378:1/1; AnDar_1379:1/1; AnDar_1381:1/1; AnDar_1382:1/1; AnDar_192:1|1; AnDar_204:1/1; AnDar_235:1/1; AnDar_340:0/1; AnDar_354:1/1; AnDar_406:1/1; AnDar_410:1/1; AnDar_439:1/1; AnDar_441:1/1; AnDar_498:1|1; AnDar_543:1/1; AnDar_960:1/1; AnDar_989:1/1	96.6667	100
cytochrome P450 CYP12A2-like	NC_064874.1	66317075	A	C	PASS	AC=45;AF=0.983;AN=46;BaseQRankSum=-0.674;DP=233;ExcessHet=3.0103;FS=3.15;InbreedingCoeff=0.2846;MLEAC=60;MLEAF=1;MQ=60;MQRankSum=0;QD=29.13;ReadPosRankSum=-1.383;SOR=0.295;ANN=C|missense_variant|MODERATE|exon-XM_049678859.1-1|GENE_exon-XM_049678859.1-1|transcript|rna-XM_049678859.1|protein_coding|6/8|c.838T>G|p.Leu280Val|926/1745|838/1560|280/519||,C|missense_variant|MODERATE|exon-XM_049678860.1-…	AnDar_008:0/1; AnDar_1062:1/1; AnDar_1362:1/1; AnDar_1363:1/1; AnDar_1367:1/1; AnDar_1368:1/1; AnDar_1378:1/1; AnDar_1379:1/1; AnDar_1381:1/1; AnDar_1382:1/1; AnDar_204:1/1; AnDar_235:1/1; AnDar_340:1|1; AnDar_354:1/1; AnDar_406:1/1; AnDar_410:1/1; AnDar_439:1/1; AnDar_441:1|1; AnDar_498:1/1; AnDar_537:1/1; AnDar_543:1/1; AnDar_953:1/1; AnDar_989:1|1	96.6667	100
cytochrome P450 CYP12A2-like	NC_064874.1	66316984	C	T	PASS	AC=46;AF=0.963;AN=48;BaseQRankSum=0.812;DP=235;ExcessHet=3.093;FS=2.335;InbreedingCoeff=0.3593;MLEAC=58;MLEAF=1;MQ=59.9;MQRankSum=0;QD=32.63;ReadPosRankSum=0.967;SOR=0.737;ANN=T|missense_variant|MODERATE|exon-XM_049678859.1-1|GENE_exon-XM_049678859.1-1|transcript|rna-XM_049678859.1|protein_coding|6/8|c.929G>A|p.Arg310Lys|1017/1745|929/1560|310/519||,T|missense_variant|MODERATE|exon-XM_049678860.1…	AnDar_008:0/1; AnDar_1020:0/1; AnDar_1062:1/1; AnDar_1362:1/1; AnDar_1363:1|1; AnDar_1367:1/1; AnDar_1368:1|1; AnDar_1378:1/1; AnDar_1379:1/1; AnDar_1381:1/1; AnDar_1382:1|1; AnDar_192:1/1; AnDar_204:1/1; AnDar_235:1/1; AnDar_340:1/1; AnDar_354:1/1; AnDar_406:1/1; AnDar_410:1/1; AnDar_439:1|1; AnDar_441:1|1; AnDar_498:1|1; AnDar_537:1/1; AnDar_543:1/1; AnDar_773:1/1	93.75	100
cytochrome P450 3A19-like	NC_064875.1	46115812	T	A	PASS	AC=46;AF=0.879;AN=48;BaseQRankSum=0.524;DP=292;ExcessHet=0.0719;FS=3.782;InbreedingCoeff=0.4596;MLEAC=55;MLEAF=0.948;MQ=59.74;MQRankSum=0;QD=27.26;ReadPosRankSum=0.204;SOR=0.599;ANN=A|missense_variant|MODERATE|exon-XM_049686671.1-1|GENE_exon-XM_049686671.1-1|transcript|rna-XM_049686671.1|protein_coding|2/3|c.229A>T|p.Thr77Ser|229/867|229/867|77/288||,A|upstream_gene_variant|MODIFIER|exon-XM_04968…	AnDar_008:1|1; AnDar_1020:1|1; AnDar_1062:1|1; AnDar_1362:1/1; AnDar_1363:1|1; AnDar_1367:1|1; AnDar_1368:1|1; AnDar_1378:1|1; AnDar_1379:1|1; AnDar_1381:1|1; AnDar_1382:1/1; AnDar_192:1|1; AnDar_204:1|1; AnDar_235:1|1; AnDar_340:1|1; AnDar_354:1|1; AnDar_406:1|1; AnDar_410:1|1; AnDar_439:1|1; AnDar_441:1|1; AnDar_498:0|1; AnDar_543:1/1; AnDar_693:1|1; AnDar_960:0|1	93.75	100
cytochrome P450 3A19-like	NC_064875.1	46115822	T	A	PASS	AC=46;AF=0.897;AN=48;BaseQRankSum=1.32;DP=288;ExcessHet=0.0311;FS=0;InbreedingCoeff=0.5171;MLEAC=56;MLEAF=0.966;MQ=59.74;MQRankSum=0;QD=31.17;ReadPosRankSum=1.06;SOR=0.865;ANN=A|missense_variant|MODERATE|exon-XM_049686671.1-1|GENE_exon-XM_049686671.1-1|transcript|rna-XM_049686671.1|protein_coding|2/3|c.219A>T|p.Glu73Asp|219/867|219/867|73/288||,A|upstream_gene_variant|MODIFIER|exon-XM_049686670.1…	AnDar_008:1|1; AnDar_1020:1|1; AnDar_1062:1|1; AnDar_1362:1/1; AnDar_1363:1|1; AnDar_1367:1|1; AnDar_1368:1|1; AnDar_1378:1|1; AnDar_1379:1|1; AnDar_1381:1|1; AnDar_1382:1/1; AnDar_192:1|1; AnDar_204:1|1; AnDar_235:1|1; AnDar_340:1|1; AnDar_354:1|1; AnDar_406:1|1; AnDar_410:1|1; AnDar_439:1|1; AnDar_441:1|1; AnDar_498:0|1; AnDar_543:1/1; AnDar_693:1|1; AnDar_960:0|1	93.75	100
glutathione S-transferase 1-like	NC_064874.1	34227553	G	C	PASS	AC=44;AF=0.931;AN=46;DP=264;ExcessHet=0.0021;FS=0;InbreedingCoeff=0.6977;MLEAC=58;MLEAF=1;MQ=59.86;QD=35.23;SOR=0.774;ANN=C|missense_variant|MODERATE|exon-XM_049678662.1-1|GENE_exon-XM_049678662.1-1|transcript|rna-XM_049678662.1|protein_coding|1/1|c.374G>C|p.Cys125Ser|374/660|374/660|125/219||,C|upstream_gene_variant|MODIFIER|exon-XM_049680538.1-1|GENE_exon-XM_049680538.1-1|transcript|rna-XM_0496…	AnDar_008:1|1; AnDar_1062:1|1; AnDar_1362:1|1; AnDar_1363:1|1; AnDar_1367:1|1; AnDar_1368:1|1; AnDar_1378:1|1; AnDar_1379:1|1; AnDar_1381:1|1; AnDar_1382:1|1; AnDar_192:1|1; AnDar_204:1|1; AnDar_235:1/1; AnDar_340:1|1; AnDar_354:1|1; AnDar_410:1|1; AnDar_439:1|1; AnDar_441:1|1; AnDar_498:1|1; AnDar_537:1|1; AnDar_543:1/1; AnDar_953:0/0; AnDar_960:1|1	93.3333	100
cytochrome P450 6a2-like	NC_064874.1	8553370	T	A	PASS	AC=47;AF=0.911;AN=50;BaseQRankSum=-0.574;DP=307;ExcessHet=0.4139;FS=1.108;InbreedingCoeff=0.3712;MLEAC=56;MLEAF=1;MQ=59.98;MQRankSum=0;QD=35.06;ReadPosRankSum=0.48;SOR=0.531;ANN=A|missense_variant|MODERATE|exon-XM_049679781.1-1|GENE_exon-XM_049679781.1-1|transcript|rna-XM_049679781.1|protein_coding|1/2|c.791T>A|p.Met264Lys|863/1684|791/1536|264/511||,A|upstream_gene_variant|MODIFIER|LOC125951151|…	AnDar_008:1|1; AnDar_1020:1|1; AnDar_1062:0|1; AnDar_1362:1|1; AnDar_1363:1|1; AnDar_1367:1|1; AnDar_1368:1|1; AnDar_1378:1|1; AnDar_1379:1|1; AnDar_1381:1|1; AnDar_1382:1|1; AnDar_192:1|1; AnDar_204:0|1; AnDar_235:1|1; AnDar_340:1|1; AnDar_354:1|1; AnDar_406:1|1; AnDar_410:1|1; AnDar_439:1|1; AnDar_441:1|1; AnDar_498:1|1; AnDar_537:1|1; AnDar_543:0|1; AnDar_953:1|1; AnDar_960:1|1	91.1765	100
cytochrome P450 6a2-like	NC_064874.1	8553346	G	A	PASS	AC=45;AF=0.914;AN=48;BaseQRankSum=0.616;DP=311;ExcessHet=0.3987;FS=4.641;InbreedingCoeff=0.3195;MLEAC=56;MLEAF=0.966;MQ=59.98;MQRankSum=0;QD=28.76;ReadPosRankSum=0.148;SOR=0.252;ANN=A|missense_variant|MODERATE|exon-XM_049679781.1-1|GENE_exon-XM_049679781.1-1|transcript|rna-XM_049679781.1|protein_coding|1/2|c.767G>A|p.Arg256Gln|839/1684|767/1536|256/511||,A|upstream_gene_variant|MODIFIER|LOC125951…	AnDar_008:1|1; AnDar_1062:0|1; AnDar_1362:1|1; AnDar_1363:1|1; AnDar_1367:1|1; AnDar_1368:1|1; AnDar_1378:1|1; AnDar_1379:1|1; AnDar_1381:1|1; AnDar_1382:1|1; AnDar_192:1/1; AnDar_204:0/1; AnDar_235:1|1; AnDar_340:1|1; AnDar_354:1|1; AnDar_406:1|1; AnDar_410:1/1; AnDar_439:1|1; AnDar_441:1|1; AnDar_498:1/1; AnDar_537:1|1; AnDar_543:0|1; AnDar_953:1/1; AnDar_960:1|1	90.625	100
glutathione S-transferase 1-like	NC_064874.1	89829604	C	T	PASS	AC=36;AF=0.717;AN=48;BaseQRankSum=0.153;DP=287;ExcessHet=1.4147;FS=0;InbreedingCoeff=0.0408;MLEAC=44;MLEAF=0.733;MQ=60;MQRankSum=0;QD=33.02;ReadPosRankSum=-0.374;SOR=0.706;ANN=T|missense_variant|MODERATE|exon-XM_049691790.1-1|GENE_exon-XM_049691790.1-1|transcript|rna-XM_049691790.1|protein_coding|2/2|c.541G>A|p.Ala181Thr|541/810|541/690|181/229||,T|upstream_gene_variant|MODIFIER|exon-XM_049691792…	AnDar_008:1|1; AnDar_1362:0|1; AnDar_1363:0|1; AnDar_1367:0|1; AnDar_1368:0|1; AnDar_1378:0|1; AnDar_1379:0|1; AnDar_1381:0|1; AnDar_1382:0|1; AnDar_192:1|1; AnDar_204:1|1; AnDar_235:0/0; AnDar_340:0|1; AnDar_354:1|1; AnDar_406:0|1; AnDar_410:1|1; AnDar_439:1|1; AnDar_498:1|1; AnDar_537:1|1; AnDar_543:1|1; AnDar_693:1|1; AnDar_953:1|1; AnDar_960:1|1; AnDar_989:1|1	87.5	50
probable cytochrome P450 9f2	NC_064875.1	8065425	C	G	PASS	AC=44;AF=0.931;AN=48;BaseQRankSum=-0.135;DP=268;ExcessHet=3.4887;FS=0;InbreedingCoeff=0.0926;MLEAC=57;MLEAF=0.983;MQ=59.93;MQRankSum=0;QD=30.36;ReadPosRankSum=0.619;SOR=0.622;ANN=G|missense_variant|MODERATE|exon-XM_049683869.1-1|GENE_exon-XM_049683869.1-1|transcript|rna-XM_049683869.1|protein_coding|2/3|c.34G>C|p.Val12Leu|254/1943|34/1647|12/548||,G|upstream_gene_variant|MODIFIER|LOC125953971|gen…	AnDar_008:1|1; AnDar_1020:1|1; AnDar_1062:1|1; AnDar_1362:1/1; AnDar_1363:1/1; AnDar_1367:1/1; AnDar_1368:1/1; AnDar_1378:1/1; AnDar_1379:1/1; AnDar_1381:1/1; AnDar_1382:1/1; AnDar_192:1/1; AnDar_204:0/1; AnDar_235:1/1; AnDar_340:0/1; AnDar_354:1/1; AnDar_406:1/1; AnDar_439:0/1; AnDar_441:0/1; AnDar_498:1/1; AnDar_537:1/1; AnDar_543:1/1; AnDar_960:1/1; AnDar_989:1/1	87.5	100
probable cytochrome P450 9f2	NC_064875.1	8069218	T	G	PASS	AC=44;AF=0.893;AN=48;BaseQRankSum=1.38;DP=283;ExcessHet=0.0334;FS=0;InbreedingCoeff=0.5357;MLEAC=55;MLEAF=0.982;MQ=60;MQRankSum=0;QD=28.33;ReadPosRankSum=1.47;SOR=0.821;ANN=G|missense_variant|MODERATE|exon-XM_049683870.1-1|GENE_exon-XM_049683870.1-1|transcript|rna-XM_049683870.1|protein_coding|2/2|c.1265A>C|p.Lys422Thr|1292/1727|1265/1635|422/544||,G|upstream_gene_variant|MODIFIER|exon-XM_0496838…	AnDar_1020:0/0; AnDar_1062:1|1; AnDar_1362:1|1; AnDar_1363:1|1; AnDar_1367:1|1; AnDar_1368:1|1; AnDar_1378:1|1; AnDar_1379:1|1; AnDar_1381:1|1; AnDar_1382:1|1; AnDar_192:1|1; AnDar_204:1|1; AnDar_235:1|1; AnDar_340:1|1; AnDar_354:1|1; AnDar_406:1|1; AnDar_410:1|1; AnDar_439:1|1; AnDar_441:1|1; AnDar_498:1|1; AnDar_537:1|1; AnDar_543:1|1; AnDar_953:0|1; AnDar_960:0|1	87.5	100
probable cytochrome P450 9f2	NC_064875.1	8069219	T	C	PASS	AC=44;AF=0.893;AN=48;BaseQRankSum=0.765;DP=283;ExcessHet=0.0334;FS=0;InbreedingCoeff=0.5271;MLEAC=55;MLEAF=0.982;MQ=60;MQRankSum=0;QD=28.4;ReadPosRankSum=1.71;SOR=0.812;ANN=C|missense_variant|MODERATE|exon-XM_049683870.1-1|GENE_exon-XM_049683870.1-1|transcript|rna-XM_049683870.1|protein_coding|2/2|c.1264A>G|p.Lys422Glu|1291/1727|1264/1635|422/544||,C|upstream_gene_variant|MODIFIER|exon-XM_0496838…	AnDar_1020:0/0; AnDar_1062:1|1; AnDar_1362:1|1; AnDar_1363:1|1; AnDar_1367:1|1; AnDar_1368:1|1; AnDar_1378:1|1; AnDar_1379:1|1; AnDar_1381:1|1; AnDar_1382:1|1; AnDar_192:1|1; AnDar_204:1|1; AnDar_235:1|1; AnDar_340:1|1; AnDar_354:1|1; AnDar_406:1|1; AnDar_410:1|1; AnDar_439:1|1; AnDar_441:1|1; AnDar_498:1|1; AnDar_537:1|1; AnDar_543:1|1; AnDar_953:0|1; AnDar_960:0|1	87.5	100
probable cytochrome P450 9f2	NC_064875.1	8069218	T	G	PASS	AC=44;AF=0.893;AN=48;BaseQRankSum=1.38;DP=283;ExcessHet=0.0334;FS=0;InbreedingCoeff=0.5357;MLEAC=55;MLEAF=0.982;MQ=60;MQRankSum=0;QD=28.33;ReadPosRankSum=1.47;SOR=0.821;ANN=G|missense_variant|MODERATE|exon-XM_049683870.1-1|GENE_exon-XM_049683870.1-1|transcript|rna-XM_049683870.1|protein_coding|2/2|c.1265A>C|p.Lys422Thr|1292/1727|1265/1635|422/544||,G|upstream_gene_variant|MODIFIER|exon-XM_0496838…	AnDar_1020:0/0; AnDar_1062:1|1; AnDar_1362:1|1; AnDar_1363:1|1; AnDar_1367:1|1; AnDar_1368:1|1; AnDar_1378:1|1; AnDar_1379:1|1; AnDar_1381:1|1; AnDar_1382:1|1; AnDar_192:1|1; AnDar_204:1|1; AnDar_235:1|1; AnDar_340:1|1; AnDar_354:1|1; AnDar_406:1|1; AnDar_410:1|1; AnDar_439:1|1; AnDar_441:1|1; AnDar_498:1|1; AnDar_537:1|1; AnDar_543:1|1; AnDar_953:0|1; AnDar_960:0|1	87.5	100
probable cytochrome P450 9f2	NC_064875.1	8069219	T	C	PASS	AC=44;AF=0.893;AN=48;BaseQRankSum=0.765;DP=283;ExcessHet=0.0334;FS=0;InbreedingCoeff=0.5271;MLEAC=55;MLEAF=0.982;MQ=60;MQRankSum=0;QD=28.4;ReadPosRankSum=1.71;SOR=0.812;ANN=C|missense_variant|MODERATE|exon-XM_049683870.1-1|GENE_exon-XM_049683870.1-1|transcript|rna-XM_049683870.1|protein_coding|2/2|c.1264A>G|p.Lys422Glu|1291/1727|1264/1635|422/544||,C|upstream_gene_variant|MODIFIER|exon-XM_0496838…	AnDar_1020:0/0; AnDar_1062:1|1; AnDar_1362:1|1; AnDar_1363:1|1; AnDar_1367:1|1; AnDar_1368:1|1; AnDar_1378:1|1; AnDar_1379:1|1; AnDar_1381:1|1; AnDar_1382:1|1; AnDar_192:1|1; AnDar_204:1|1; AnDar_235:1|1; AnDar_340:1|1; AnDar_354:1|1; AnDar_406:1|1; AnDar_410:1|1; AnDar_439:1|1; AnDar_441:1|1; AnDar_498:1|1; AnDar_537:1|1; AnDar_543:1|1; AnDar_953:0|1; AnDar_960:0|1	87.5	100
probable cytochrome P450 9f2	NC_064875.1	8065404	T	C	PASS	AC=38;AF=0.776;AN=46;BaseQRankSum=0.431;DP=261;ExcessHet=1.3388;FS=1.988;InbreedingCoeff=0.0738;MLEAC=48;MLEAF=0.828;MQ=59.97;MQRankSum=0;QD=29.84;ReadPosRankSum=0.623;SOR=0.546;ANN=C|missense_variant|MODERATE|exon-XM_049683869.1-1|GENE_exon-XM_049683869.1-1|transcript|rna-XM_049683869.1|protein_coding|2/3|c.55A>G|p.Thr19Ala|275/1943|55/1647|19/548||,C|upstream_gene_variant|MODIFIER|LOC125953971|…	AnDar_008:1|1; AnDar_1020:1|1; AnDar_1062:1|1; AnDar_1362:0|1; AnDar_1363:0|1; AnDar_1367:1|1; AnDar_1368:1|1; AnDar_1378:1|1; AnDar_1379:0|1; AnDar_1381:0|1; AnDar_1382:1|1; AnDar_192:1|1; AnDar_204:1/1; AnDar_235:1|1; AnDar_340:0|1; AnDar_354:1|1; AnDar_406:1|1; AnDar_439:0|1; AnDar_441:1|1; AnDar_537:0|1; AnDar_543:1|1; AnDar_960:1|1; AnDar_989:0|1	86.6667	75
cytochrome P450 6a2-like	NC_064874.1	8553237	G	C	PASS	AC=45;AF=0.867;AN=50;BaseQRankSum=0.524;DP=327;ExcessHet=1.17;FS=5.201;InbreedingCoeff=0.1223;MLEAC=54;MLEAF=0.9;MQ=59.89;MQRankSum=0;QD=26.5;ReadPosRankSum=1.02;SOR=0.473;ANN=C|missense_variant|MODERATE|exon-XM_049679781.1-1|GENE_exon-XM_049679781.1-1|transcript|rna-XM_049679781.1|protein_coding|1/2|c.658G>C|p.Val220Leu|730/1684|658/1536|220/511||,C|upstream_gene_variant|MODIFIER|LOC125951151|ge…	AnDar_1062:0/1; AnDar_1362:1/1; AnDar_1363:1/1; AnDar_1367:1|1; AnDar_1368:1|1; AnDar_1378:1/1; AnDar_1379:1|1; AnDar_1381:1/1; AnDar_1382:1/1; AnDar_192:1|1; AnDar_204:0|1; AnDar_235:1/1; AnDar_340:1/1; AnDar_354:1/1; AnDar_406:1/1; AnDar_410:1|1; AnDar_441:1/1; AnDar_498:1|1; AnDar_537:1/1; AnDar_543:0/1; AnDar_693:1/1; AnDar_773:0/1; AnDar_953:1|1; AnDar_960:1/1; AnDar_989:0|1	85.2941	100
cytochrome P450 4C1-like	NC_064874.1	60766214	T	C	PASS	AC=36;AF=0.75;AN=48;BaseQRankSum=0;DP=271;ExcessHet=5.4521;FS=0.551;InbreedingCoeff=-0.1064;MLEAC=45;MLEAF=0.804;MQ=60;MQRankSum=0;QD=29.47;ReadPosRankSum=-0.241;SOR=0.614;ANN=C|missense_variant|MODERATE|exon-XM_049673691.1-1|GENE_exon-XM_049673691.1-1|transcript|rna-XM_049673691.1|protein_coding|8/8|c.1513A>G|p.Thr505Ala|1745/1848|1513/1524|505/507||,C|non_coding_transcript_variant|MODIFIER|LOC1…	AnDar_008:1/1; AnDar_1062:1/1; AnDar_1362:0/1; AnDar_1363:1/1; AnDar_1367:0/1; AnDar_1368:0/1; AnDar_1378:0/1; AnDar_1379:0/1; AnDar_1381:0/1; AnDar_1382:0/1; AnDar_192:1/1; AnDar_204:1/1; AnDar_235:1/1; AnDar_340:0/1; AnDar_354:0|1; AnDar_406:1/1; AnDar_410:0/1; AnDar_439:0/1; AnDar_441:1/1; AnDar_498:1/1; AnDar_537:1/1; AnDar_543:1/1; AnDar_960:1/1; AnDar_989:0/1	84.375	56.25
gste2	NC_064874.1	89827309	G	C	PASS	AC=33;AF=0.696;AN=46;BaseQRankSum=0.037;DP=262;ExcessHet=1.7217;FS=4.242;InbreedingCoeff=0.031;MLEAC=43;MLEAF=0.768;MQ=60;MQRankSum=0;QD=27.81;ReadPosRankSum=-0.601;SOR=0.441;ANN=C|missense_variant|MODERATE|exon-XM_049692446.1-1|GENE_exon-XM_049692446.1-1|transcript|rna-XM_049692446.1|protein_coding|4/5|c.826G>C|p.Val276Leu|929/1556|826/1332|276/443||,C|upstream_gene_variant|MODIFIER|exon-XM_0496…	AnDar_008:1/1; AnDar_1062:0/1; AnDar_1362:0/1; AnDar_1363:0/1; AnDar_1367:0/1; AnDar_1368:0/1; AnDar_1378:0/1; AnDar_1379:0/1; AnDar_1381:0/1; AnDar_1382:0/1; AnDar_192:1/1; AnDar_204:1/1; AnDar_235:0/0; AnDar_340:0/1; AnDar_354:1/1; AnDar_406:0/1; AnDar_410:1/1; AnDar_439:1/1; AnDar_441:1/1; AnDar_498:1/1; AnDar_537:1/1; AnDar_543:1/1; AnDar_693:1/1	83.3333	50
probable cytochrome P450 9f2	NC_064875.1	8064476	T	G	PASS	AC=41;AF=0.911;AN=46;BaseQRankSum=0.586;DP=258;ExcessHet=3.8546;FS=3.862;InbreedingCoeff=0.0885;MLEAC=55;MLEAF=0.982;MQ=60;MQRankSum=0;QD=32.64;ReadPosRankSum=0.135;SOR=0.515;ANN=G|missense_variant|MODERATE|exon-XM_049683869.1-1|GENE_exon-XM_049683869.1-1|transcript|rna-XM_049683869.1|protein_coding|3/3|c.898A>C|p.Thr300Pro|1118/1943|898/1647|300/548||,G|upstream_gene_variant|MODIFIER|LOC12595397…	AnDar_008:1|1; AnDar_1020:1/1; AnDar_1362:1|1; AnDar_1363:1|1; AnDar_1367:1/1; AnDar_1368:1/1; AnDar_1378:1/1; AnDar_1379:1|1; AnDar_1381:1|1; AnDar_1382:1/1; AnDar_192:0/1; AnDar_204:1/1; AnDar_235:1/1; AnDar_340:0/1; AnDar_354:0/1; AnDar_406:1/1; AnDar_410:1/1; AnDar_439:1/1; AnDar_441:1/1; AnDar_498:0/1; AnDar_537:1|1; AnDar_543:1/1; AnDar_960:0/1	83.3333	100
probable cytochrome P450 6a23	NC_064874.1	79336108	T	A	PASS	AC=43;AF=0.857;AN=50;BaseQRankSum=0.124;DP=267;ExcessHet=5.5273;FS=10.725;InbreedingCoeff=-0.0103;MLEAC=52;MLEAF=0.929;MQ=59.95;MQRankSum=0;QD=29.13;ReadPosRankSum=0.524;SOR=0.353;ANN=A|missense_variant|MODERATE|exon-XM_049693236.1-1|GENE_exon-XM_049693236.1-1|transcript|rna-XM_049693236.1|protein_coding|1/2|c.546T>A|p.Asn182Lys|546/1574|546/1560|182/519||,A|upstream_gene_variant|MODIFIER|exon-XM…	AnDar_008:1|1; AnDar_1062:1|1; AnDar_1362:1/1; AnDar_1363:1/1; AnDar_1367:1/1; AnDar_1368:1/1; AnDar_1378:1/1; AnDar_1379:1/1; AnDar_1381:1/1; AnDar_1382:0/1; AnDar_192:1/1; AnDar_235:0|1; AnDar_340:1|1; AnDar_354:0|1; AnDar_406:0/1; AnDar_410:1|1; AnDar_439:0|1; AnDar_441:0|1; AnDar_498:1/1; AnDar_537:1|1; AnDar_543:1|1; AnDar_773:1|1; AnDar_953:1/1; AnDar_960:1|1; AnDar_989:0/1	82.3529	93.75
probable cytochrome P450 6a17	NC_064874.1	79334710	C	T	PASS	AC=42;AF=0.87;AN=48;BaseQRankSum=0.079;DP=219;ExcessHet=4.9361;FS=5.384;InbreedingCoeff=0.016;MLEAC=51;MLEAF=0.944;MQ=59.88;MQRankSum=0;QD=32.57;ReadPosRankSum=0;SOR=0.337;ANN=T|missense_variant|MODERATE|exon-XM_049693253.1-1|GENE_exon-XM_049693253.1-1|transcript|rna-XM_049693253.1|protein_coding|2/2|c.1103C>T|p.Ala368Val|1116/1851|1103/1494|368/497||,T|upstream_gene_variant|MODIFIER|exon-XM_0496…	AnDar_008:1|1; AnDar_1020:0|1; AnDar_1062:1|1; AnDar_1362:1|1; AnDar_1363:1|1; AnDar_1367:1|1; AnDar_1368:1|1; AnDar_1378:1|1; AnDar_1379:1|1; AnDar_1381:1|1; AnDar_1382:1|1; AnDar_204:1|1; AnDar_235:0|1; AnDar_340:0|1; AnDar_354:1|1; AnDar_406:1|1; AnDar_410:1|1; AnDar_441:1|1; AnDar_498:1|1; AnDar_537:0|1; AnDar_543:1|1; AnDar_693:0|1; AnDar_773:0|1; AnDar_953:1/1	81.25	100
probable cytochrome P450 9f2	NC_064875.1	8065409	G	A	PASS	AC=36;AF=0.741;AN=46;BaseQRankSum=-0.349;DP=259;ExcessHet=2.4675;FS=3.552;InbreedingCoeff=-0.0153;MLEAC=46;MLEAF=0.793;MQ=59.97;MQRankSum=0;QD=32.08;ReadPosRankSum=0.623;SOR=0.564;ANN=A|missense_variant|MODERATE|exon-XM_049683869.1-1|GENE_exon-XM_049683869.1-1|transcript|rna-XM_049683869.1|protein_coding|2/3|c.50C>T|p.Ala17Val|270/1943|50/1647|17/548||,A|upstream_gene_variant|MODIFIER|LOC12595397…	AnDar_008:1|1; AnDar_1020:1|1; AnDar_1062:1|1; AnDar_1362:0|1; AnDar_1363:0|1; AnDar_1367:1|1; AnDar_1368:1|1; AnDar_1378:1|1; AnDar_1379:0|1; AnDar_1381:0|1; AnDar_1382:1|1; AnDar_192:1|1; AnDar_204:0|1; AnDar_235:1|1; AnDar_340:0|1; AnDar_354:1|1; AnDar_406:1|1; AnDar_439:0|1; AnDar_441:0|1; AnDar_537:0|1; AnDar_543:1|1; AnDar_960:1|1; AnDar_989:0|1	80	75
probable cytochrome P450 6a23	NC_064874.1	79336634	G	A	PASS	AC=25;AF=0.586;AN=48;BaseQRankSum=0.321;DP=274;ExcessHet=0.0469;FS=12.029;InbreedingCoeff=0.3741;MLEAC=35;MLEAF=0.603;MQ=60;MQRankSum=0;QD=33.06;ReadPosRankSum=0.674;SOR=0.211;ANN=A|missense_variant|MODERATE|exon-XM_049693236.1-1|GENE_exon-XM_049693236.1-1|transcript|rna-XM_049693236.1|protein_coding|1/2|c.1072G>A|p.Val358Met|1072/1574|1072/1560|358/519||,A|upstream_gene_variant|MODIFIER|exon-XM_…	AnDar_008:1|1; AnDar_1020:0/1; AnDar_1062:1/1; AnDar_1362:0/0; AnDar_1363:0/0; AnDar_1367:0/0; AnDar_1368:0/0; AnDar_1378:0/0; AnDar_1379:0/0; AnDar_1381:0/0; AnDar_1382:0/0; AnDar_192:0/1; AnDar_204:0/1; AnDar_235:1|1; AnDar_340:1|1; AnDar_354:0|1; AnDar_410:1/1; AnDar_439:1|1; AnDar_498:0/1; AnDar_537:1/1; AnDar_543:1/1; AnDar_953:0/1; AnDar_960:1/1; AnDar_989:0|1	78.125	0
gamma_aminobutyric_acid_receptor_alpha_like	NC_064875.1	23387407	A	G	PASS	AC=34;AF=0.714;AN=46;BaseQRankSum=-0.256;DP=298;ExcessHet=2.1369;FS=1.91;InbreedingCoeff=0.0653;MLEAC=45;MLEAF=0.804;MQ=60;MQRankSum=0;QD=32.25;ReadPosRankSum=0.09;SOR=0.586;ANN=G|missense_variant|MODERATE|exon-XM_049688661.1-1|GENE_exon-XM_049688661.1-1|transcript|rna-XM_049688661.1|protein_coding|7/7|c.1708T>C|p.Ser570Pro|1869/2526|1708/1911|570/636||,G|upstream_gene_variant|MODIFIER|exon-XM_04…	AnDar_008:0|1; AnDar_1020:1/1; AnDar_1362:0/1; AnDar_1363:0/1; AnDar_1367:0/1; AnDar_1368:0/1; AnDar_1378:0/1; AnDar_1379:1/1; AnDar_1381:1/1; AnDar_1382:1/1; AnDar_192:1/1; AnDar_204:0/1; AnDar_235:0/1; AnDar_340:0|1; AnDar_354:1/1; AnDar_406:1/1; AnDar_410:1/1; AnDar_439:1/1; AnDar_441:1/1; AnDar_498:0/1; AnDar_537:0/0; AnDar_543:1/1; AnDar_989:1/1	76.6667	68.75
cytochrome P450 4d2-like	NC_064874.1	14395679	A	C	PASS	AC=37;AF=0.733;AN=50;BaseQRankSum=0.23;DP=308;ExcessHet=0.9798;FS=3.669;InbreedingCoeff=0.1035;MLEAC=45;MLEAF=0.75;MQ=57.41;MQRankSum=-0.615;QD=34.22;ReadPosRankSum=0.12;SOR=0.464;ANN=C|missense_variant|MODERATE|exon-XM_049679263.1-1|GENE_exon-XM_049679263.1-1|transcript|rna-XM_049679263.1|protein_coding|2/3|c.197A>C|p.Lys66Thr|261/1482|197/1242|66/413||,C|missense_variant|MODERATE|exon-XM_049679…	AnDar_008:1|1; AnDar_1020:1|1; AnDar_1062:0/0; AnDar_1362:0|1; AnDar_1363:1|1; AnDar_1367:0|1; AnDar_1368:0|1; AnDar_1378:0|1; AnDar_1379:1|1; AnDar_1381:0|1; AnDar_1382:1|1; AnDar_192:1|1; AnDar_204:0|1; AnDar_235:1|1; AnDar_340:1|1; AnDar_354:0|1; AnDar_406:1|1; AnDar_410:1|1; AnDar_441:0|1; AnDar_498:1|1; AnDar_537:0/0; AnDar_543:1/1; AnDar_693:0|1; AnDar_953:1|1; AnDar_960:1|1	76.4706	68.75
cytochrome P450 4C1-like	NC_064874.1	46080796	G	C	PASS	AC=34;AF=0.69;AN=50;BaseQRankSum=0;DP=275;ExcessHet=5.2738;FS=1.06;InbreedingCoeff=-0.1459;MLEAC=42;MLEAF=0.724;MQ=60;MQRankSum=0;QD=29.99;ReadPosRankSum=0.282;SOR=0.596;ANN=C|missense_variant|MODERATE|exon-XM_049678931.1-1|GENE_exon-XM_049678931.1-1|transcript|rna-XM_049678931.1|protein_coding|3/4|c.1049G>C|p.Ser350Thr|1269/1864|1049/1566|350/521||,C|upstream_gene_variant|MODIFIER|exon-XM_049678…	AnDar_008:0/1; AnDar_1020:0/1; AnDar_1062:1/1; AnDar_1362:0/1; AnDar_1363:0/0; AnDar_1367:0/1; AnDar_1368:0/1; AnDar_1378:0/1; AnDar_1379:0/1; AnDar_1381:0/1; AnDar_1382:1/1; AnDar_192:1/1; AnDar_204:0|1; AnDar_235:1/1; AnDar_340:1/1; AnDar_354:1/1; AnDar_406:1/1; AnDar_410:0|1; AnDar_439:1/1; AnDar_441:0/1; AnDar_498:1|1; AnDar_537:1|1; AnDar_543:0|1; AnDar_960:0/1; AnDar_989:0/1	76.4706	50
probable cytochrome P450 6a17	NC_064874.1	79334805	G	A	PASS	AC=40;AF=0.821;AN=48;BaseQRankSum=-0.15;DP=243;ExcessHet=2.2123;FS=0;InbreedingCoeff=0.0746;MLEAC=50;MLEAF=0.893;MQ=60;MQRankSum=0;QD=33.94;ReadPosRankSum=0.1;SOR=0.688;ANN=A|missense_variant|MODERATE|exon-XM_049693253.1-1|GENE_exon-XM_049693253.1-1|transcript|rna-XM_049693253.1|protein_coding|2/2|c.1198G>A|p.Ala400Thr|1211/1851|1198/1494|400/497||,A|upstream_gene_variant|MODIFIER|exon-XM_0496923…	AnDar_008:1|1; AnDar_1362:1|1; AnDar_1363:1|1; AnDar_1367:1|1; AnDar_1368:1|1; AnDar_1378:1|1; AnDar_1379:1|1; AnDar_1381:1|1; AnDar_1382:1|1; AnDar_192:0/1; AnDar_204:1|1; AnDar_235:0|1; AnDar_340:0|1; AnDar_354:1|1; AnDar_406:1|1; AnDar_410:0|1; AnDar_439:1|1; AnDar_441:1|1; AnDar_498:1|1; AnDar_537:0/1; AnDar_543:0/1; AnDar_953:1/1; AnDar_960:0/1; AnDar_989:0/1	75	100
probable cytochrome P450 6a23	NC_064874.1	79344851	T	G	PASS	AC=38;AF=0.852;AN=46;BaseQRankSum=0;DP=270;ExcessHet=1.3229;FS=0;InbreedingCoeff=0.1767;MLEAC=50;MLEAF=0.926;MQ=59.99;MQRankSum=0;QD=34.94;ReadPosRankSum=0;SOR=0.691;ANN=G|missense_variant|MODERATE|exon-XM_049693254.1-1|GENE_exon-XM_049693254.1-1|transcript|rna-XM_049693254.1|protein_coding|1/2|c.468T>G|p.Asp156Glu|535/1723|468/1491|156/496||,G|downstream_gene_variant|MODIFIER|LOC125960075|gene-L…	AnDar_008:1|1; AnDar_1062:1/1; AnDar_1362:1/1; AnDar_1363:1/1; AnDar_1367:1/1; AnDar_1368:1/1; AnDar_1378:1/1; AnDar_1379:1/1; AnDar_1381:1/1; AnDar_1382:1/1; AnDar_204:0/1; AnDar_235:0|1; AnDar_340:0/1; AnDar_354:0/1; AnDar_406:1/1; AnDar_410:0/1; AnDar_439:0/0; AnDar_441:0/1; AnDar_498:1/1; AnDar_537:1/1; AnDar_543:1|1; AnDar_960:1/1; AnDar_989:1/1	73.3333	100
probable cytochrome P450 6a23	NC_064874.1	79335924	T	G	PASS	AC=23;AF=0.517;AN=48;BaseQRankSum=0.674;DP=264;ExcessHet=0.0355;FS=2.345;InbreedingCoeff=0.3873;MLEAC=31;MLEAF=0.534;MQ=60;MQRankSum=0;QD=28.05;ReadPosRankSum=0.524;SOR=0.756;ANN=G|missense_variant|MODERATE|exon-XM_049693236.1-1|GENE_exon-XM_049693236.1-1|transcript|rna-XM_049693236.1|protein_coding|1/2|c.362T>G|p.Val121Gly|362/1574|362/1560|121/519||,G|upstream_gene_variant|MODIFIER|exon-XM_0496…	AnDar_008:1/1; AnDar_1062:1/1; AnDar_1362:0/0; AnDar_1363:0/0; AnDar_1367:0/0; AnDar_1368:0/0; AnDar_1378:0/0; AnDar_1379:0/0; AnDar_1381:0/0; AnDar_1382:0/0; AnDar_192:0/1; AnDar_204:0/1; AnDar_235:0/1; AnDar_340:1/1; AnDar_354:0/1; AnDar_406:0/0; AnDar_410:1/1; AnDar_439:0/1; AnDar_441:0/1; AnDar_498:1/1; AnDar_537:1/1; AnDar_543:1/1; AnDar_953:1/1; AnDar_960:0/1	71.875	0
cytochrome P450 6g1-like	NC_064875.1	27135735	C	T	PASS	AC=34;AF=0.661;AN=48;BaseQRankSum=0;DP=242;ExcessHet=0.3136;FS=1.335;InbreedingCoeff=0.26;MLEAC=41;MLEAF=0.732;MQ=60;MQRankSum=0;QD=33.99;ReadPosRankSum=0.7;SOR=0.738;ANN=T|missense_variant|MODERATE|exon-XM_049684439.1-1|GENE_exon-XM_049684439.1-1|transcript|rna-XM_049684439.1|protein_coding|4/5|c.1216G>A|p.Asp406Asn|1595/1977|1216/1551|406/516||,T|missense_variant|MODERATE|exon-XM_049684438.1-1|…	AnDar_008:0/1; AnDar_1362:1|1; AnDar_1363:1/1; AnDar_1367:0|1; AnDar_1368:1/1; AnDar_1378:0|1; AnDar_1379:0/0; AnDar_1381:0/1; AnDar_1382:1/1; AnDar_192:1|1; AnDar_204:1/1; AnDar_235:1|1; AnDar_340:0/1; AnDar_354:0/1; AnDar_410:1/1; AnDar_439:0|1; AnDar_441:0/1; AnDar_498:1|1; AnDar_543:1|1; AnDar_693:1/1; AnDar_773:1/1; AnDar_953:0/0; AnDar_960:0/0; AnDar_989:1/1	71.875	68.75
cytochrome P450 3A19-like	NC_064875.1	46115346	A	T	PASS	AC=36;AF=0.776;AN=46;BaseQRankSum=0.842;DP=218;ExcessHet=0.2787;FS=4.526;InbreedingCoeff=0.2683;MLEAC=47;MLEAF=0.81;MQ=59.47;MQRankSum=0;QD=28.1;ReadPosRankSum=0.25;SOR=0.412;ANN=T|missense_variant|MODERATE|exon-XM_049686671.1-1|GENE_exon-XM_049686671.1-1|transcript|rna-XM_049686671.1|protein_coding|2/3|c.695T>A|p.Met232Lys|695/867|695/867|232/288||,T|upstream_gene_variant|MODIFIER|exon-XM_049686…	AnDar_1020:0|1; AnDar_1062:0|1; AnDar_1363:1|1; AnDar_1367:1|1; AnDar_1368:1|1; AnDar_1378:1|1; AnDar_1379:1|1; AnDar_1381:1/1; AnDar_1382:0|1; AnDar_192:1|1; AnDar_204:1|1; AnDar_235:1|1; AnDar_340:1|1; AnDar_406:0|1; AnDar_410:1|1; AnDar_439:1|1; AnDar_441:1|1; AnDar_498:0|1; AnDar_537:0/0; AnDar_543:0|1; AnDar_693:1|1; AnDar_953:1|1; AnDar_960:0/0	71.875	92.8571
probable cytochrome P450 6a14	NC_064874.1	8555917	T	C	PASS	AC=32;AF=0.722;AN=46;BaseQRankSum=0;DP=436;ExcessHet=2.8671;FS=4.535;InbreedingCoeff=0.0663;MLEAC=42;MLEAF=0.778;MQ=59.99;MQRankSum=0;QD=28.97;ReadPosRankSum=-0.552;SOR=0.952;ANN=C|missense_variant|MODERATE|exon-XM_049679779.1-1|GENE_exon-XM_049679779.1-1|transcript|rna-XM_049679779.1|protein_coding|1/2|c.676T>C|p.Phe226Leu|698/1733|676/1539|226/512||,C|upstream_gene_variant|MODIFIER|LOC125951155…	AnDar_008:0/1; AnDar_1020:0/1; AnDar_1362:1/1; AnDar_1363:0/1; AnDar_1367:0/1; AnDar_1368:0/1; AnDar_1378:0/1; AnDar_1379:0/1; AnDar_1381:1/1; AnDar_1382:1/1; AnDar_192:0/0; AnDar_204:0/1; AnDar_235:1/1; AnDar_340:1/1; AnDar_354:1/1; AnDar_406:1/1; AnDar_410:0/0; AnDar_439:1/1; AnDar_441:0/1; AnDar_498:0/1; AnDar_537:1/1; AnDar_543:1/1; AnDar_989:1/1	70	68.75
probable cytochrome P450 305a1	NC_064875.1	64260118	G	T	PASS	AC=36;AF=0.769;AN=46;BaseQRankSum=-0.103;DP=310;ExcessHet=0.2202;FS=8.639;InbreedingCoeff=0.3222;MLEAC=45;MLEAF=0.865;MQ=59.97;MQRankSum=0;QD=32.64;ReadPosRankSum=-0.25;SOR=0.338;ANN=T|missense_variant|MODERATE|exon-XM_049684816.1-1|GENE_exon-XM_049684816.1-1|transcript|rna-XM_049684816.1|protein_coding|3/3|c.872G>T|p.Arg291Leu|1252/1929|872/1497|291/498||,T|upstream_gene_variant|MODIFIER|LOC1259…	AnDar_008:1/1; AnDar_1062:0/0; AnDar_1362:1/1; AnDar_1363:1/1; AnDar_1367:1/1; AnDar_1368:1/1; AnDar_1378:1/1; AnDar_1379:1/1; AnDar_1381:1/1; AnDar_1382:0/1; AnDar_192:1/1; AnDar_204:1|1; AnDar_235:0/1; AnDar_340:0/1; AnDar_354:1/1; AnDar_410:0/0; AnDar_439:1|1; AnDar_441:1|1; AnDar_498:0/1; AnDar_537:0|1; AnDar_543:0|1; AnDar_960:1/1; AnDar_989:1/1	70	93.75
cytochrome P450 6a2-like	NC_064875.1	27197251	C	G	PASS	AC=31;AF=0.613;AN=50;BaseQRankSum=0.489;DP=318;ExcessHet=1.9794;FS=3.764;InbreedingCoeff=-0.0125;MLEAC=38;MLEAF=0.613;MQ=60;MQRankSum=0;QD=26.81;ReadPosRankSum=-0.125;SOR=0.91;ANN=G|missense_variant|MODERATE|exon-XM_049686506.1-1|GENE_exon-XM_049686506.1-1|transcript|rna-XM_049686506.1|protein_coding|3/7|c.632C>G|p.Thr211Ser|632/1545|632/1545|211/514||,G|upstream_gene_variant|MODIFIER|LOC12595537…	AnDar_008:1/1; AnDar_1020:0|1; AnDar_1062:1/1; AnDar_1362:0|1; AnDar_1363:0|1; AnDar_1368:0|1; AnDar_1378:0|1; AnDar_1379:0/0; AnDar_1381:0/0; AnDar_1382:1|1; AnDar_192:1/1; AnDar_204:1/1; AnDar_235:0|1; AnDar_340:0/1; AnDar_354:1/1; AnDar_406:0|1; AnDar_410:0|1; AnDar_439:0/1; AnDar_441:1/1; AnDar_498:0|1; AnDar_537:1|1; AnDar_543:0/1; AnDar_773:0/0; AnDar_960:1/1; AnDar_989:0/1	69.4444	42.8571
probable cytochrome P450 6a20	NC_064874.1	79322283	A	G	PASS	AC=22;AF=0.483;AN=46;BaseQRankSum=0.135;DP=247;ExcessHet=0.2885;FS=0;InbreedingCoeff=0.2076;MLEAC=29;MLEAF=0.5;MQ=59.98;MQRankSum=0;QD=30.98;ReadPosRankSum=-0.115;SOR=0.726;ANN=G|missense_variant|MODERATE|exon-XM_049693243.1-1|GENE_exon-XM_049693243.1-1|transcript|rna-XM_049693243.1|protein_coding|3/3|c.1306A>G|p.Ser436Gly|1473/1850|1306/1521|436/506||,G|missense_variant|MODERATE|exon-XM_04969324…	AnDar_008:1/1; AnDar_1020:1/1; AnDar_1062:1/1; AnDar_1362:0/0; AnDar_1363:0/0; AnDar_1367:0/0; AnDar_1368:0/0; AnDar_1378:0/0; AnDar_1379:0/0; AnDar_1382:0/0; AnDar_204:0|1; AnDar_235:0|1; AnDar_340:1|1; AnDar_354:0|1; AnDar_406:0|1; AnDar_410:1|1; AnDar_439:0|1; AnDar_441:0|1; AnDar_498:0|1; AnDar_537:1|1; AnDar_543:0|1; AnDar_953:0/1; AnDar_989:0/1	68.75	0
probable cytochrome P450 6a23	NC_064874.1	79336106	A	G	PASS	AC=23;AF=0.466;AN=50;BaseQRankSum=0.619;DP=265;ExcessHet=0.0953;FS=10.079;InbreedingCoeff=0.3327;MLEAC=29;MLEAF=0.5;MQ=59.92;MQRankSum=0;QD=33.04;ReadPosRankSum=-0.135;SOR=0.603;ANN=G|missense_variant|MODERATE|exon-XM_049693236.1-1|GENE_exon-XM_049693236.1-1|transcript|rna-XM_049693236.1|protein_coding|1/2|c.544A>G|p.Asn182Asp|544/1574|544/1560|182/519||,G|upstream_gene_variant|MODIFIER|exon-XM_0…	AnDar_008:1|1; AnDar_1062:1|1; AnDar_1362:0/0; AnDar_1363:0/0; AnDar_1367:0/0; AnDar_1368:0/0; AnDar_1378:0/0; AnDar_1379:0/0; AnDar_1381:0/0; AnDar_1382:0/0; AnDar_192:0|1; AnDar_235:0|1; AnDar_340:1|1; AnDar_354:0|1; AnDar_406:0/0; AnDar_410:1|1; AnDar_439:0|1; AnDar_441:0|1; AnDar_498:0/1; AnDar_537:1|1; AnDar_543:1|1; AnDar_773:1|1; AnDar_953:0/1; AnDar_960:1|1; AnDar_989:0/0	67.6471	0
cytochrome P450 6A1-like	NC_064874.1	79337998	C	A	PASS	AC=36;AF=0.786;AN=46;BaseQRankSum=0.619;DP=319;ExcessHet=1.0143;FS=2.889;InbreedingCoeff=0.1572;MLEAC=47;MLEAF=0.839;MQ=59.97;MQRankSum=0;QD=30.65;ReadPosRankSum=-0.242;SOR=0.501;ANN=A|missense_variant|MODERATE|exon-XM_049693248.1-1|GENE_exon-XM_049693248.1-1|transcript|rna-XM_049693248.1|protein_coding|1/2|c.859G>T|p.Val287Phe|865/1509|859/1503|287/500||,A|upstream_gene_variant|MODIFIER|LOC12596…	AnDar_008:0/0; AnDar_1062:0|1; AnDar_1362:1|1; AnDar_1363:1|1; AnDar_1367:1|1; AnDar_1368:1|1; AnDar_1378:1|1; AnDar_1379:1|1; AnDar_1381:1|1; AnDar_1382:1/1; AnDar_192:1/1; AnDar_204:0|1; AnDar_235:1|1; AnDar_340:0|1; AnDar_354:1|1; AnDar_406:1|1; AnDar_410:0|1; AnDar_439:0|1; AnDar_441:0/0; AnDar_498:1|1; AnDar_537:1|1; AnDar_543:0|1; AnDar_960:1|1	66.6667	100
probable cytochrome P450 305a1	NC_064875.1	64257065	A	G	PASS	AC=35;AF=0.75;AN=46;BaseQRankSum=0;DP=286;ExcessHet=0.5109;FS=1.371;InbreedingCoeff=0.2165;MLEAC=45;MLEAF=0.804;MQ=60;MQRankSum=0;QD=28.35;ReadPosRankSum=-0.256;SOR=0.636;ANN=G|missense_variant|MODERATE|exon-XM_049684799.1-1|GENE_exon-XM_049684799.1-1|transcript|rna-XM_049684799.1|protein_coding|3/3|c.845A>G|p.Gln282Arg|953/1724|845/1596|282/531||,G|upstream_gene_variant|MODIFIER|exon-XM_04968482…	AnDar_1062:0|1; AnDar_1362:1|1; AnDar_1363:1|1; AnDar_1367:1|1; AnDar_1368:1|1; AnDar_1378:1|1; AnDar_1379:1|1; AnDar_1381:1|1; AnDar_1382:0/1; AnDar_192:1/1; AnDar_204:0|1; AnDar_235:0/1; AnDar_340:1/1; AnDar_354:0/1; AnDar_406:1/1; AnDar_410:1/1; AnDar_439:1/1; AnDar_441:0/0; AnDar_498:0/1; AnDar_537:0|1; AnDar_543:1/1; AnDar_960:0/0; AnDar_989:1/1	66.6667	93.75
acetylcholinesterase___like	NC_064875.1	69160787	C	G	PASS	AC=38;AF=0.769;AN=50;BaseQRankSum=0.524;DP=289;ExcessHet=0.2202;FS=0.723;InbreedingCoeff=0.3529;MLEAC=46;MLEAF=0.885;MQ=60;MQRankSum=0;QD=28.88;ReadPosRankSum=-0.405;SOR=0.816;ANN=G|missense_variant|MODERATE|exon-XM_049691291.1-1|GENE_exon-XM_049691291.1-1|transcript|rna-XM_049691291.1|protein_coding|6/11|c.1013G>C|p.Arg338Pro|1013/3401|1013/3240|338/1079||,G|upstream_gene_variant|MODIFIER|exon-X…	AnDar_008:1|1; AnDar_1062:0|1; AnDar_1362:1|1; AnDar_1363:1|1; AnDar_1367:1|1; AnDar_1368:1|1; AnDar_1378:1|1; AnDar_1379:1|1; AnDar_1381:1|1; AnDar_1382:1|1; AnDar_192:1|1; AnDar_204:1|1; AnDar_235:0/0; AnDar_340:1|1; AnDar_354:1|1; AnDar_406:0|1; AnDar_410:0|1; AnDar_439:0|1; AnDar_441:0|1; AnDar_498:1|1; AnDar_537:1|1; AnDar_543:0/0; AnDar_773:1|1; AnDar_960:0/0; AnDar_989:0|1	64.7059	100
cytochrome P450 4d2-like	NC_064874.1	14395688	T	A	PASS	AC=30;AF=0.633;AN=46;BaseQRankSum=0;DP=301;ExcessHet=2.7738;FS=5.372;InbreedingCoeff=-0.0422;MLEAC=40;MLEAF=0.667;MQ=57;MQRankSum=-0.219;QD=30.59;ReadPosRankSum=0.699;SOR=0.463;ANN=A|missense_variant|MODERATE|exon-XM_049679263.1-1|GENE_exon-XM_049679263.1-1|transcript|rna-XM_049679263.1|protein_coding|2/3|c.206T>A|p.Val69Asp|270/1482|206/1242|69/413||,A|missense_variant|MODERATE|exon-XM_049679262…	AnDar_008:1|1; AnDar_1062:0/0; AnDar_1362:0|1; AnDar_1363:1|1; AnDar_1367:0|1; AnDar_1368:0/1; AnDar_1378:0|1; AnDar_1379:1|1; AnDar_1381:0|1; AnDar_1382:1|1; AnDar_192:1|1; AnDar_204:0|1; AnDar_235:0|1; AnDar_340:0/1; AnDar_354:0|1; AnDar_406:1|1; AnDar_441:0|1; AnDar_498:1|1; AnDar_537:0/0; AnDar_543:0/1; AnDar_693:0|1; AnDar_953:1|1; AnDar_960:1|1	63.3333	68.75
probable cytochrome P450 304a1	NC_064874.1	45281266	A	T	PASS	AC=31;AF=0.65;AN=46;BaseQRankSum=0.319;DP=306;ExcessHet=0.2647;FS=0;InbreedingCoeff=0.2406;MLEAC=41;MLEAF=0.683;MQ=59.93;MQRankSum=0;QD=30.05;ReadPosRankSum=0;SOR=0.688;ANN=T|missense_variant&splice_region_variant|MODERATE|exon-XM_049676273.1-1|GENE_exon-XM_049676273.1-1|transcript|rna-XM_049676273.1|protein_coding|3/4|c.657T>A|p.Asp219Glu|876/2333|657/1554|219/517||,T|splice_region_variant&non_c…	AnDar_008:1/1; AnDar_1020:1/1; AnDar_1362:1/1; AnDar_1363:1/1; AnDar_1367:0/0; AnDar_1368:1/1; AnDar_1378:0/1; AnDar_1379:0/1; AnDar_1381:1/1; AnDar_1382:1/1; AnDar_192:0/1; AnDar_235:0/0; AnDar_340:0/1; AnDar_354:1/1; AnDar_406:1/1; AnDar_439:0/1; AnDar_441:1/1; AnDar_498:1/1; AnDar_537:0/1; AnDar_543:0/1; AnDar_773:1/1; AnDar_953:0/0; AnDar_989:0/0	63.3333	75
cytochrome P450 4d2-like	NC_064874.1	14301421	T	G	PASS	AC=28;AF=0.554;AN=46;BaseQRankSum=0;DP=278;ExcessHet=2.465;FS=5.758;InbreedingCoeff=-0.0269;MLEAC=35;MLEAF=0.625;MQ=60;MQRankSum=0;QD=26.44;ReadPosRankSum=0.375;SOR=0.68;ANN=G|missense_variant|MODERATE|exon-XM_049679267.1-1|GENE_exon-XM_049679267.1-1|transcript|rna-XM_049679267.1|protein_coding|4/4|c.1264A>C|p.Lys422Gln|1264/1518|1264/1518|422/505||,G|upstream_gene_variant|MODIFIER|LOC125950886|g…	AnDar_008:0/1; AnDar_1062:1/1; AnDar_1362:0/1; AnDar_1363:0/1; AnDar_1367:0/1; AnDar_1368:0/1; AnDar_1379:0/1; AnDar_1381:0/1; AnDar_1382:1/1; AnDar_192:1/1; AnDar_204:0/1; AnDar_235:0/1; AnDar_340:0/1; AnDar_354:0/0; AnDar_406:1|1; AnDar_410:0/1; AnDar_439:0/1; AnDar_441:1|1; AnDar_498:1/1; AnDar_543:1/1; AnDar_693:0/0; AnDar_960:1/1; AnDar_989:0/0	62.5	57.1429
cytochrome P450 4c21-like	NC_064874.1	27834351	T	C	PASS	AC=29;AF=0.69;AN=46;BaseQRankSum=0.602;DP=245;ExcessHet=5.2738;FS=1.071;InbreedingCoeff=-0.1149;MLEAC=42;MLEAF=0.724;MQ=60;MQRankSum=0;QD=27.37;ReadPosRankSum=0;SOR=0.596;ANN=C|missense_variant|MODERATE|exon-XM_049676647.1-1|GENE_exon-XM_049676647.1-1|transcript|rna-XM_049676647.1|protein_coding|4/5|c.803A>G|p.Gln268Arg|851/1643|803/1548|268/515||,C|upstream_gene_variant|MODIFIER|LOC125949512|gen…	AnDar_008:1|1; AnDar_1020:0/0; AnDar_1062:0|1; AnDar_1363:0|1; AnDar_1367:0|1; AnDar_1368:0|1; AnDar_1378:0|1; AnDar_1379:0|1; AnDar_1381:1|1; AnDar_1382:1|1; AnDar_192:1|1; AnDar_204:1|1; AnDar_235:0/1; AnDar_340:1|1; AnDar_354:0/1; AnDar_406:0|1; AnDar_410:0|1; AnDar_439:0|1; AnDar_441:1|1; AnDar_498:0|1; AnDar_537:1|1; AnDar_543:0/1; AnDar_989:0/0	62.5	64.2857
probable cytochrome P450 6a23	NC_064874.1	79335975	A	C	PASS	AC=19;AF=0.446;AN=48;BaseQRankSum=-0.335;DP=272;ExcessHet=0.0203;FS=1.667;InbreedingCoeff=0.4231;MLEAC=27;MLEAF=0.482;MQ=60;MQRankSum=0;QD=34.33;ReadPosRankSum=0.361;SOR=0.487;ANN=C|missense_variant|MODERATE|exon-XM_049693236.1-1|GENE_exon-XM_049693236.1-1|transcript|rna-XM_049693236.1|protein_coding|1/2|c.413A>C|p.Glu138Ala|413/1574|413/1560|138/519||,C|upstream_gene_variant|MODIFIER|exon-XM_049…	AnDar_008:1|1; AnDar_1062:1|1; AnDar_1362:0/0; AnDar_1363:0/0; AnDar_1367:0/0; AnDar_1368:0/0; AnDar_1378:0/0; AnDar_1379:0/0; AnDar_1381:0/0; AnDar_1382:0/0; AnDar_192:0|1; AnDar_204:0/0; AnDar_235:0|1; AnDar_340:0/1; AnDar_354:0|1; AnDar_406:0/0; AnDar_410:1|1; AnDar_439:0|1; AnDar_441:0/0; AnDar_498:1|1; AnDar_537:1|1; AnDar_543:1|1; AnDar_953:0|1; AnDar_960:0|1	59.375	0
cytochrome P450 4C1-like	NC_064874.1	46081140	G	A	PASS	AC=31;AF=0.638;AN=46;BaseQRankSum=-0.137;DP=247;ExcessHet=0.1808;FS=0.584;InbreedingCoeff=0.22;MLEAC=40;MLEAF=0.69;MQ=60;MQRankSum=0;QD=27.55;ReadPosRankSum=-0.258;SOR=0.736;ANN=A|missense_variant|MODERATE|exon-XM_049678931.1-1|GENE_exon-XM_049678931.1-1|transcript|rna-XM_049678931.1|protein_coding|4/4|c.1301G>A|p.Ser434Asn|1521/1864|1301/1566|434/521||,A|upstream_gene_variant|MODIFIER|exon-XM_04…	AnDar_008:1/1; AnDar_1362:1/1; AnDar_1363:1/1; AnDar_1367:1|1; AnDar_1368:1/1; AnDar_1378:1/1; AnDar_1382:0|1; AnDar_192:0/1; AnDar_204:1/1; AnDar_235:0/0; AnDar_340:0/1; AnDar_354:0/0; AnDar_406:0/1; AnDar_410:0/1; AnDar_439:0/0; AnDar_441:0/1; AnDar_498:1/1; AnDar_537:1/1; AnDar_543:0|1; AnDar_773:1/1; AnDar_953:0|1; AnDar_960:1/1; AnDar_989:0/1	58.8235	91.6667
probable cytochrome P450 6a23	NC_064874.1	79336498	A	C	PASS	AC=21;AF=0.431;AN=52;BaseQRankSum=0;DP=319;ExcessHet=0.4951;FS=5.595;InbreedingCoeff=0.2007;MLEAC=26;MLEAF=0.448;MQ=60;MQRankSum=0;QD=26.89;ReadPosRankSum=0.126;SOR=0.921;ANN=C|missense_variant|MODERATE|exon-XM_049693236.1-1|GENE_exon-XM_049693236.1-1|transcript|rna-XM_049693236.1|protein_coding|1/2|c.936A>C|p.Lys312Asn|936/1574|936/1560|312/519||,C|upstream_gene_variant|MODIFIER|exon-XM_04969237…	AnDar_008:0|1; AnDar_1062:1|1; AnDar_1362:0/0; AnDar_1363:0/0; AnDar_1367:0/0; AnDar_1368:0/0; AnDar_1378:0/0; AnDar_1379:0/0; AnDar_1381:0/0; AnDar_1382:0/0; AnDar_192:0|1; AnDar_204:0|1; AnDar_235:0|1; AnDar_340:0|1; AnDar_354:0|1; AnDar_406:0|1; AnDar_410:1|1; AnDar_439:0|1; AnDar_441:0|1; AnDar_498:0/0; AnDar_537:0|1; AnDar_543:1|1; AnDar_693:1|1; AnDar_953:0|1; AnDar_960:1|1; AnDar_989:0/0	58.3333	0
ace1_updated	NC_064874.1	15676267	T	C	PASS	AC=25;AF=0.481;AN=46;BaseQRankSum=0.524;DP=348;ExcessHet=10.8443;FS=0.422;InbreedingCoeff=-0.2695;MLEAC=30;MLEAF=0.577;MQ=60;MQRankSum=0;QD=19.93;ReadPosRankSum=0.3;SOR=0.732;ANN=C|missense_variant|MODERATE|exon-XM_049679441.1-1|GENE_exon-XM_049679441.1-1|transcript|rna-XM_049679441.1|protein_coding|2/8|c.95T>C|p.Val32Ala|288/10101|95/2307|32/768||,C|missense_variant|MODERATE|exon-XM_049679442.1-…	AnDar_008:1/1; AnDar_1362:0/1; AnDar_1363:0/1; AnDar_1367:0/1; AnDar_1368:0/1; AnDar_1378:0/1; AnDar_1379:0/1; AnDar_1381:0/1; AnDar_1382:0/1; AnDar_192:1|1; AnDar_204:0/0; AnDar_235:0/1; AnDar_340:0/1; AnDar_354:1/1; AnDar_406:0/1; AnDar_410:1/1; AnDar_439:0/1; AnDar_441:0/1; AnDar_498:0/1; AnDar_537:0/1; AnDar_543:0/0; AnDar_960:0/1; AnDar_989:0/1	56.6667	50
cytochrome P450 3A19-like	NC_064875.1	46115745	T	A	PASS	AC=29;AF=0.548;AN=46;BaseQRankSum=0;DP=309;ExcessHet=14.2291;FS=8.472;InbreedingCoeff=-0.3861;MLEAC=35;MLEAF=0.565;MQ=58.27;MQRankSum=0.869;QD=31.3;ReadPosRankSum=-0.069;SOR=0.47;ANN=A|missense_variant|MODERATE|exon-XM_049686671.1-1|GENE_exon-XM_049686671.1-1|transcript|rna-XM_049686671.1|protein_coding|2/3|c.296A>T|p.Tyr99Phe|296/867|296/867|99/288||,A|upstream_gene_variant|MODIFIER|exon-XM_0496…	AnDar_008:0|1; AnDar_1020:0|1; AnDar_1062:0|1; AnDar_1362:0/1; AnDar_1363:1|1; AnDar_1367:1|1; AnDar_1368:0|1; AnDar_1378:1|1; AnDar_1379:1|1; AnDar_1381:0|1; AnDar_1382:0/1; AnDar_192:0|1; AnDar_204:0|1; AnDar_340:0/1; AnDar_354:0|1; AnDar_406:0/1; AnDar_410:1|1; AnDar_439:0|1; AnDar_498:0|1; AnDar_543:1/1; AnDar_693:0|1; AnDar_953:0|1; AnDar_989:0|1	56.6667	75
probable cytochrome P450 6a23	NC_064874.1	79336121	A	T	PASS	AC=19;AF=0.414;AN=50;BaseQRankSum=0.431;DP=277;ExcessHet=0.0469;FS=9.073;InbreedingCoeff=0.3508;MLEAC=24;MLEAF=0.414;MQ=59.91;MQRankSum=0;QD=28.06;ReadPosRankSum=0.156;SOR=1.022;ANN=T|missense_variant|MODERATE|exon-XM_049693236.1-1|GENE_exon-XM_049693236.1-1|transcript|rna-XM_049693236.1|protein_coding|1/2|c.559A>T|p.Ser187Cys|559/1574|559/1560|187/519||,T|upstream_gene_variant|MODIFIER|exon-XM_0…	AnDar_008:1/1; AnDar_1062:1/1; AnDar_1362:0/0; AnDar_1363:0/0; AnDar_1367:0/0; AnDar_1368:0/0; AnDar_1378:0/0; AnDar_1379:0/0; AnDar_1381:0/0; AnDar_1382:0/0; AnDar_192:0|1; AnDar_235:0|1; AnDar_340:1|1; AnDar_354:0/1; AnDar_406:0/0; AnDar_410:0|1; AnDar_439:0/0; AnDar_441:0/1; AnDar_498:0/0; AnDar_537:1/1; AnDar_543:1/1; AnDar_773:0/1; AnDar_953:0/1; AnDar_960:1/1; AnDar_989:0/0	55.8824	0
cytochrome P450 3A19-like	NC_064875.1	46115863	T	G	PASS	AC=28;AF=0.517;AN=46;BaseQRankSum=-0.489;DP=273;ExcessHet=6.8149;FS=7.127;InbreedingCoeff=-0.2252;MLEAC=34;MLEAF=0.567;MQ=59.81;MQRankSum=0;QD=23.75;ReadPosRankSum=-0.2;SOR=0.386;ANN=G|missense_variant|MODERATE|exon-XM_049686671.1-1|GENE_exon-XM_049686671.1-1|transcript|rna-XM_049686671.1|protein_coding|2/3|c.178A>C|p.Ile60Leu|178/867|178/867|60/288||,G|upstream_gene_variant|MODIFIER|exon-XM_0496…	AnDar_008:1/1; AnDar_1020:0/1; AnDar_1062:0|1; AnDar_1362:0/1; AnDar_1363:1|1; AnDar_1367:1|1; AnDar_1368:1/1; AnDar_1379:1|1; AnDar_1381:0/1; AnDar_1382:0/1; AnDar_192:0/1; AnDar_204:0/1; AnDar_235:0/1; AnDar_340:0|1; AnDar_354:0|1; AnDar_406:0|1; AnDar_410:1/1; AnDar_439:0/1; AnDar_441:0|1; AnDar_498:0/1; AnDar_543:0/1; AnDar_693:0/1; AnDar_960:0/0	53.125	78.5714
cytochrome P450 4d2-like	NC_064874.1	14755446	G	T	PASS	AC=26;AF=0.571;AN=46;BaseQRankSum=0.566;DP=225;ExcessHet=8.0752;FS=1.217;InbreedingCoeff=-0.173;MLEAC=35;MLEAF=0.625;MQ=60;MQRankSum=0;QD=24.68;ReadPosRankSum=0.389;SOR=0.68;ANN=T|missense_variant|MODERATE|exon-XM_049674268.1-1|GENE_exon-XM_049674268.1-1|transcript|rna-XM_049674268.1|protein_coding|1/6|c.13G>T|p.Val5Leu|42/1705|13/1473|5/490||,T|upstream_gene_variant|MODIFIER|exon-XM_049680699.1-…	AnDar_1062:0/1; AnDar_1362:1/1; AnDar_1363:0/1; AnDar_1367:0/1; AnDar_1368:0/1; AnDar_1378:0/1; AnDar_1379:0/1; AnDar_1381:1/1; AnDar_1382:1/1; AnDar_204:0/0; AnDar_235:0/1; AnDar_340:0/1; AnDar_354:1/1; AnDar_406:0/1; AnDar_410:0/1; AnDar_439:1/1; AnDar_441:0/0; AnDar_498:0/1; AnDar_537:0/1; AnDar_543:0/0; AnDar_953:0/1; AnDar_960:1/1; AnDar_989:0/1	50	68.75
cytochrome P450 4C1-like	NC_064874.1	36281435	C	T	PASS	AC=25;AF=0.483;AN=50;BaseQRankSum=0.605;DP=345;ExcessHet=77.5578;FS=2.4;InbreedingCoeff=-0.8772;MLEAC=30;MLEAF=0.517;MQ=59.39;MQRankSum=0;QD=15.27;ReadPosRankSum=0.51;SOR=0.683;ANN=T|missense_variant|MODERATE|exon-XM_049678177.1-1|GENE_exon-XM_049678177.1-1|transcript|rna-XM_049678177.1|protein_coding|4/5|c.689C>T|p.Ala230Val|698/1284|689/1275|230/424||,T|upstream_gene_variant|MODIFIER|LOC1259502…	AnDar_008:0/1; AnDar_1062:0/1; AnDar_1362:0/1; AnDar_1363:0/1; AnDar_1367:0/1; AnDar_1368:0/1; AnDar_1378:0/1; AnDar_1379:0/1; AnDar_1381:0/1; AnDar_1382:0|1; AnDar_192:0/1; AnDar_204:0/1; AnDar_235:0/1; AnDar_340:0/1; AnDar_354:0/1; AnDar_406:0/1; AnDar_410:0|1; AnDar_439:0/1; AnDar_441:0/1; AnDar_498:0/1; AnDar_537:0/1; AnDar_543:0/1; AnDar_693:0/1; AnDar_960:0|1; AnDar_989:0/1	50	50
probable cytochrome P450 313a4	NC_064875.1	46109229	G	T	PASS	AC=20;AF=0.389;AN=46;BaseQRankSum=-0.079;DP=333;ExcessHet=34.4459;FS=1.394;InbreedingCoeff=-0.5735;MLEAC=24;MLEAF=0.444;MQ=58.25;MQRankSum=-0.921;QD=14.68;ReadPosRankSum=0.646;SOR=0.787;ANN=T|missense_variant|MODERATE|exon-XM_049686669.1-1|GENE_exon-XM_049686669.1-1|transcript|rna-XM_049686669.1|protein_coding|2/2|c.377C>A|p.Ala126Asp|377/807|377/807|126/268||,T|upstream_gene_variant|MODIFIER|exo…	AnDar_008:0|1; AnDar_1362:0|1; AnDar_1363:0|1; AnDar_1367:0|1; AnDar_1368:0|1; AnDar_1378:0|1; AnDar_1379:0|1; AnDar_1381:0|1; AnDar_1382:0|1; AnDar_204:0|1; AnDar_235:0|1; AnDar_340:0|1; AnDar_354:0|1; AnDar_410:0|1; AnDar_439:0|1; AnDar_441:0|1; AnDar_537:0|1; AnDar_543:0/1; AnDar_693:0|1; AnDar_953:0|1	50	50
probable cytochrome P450 313a4	NC_064875.1	46109236	G	C	PASS	AC=21;AF=0.411;AN=48;BaseQRankSum=0;DP=346;ExcessHet=25.2227;FS=1.916;InbreedingCoeff=-0.5139;MLEAC=25;MLEAF=0.446;MQ=58.08;MQRankSum=-0.967;QD=15.08;ReadPosRankSum=0.49;SOR=0.823;ANN=C|missense_variant|MODERATE|exon-XM_049686669.1-1|GENE_exon-XM_049686669.1-1|transcript|rna-XM_049686669.1|protein_coding|2/2|c.370C>G|p.Gln124Glu|370/807|370/807|124/268||,C|upstream_gene_variant|MODIFIER|exon-XM_0…	AnDar_008:0|1; AnDar_1362:0|1; AnDar_1363:0|1; AnDar_1367:0|1; AnDar_1368:0|1; AnDar_1378:0|1; AnDar_1379:0|1; AnDar_1381:0|1; AnDar_1382:0|1; AnDar_204:0|1; AnDar_235:0|1; AnDar_340:0|1; AnDar_354:0|1; AnDar_410:0|1; AnDar_439:0|1; AnDar_441:0|1; AnDar_498:0|1; AnDar_537:0|1; AnDar_543:0/1; AnDar_693:0|1; AnDar_953:0|1	50	50
cytochrome P450 3A19-like	NC_064875.1	46115266	T	C	PASS	AC=29;AF=0.6;AN=46;BaseQRankSum=0;DP=238;ExcessHet=0.0619;FS=1.291;InbreedingCoeff=0.3249;MLEAC=37;MLEAF=0.617;MQ=57.49;MQRankSum=0.14;QD=33.25;ReadPosRankSum=-0.349;SOR=0.579;ANN=C|missense_variant|MODERATE|exon-XM_049686671.1-1|GENE_exon-XM_049686671.1-1|transcript|rna-XM_049686671.1|protein_coding|2/3|c.775A>G|p.Lys259Glu|775/867|775/867|259/288||,C|upstream_gene_variant|MODIFIER|exon-XM_04968…	AnDar_008:1|1; AnDar_1020:0/0; AnDar_1062:0|1; AnDar_1362:1|1; AnDar_1363:1|1; AnDar_1367:1|1; AnDar_1378:1|1; AnDar_1379:1|1; AnDar_1381:1/1; AnDar_1382:0/1; AnDar_192:0|1; AnDar_204:1|1; AnDar_235:0|1; AnDar_340:1|1; AnDar_410:1|1; AnDar_441:1|1; AnDar_498:0/0; AnDar_537:0/0; AnDar_543:0|1; AnDar_693:0|1; AnDar_773:0/0; AnDar_953:0|1; AnDar_960:0/0	50	92.8571
cytochrome P450 3A19-like	NC_064875.1	46115716	T	C	PASS	AC=28;AF=0.581;AN=48;BaseQRankSum=0.16;DP=288;ExcessHet=12.928;FS=10.078;InbreedingCoeff=-0.3807;MLEAC=35;MLEAF=0.565;MQ=56.35;MQRankSum=0.546;QD=27.35;ReadPosRankSum=0.119;SOR=0.724;ANN=C|missense_variant|MODERATE|exon-XM_049686671.1-1|GENE_exon-XM_049686671.1-1|transcript|rna-XM_049686671.1|protein_coding|2/3|c.325A>G|p.Ile109Val|325/867|325/867|109/288||,C|upstream_gene_variant|MODIFIER|exon-X…	AnDar_008:0/1; AnDar_1020:0/1; AnDar_1062:0|1; AnDar_1362:0/1; AnDar_1363:1|1; AnDar_1367:1|1; AnDar_1368:0/1; AnDar_1378:1|1; AnDar_1379:1|1; AnDar_1381:0/1; AnDar_1382:0/1; AnDar_192:0/1; AnDar_204:0|1; AnDar_235:0|1; AnDar_340:0/1; AnDar_406:0|1; AnDar_410:1|1; AnDar_439:0|1; AnDar_441:0/1; AnDar_498:0|1; AnDar_537:0/0; AnDar_543:0/1; AnDar_693:0/1; AnDar_989:0/1	50	75
cytochrome P450 6A1-like	NC_064874.1	79337511	G	A	PASS	AC=32;AF=0.661;AN=50;BaseQRankSum=-0.366;DP=298;ExcessHet=0.3136;FS=2.508;InbreedingCoeff=0.2697;MLEAC=40;MLEAF=0.714;MQ=59.79;MQRankSum=0;QD=28.35;ReadPosRankSum=-1.137;SOR=0.488;ANN=A|missense_variant|MODERATE|exon-XM_049693248.1-1|GENE_exon-XM_049693248.1-1|transcript|rna-XM_049693248.1|protein_coding|2/2|c.1271C>T|p.Ala424Val|1277/1509|1271/1503|424/500||,A|upstream_gene_variant|MODIFIER|exon…	AnDar_008:1|1; AnDar_1020:0/1; AnDar_1062:0/0; AnDar_1362:1|1; AnDar_1363:1|1; AnDar_1367:1|1; AnDar_1368:1|1; AnDar_1378:1|1; AnDar_1379:1|1; AnDar_1381:1|1; AnDar_1382:1|1; AnDar_192:1/1; AnDar_204:0|1; AnDar_235:0/0; AnDar_340:0/0; AnDar_354:0|1; AnDar_406:0|1; AnDar_410:0/0; AnDar_439:0/1; AnDar_441:0|1; AnDar_498:1|1; AnDar_537:1/1; AnDar_543:0/0; AnDar_953:0|1; AnDar_960:0/1	47.0588	100
cytochrome P450 6a8-like	NC_064874.1	79343152	T	C	PASS	AC=15;AF=0.317;AN=46;BaseQRankSum=-0.524;DP=235;ExcessHet=0.0329;FS=0;InbreedingCoeff=0.3687;MLEAC=19;MLEAF=0.317;MQ=60;MQRankSum=0;QD=33.08;ReadPosRankSum=0;SOR=0.653;ANN=C|missense_variant|MODERATE|exon-XM_049693249.1-1|GENE_exon-XM_049693249.1-1|transcript|rna-XM_049693249.1|protein_coding|1/2|c.890T>C|p.Val297Ala|1057/1796|890/1500|297/499||,C|upstream_gene_variant|MODIFIER|exon-XM_049693248.…	AnDar_008:0|1; AnDar_1020:0|1; AnDar_1062:1|1; AnDar_1362:0/0; AnDar_1363:0/0; AnDar_1367:0/0; AnDar_1378:0/0; AnDar_1379:0/0; AnDar_1381:0/0; AnDar_1382:0/0; AnDar_192:0|1; AnDar_204:0/0; AnDar_235:1|1; AnDar_340:0/1; AnDar_354:0/0; AnDar_410:0|1; AnDar_439:0|1; AnDar_441:0/0; AnDar_498:0|1; AnDar_537:1|1; AnDar_543:0/0; AnDar_773:0/0; AnDar_960:1|1	46.875	0
cytochrome P450 4C1-like	NC_064874.1	36278776	G	C	PASS	AC=25;AF=0.519;AN=46;BaseQRankSum=0.529;DP=254;ExcessHet=0.2624;FS=0.681;InbreedingCoeff=0.2752;MLEAC=32;MLEAF=0.615;MQ=58.42;MQRankSum=0.674;QD=34.1;ReadPosRankSum=-0.241;SOR=0.79;ANN=C|missense_variant|MODERATE|exon-XM_049678146.1-1|GENE_exon-XM_049678146.1-1|transcript|rna-XM_049678146.1|protein_coding|5/5|c.1148G>C|p.Gly383Ala|1189/1984|1148/1497|383/498||,C|upstream_gene_variant|MODIFIER|exo…	AnDar_008:1|1; AnDar_1062:0|1; AnDar_1362:0|1; AnDar_1363:0|1; AnDar_1367:1|1; AnDar_1368:0|1; AnDar_1378:1|1; AnDar_1379:1|1; AnDar_1381:1|1; AnDar_1382:0/0; AnDar_192:0|1; AnDar_204:0|1; AnDar_235:0/0; AnDar_340:0/0; AnDar_354:0/0; AnDar_406:0/0; AnDar_410:0/0; AnDar_439:1|1; AnDar_441:0|1; AnDar_498:0|1; AnDar_537:1|1; AnDar_543:1|1; AnDar_960:0|1	46.6667	68.75
cytochrome P450 4C1-like	NC_064874.1	36281410	A	G	PASS	AC=22;AF=0.433;AN=46;BaseQRankSum=0;DP=314;ExcessHet=36.272;FS=3.397;InbreedingCoeff=-0.6636;MLEAC=27;MLEAF=0.45;MQ=59.25;MQRankSum=0;QD=14.68;ReadPosRankSum=-0.051;SOR=0.763;ANN=G|missense_variant|MODERATE|exon-XM_049678177.1-1|GENE_exon-XM_049678177.1-1|transcript|rna-XM_049678177.1|protein_coding|4/5|c.664A>G|p.Thr222Ala|673/1284|664/1275|222/424||,G|upstream_gene_variant|MODIFIER|LOC125950291…	AnDar_008:0|1; AnDar_1062:0/1; AnDar_1362:0/1; AnDar_1363:0/1; AnDar_1367:0|1; AnDar_1368:0|1; AnDar_1378:0/1; AnDar_1379:0|1; AnDar_1381:0/1; AnDar_1382:0|1; AnDar_192:0/1; AnDar_204:0|1; AnDar_235:0/1; AnDar_340:0|1; AnDar_354:0/1; AnDar_410:0|1; AnDar_439:0|1; AnDar_441:0/0; AnDar_498:0|1; AnDar_543:0|1; AnDar_693:0/1; AnDar_960:0|1; AnDar_989:0|1	46.6667	50
probable cytochrome P450 6a17	NC_064874.1	79333722	T	G	PASS	AC=14;AF=0.31;AN=46;BaseQRankSum=0.241;DP=255;ExcessHet=2.4041;FS=0;InbreedingCoeff=-0.0366;MLEAC=19;MLEAF=0.328;MQ=60;MQRankSum=0;QD=22.13;ReadPosRankSum=0.179;SOR=0.734;ANN=G|missense_variant|MODERATE|exon-XM_049693253.1-1|GENE_exon-XM_049693253.1-1|transcript|rna-XM_049693253.1|protein_coding|1/2|c.191T>G|p.Val64Gly|204/1851|191/1494|64/497||,G|upstream_gene_variant|MODIFIER|exon-XM_049692375.…	AnDar_008:0/1; AnDar_1062:0/1; AnDar_1362:0/0; AnDar_1363:0/0; AnDar_1367:0/0; AnDar_1368:0/0; AnDar_1378:0/0; AnDar_1379:0/0; AnDar_1381:0/0; AnDar_1382:0/0; AnDar_192:0|1; AnDar_204:0/1; AnDar_235:0/1; AnDar_340:0/1; AnDar_354:0/0; AnDar_406:0/1; AnDar_410:1/1; AnDar_439:0/1; AnDar_498:0/0; AnDar_537:0|1; AnDar_543:0|1; AnDar_953:0/1; AnDar_960:0|1	46.6667	0
cytochrome P450 9e2-like	NC_064875.1	8072022	G	A	PASS	AC=25;AF=0.569;AN=46;BaseQRankSum=-0.674;DP=316;ExcessHet=0.4951;FS=1.17;InbreedingCoeff=0.1647;MLEAC=35;MLEAF=0.603;MQ=60;MQRankSum=0;QD=27.48;ReadPosRankSum=0;SOR=0.59;ANN=A|missense_variant|MODERATE|exon-XM_049683868.1-1|GENE_exon-XM_049683868.1-1|transcript|rna-XM_049683868.1|protein_coding|2/3|c.1442C>T|p.Ser481Phe|1522/1818|1442/1659|481/552||,A|upstream_gene_variant|MODIFIER|exon-XM_049683…	AnDar_008:0/0; AnDar_1020:0/1; AnDar_1062:0/0; AnDar_1362:0/1; AnDar_1363:0/1; AnDar_1367:1/1; AnDar_1368:1/1; AnDar_1378:0/1; AnDar_1379:0/1; AnDar_1381:0/1; AnDar_1382:1/1; AnDar_192:1/1; AnDar_204:0/0; AnDar_235:0|1; AnDar_340:0/1; AnDar_354:0/1; AnDar_406:1/1; AnDar_410:0/0; AnDar_439:0/0; AnDar_441:0/1; AnDar_498:1/1; AnDar_537:0/1; AnDar_543:1/1	46.6667	68.75
cytochrome P450 6a2-like	NC_064874.1	8553234	C	A	PASS	AC=24;AF=0.45;AN=48;BaseQRankSum=-0.051;DP=329;ExcessHet=0.4439;FS=6.209;InbreedingCoeff=0.1437;MLEAC=29;MLEAF=0.483;MQ=59.9;MQRankSum=0;QD=27.53;ReadPosRankSum=0.241;SOR=0.935;ANN=A|missense_variant|MODERATE|exon-XM_049679781.1-1|GENE_exon-XM_049679781.1-1|transcript|rna-XM_049679781.1|protein_coding|1/2|c.655C>A|p.Leu219Met|727/1684|655/1536|219/511||,A|upstream_gene_variant|MODIFIER|LOC1259511…	AnDar_1062:0/0; AnDar_1362:0|1; AnDar_1363:0|1; AnDar_1367:1|1; AnDar_1368:1|1; AnDar_1378:0|1; AnDar_1379:1|1; AnDar_1381:0|1; AnDar_1382:0/0; AnDar_192:1|1; AnDar_204:0|1; AnDar_340:0|1; AnDar_354:0|1; AnDar_406:0/0; AnDar_410:1|1; AnDar_439:0/0; AnDar_498:1|1; AnDar_537:0/0; AnDar_543:0/0; AnDar_693:0/0; AnDar_773:0/1; AnDar_953:1|1; AnDar_960:0|1; AnDar_989:0|1	43.75	62.5
probable cytochrome P450 6a14	NC_064874.1	8571415	A	G	PASS	AC=19;AF=0.379;AN=48;BaseQRankSum=-0.385;DP=306;ExcessHet=1.2004;FS=6.26;InbreedingCoeff=0.0878;MLEAC=24;MLEAF=0.414;MQ=59.95;MQRankSum=0;QD=22.26;ReadPosRankSum=0;SOR=0.488;ANN=G|missense_variant|MODERATE|exon-XM_049679782.1-1|GENE_exon-XM_049679782.1-1|transcript|rna-XM_049679782.1|protein_coding|1/2|c.1108A>G|p.Ile370Val|1175/1828|1108/1533|370/510||,G|intron_variant|MODIFIER|exon-XM_049679713…	AnDar_008:0/1; AnDar_1020:0/0; AnDar_1062:0/1; AnDar_1362:0|1; AnDar_1363:0/1; AnDar_1367:0/0; AnDar_1368:0/0; AnDar_1378:0/1; AnDar_1379:0/0; AnDar_1381:0/1; AnDar_1382:0/1; AnDar_192:0/0; AnDar_235:1|1; AnDar_340:0/0; AnDar_354:0/1; AnDar_406:0/0; AnDar_410:0/0; AnDar_439:1/1; AnDar_537:1/1; AnDar_543:0/1; AnDar_693:1/1; AnDar_773:0|1; AnDar_960:0/0; AnDar_989:0|1	43.75	31.25
probable cytochrome P450 304a1	NC_064874.1	45282792	C	A	PASS	AC=27;AF=0.5;AN=48;BaseQRankSum=0.524;DP=276;ExcessHet=4.1875;FS=0.559;InbreedingCoeff=-0.0601;MLEAC=32;MLEAF=0.571;MQ=60;MQRankSum=0;QD=31.45;ReadPosRankSum=0.084;SOR=0.796;ANN=A|missense_variant|MODERATE|exon-XM_049676273.1-1|GENE_exon-XM_049676273.1-1|transcript|rna-XM_049676273.1|protein_coding|1/4|c.58G>T|p.Val20Phe|277/2333|58/1554|20/517||,A|upstream_gene_variant|MODIFIER|exon-XM_049676267…	AnDar_008:0|1; AnDar_1062:0/0; AnDar_1362:0|1; AnDar_1363:1/1; AnDar_1367:1/1; AnDar_1368:0|1; AnDar_1378:1/1; AnDar_1379:1/1; AnDar_1381:0|1; AnDar_1382:1/1; AnDar_192:0/0; AnDar_204:0/0; AnDar_235:0/0; AnDar_340:0|1; AnDar_354:1|1; AnDar_406:0|1; AnDar_410:0|1; AnDar_439:0|1; AnDar_441:0|1; AnDar_498:0|1; AnDar_537:0|1; AnDar_543:0|1; AnDar_693:0|1; AnDar_773:1|1	43.75	81.25
probable cytochrome P450 304a1	NC_064874.1	45282800	A	G	PASS	AC=22;AF=0.379;AN=48;BaseQRankSum=0.55;DP=279;ExcessHet=13.0952;FS=3.834;InbreedingCoeff=-0.3715;MLEAC=26;MLEAF=0.448;MQ=60;MQRankSum=0;QD=21.83;ReadPosRankSum=0.792;SOR=0.484;ANN=G|missense_variant|MODERATE|exon-XM_049676273.1-1|GENE_exon-XM_049676273.1-1|transcript|rna-XM_049676273.1|protein_coding|1/4|c.50T>C|p.Ile17Thr|269/2333|50/1554|17/517||,G|upstream_gene_variant|MODIFIER|exon-XM_0496762…	AnDar_008:0|1; AnDar_1062:0/0; AnDar_1362:0|1; AnDar_1363:0|1; AnDar_1367:0|1; AnDar_1368:0|1; AnDar_1378:0|1; AnDar_1379:0|1; AnDar_1381:0|1; AnDar_1382:0|1; AnDar_204:0/0; AnDar_235:0/0; AnDar_340:0|1; AnDar_354:1|1; AnDar_406:0|1; AnDar_410:0|1; AnDar_439:0|1; AnDar_441:0|1; AnDar_498:0|1; AnDar_537:0|1; AnDar_543:0|1; AnDar_693:0|1; AnDar_773:1|1; AnDar_953:0/0	43.75	50
probable cytochrome P450 304a1	NC_064874.1	45282801	T	C	PASS	AC=22;AF=0.426;AN=48;BaseQRankSum=0.09;DP=271;ExcessHet=10.2377;FS=1.05;InbreedingCoeff=-0.2211;MLEAC=26;MLEAF=0.481;MQ=60;MQRankSum=0;QD=21.57;ReadPosRankSum=-0.241;SOR=0.795;ANN=C|missense_variant|MODERATE|exon-XM_049676273.1-1|GENE_exon-XM_049676273.1-1|transcript|rna-XM_049676273.1|protein_coding|1/4|c.49A>G|p.Ile17Val|268/2333|49/1554|17/517||,C|upstream_gene_variant|MODIFIER|exon-XM_0496762…	AnDar_008:0/1; AnDar_1062:1/1; AnDar_1362:0|1; AnDar_1363:0/1; AnDar_1367:0/1; AnDar_1368:0|1; AnDar_1378:0/1; AnDar_1379:0/1; AnDar_1381:0|1; AnDar_1382:0/1; AnDar_192:0/0; AnDar_204:1/1; AnDar_235:1/1; AnDar_340:0/1; AnDar_354:0/0; AnDar_406:0/1; AnDar_439:0/1; AnDar_441:0/1; AnDar_498:0|1; AnDar_537:0/1; AnDar_543:0/0; AnDar_693:0/0; AnDar_773:0/0; AnDar_953:0/1	43.75	50
cytochrome P450 4C1-like	NC_064874.1	36278795	C	G	PASS	AC=24;AF=0.519;AN=46;BaseQRankSum=0.319;DP=254;ExcessHet=1.0015;FS=4.117;InbreedingCoeff=0.1503;MLEAC=32;MLEAF=0.615;MQ=59.02;MQRankSum=0.282;QD=33.41;ReadPosRankSum=-0.185;SOR=0.687;ANN=G|missense_variant|MODERATE|exon-XM_049678146.1-1|GENE_exon-XM_049678146.1-1|transcript|rna-XM_049678146.1|protein_coding|5/5|c.1167C>G|p.Ser389Arg|1208/1984|1167/1497|389/498||,G|upstream_gene_variant|MODIFIER|e…	AnDar_008:1|1; AnDar_1020:0/0; AnDar_1062:0|1; AnDar_1362:0|1; AnDar_1363:0|1; AnDar_1367:1|1; AnDar_1368:0|1; AnDar_1378:1|1; AnDar_1379:1|1; AnDar_1381:1|1; AnDar_1382:0/0; AnDar_192:0|1; AnDar_204:0|1; AnDar_235:0/1; AnDar_340:0/0; AnDar_354:0/0; AnDar_406:0/0; AnDar_410:0/0; AnDar_439:1|1; AnDar_441:0|1; AnDar_498:0|1; AnDar_543:1|1; AnDar_960:0|1	43.3333	68.75
probable cytochrome P450 304a1	NC_064874.1	45282813	A	G	PASS	AC=21;AF=0.367;AN=46;BaseQRankSum=1.09;DP=268;ExcessHet=13.0952;FS=3.911;InbreedingCoeff=-0.3814;MLEAC=25;MLEAF=0.417;MQ=60;MQRankSum=0;QD=20.54;ReadPosRankSum=0.524;SOR=0.652;ANN=G|missense_variant|MODERATE|exon-XM_049676273.1-1|GENE_exon-XM_049676273.1-1|transcript|rna-XM_049676273.1|protein_coding|1/4|c.37T>C|p.Phe13Leu|256/2333|37/1554|13/517||,G|upstream_gene_variant|MODIFIER|exon-XM_0496762…	AnDar_008:0|1; AnDar_1062:0/0; AnDar_1362:0|1; AnDar_1363:0|1; AnDar_1367:0|1; AnDar_1368:0|1; AnDar_1378:0|1; AnDar_1379:0|1; AnDar_1381:0|1; AnDar_1382:0|1; AnDar_204:0/0; AnDar_235:0/0; AnDar_340:0/1; AnDar_354:1|1; AnDar_406:0|1; AnDar_439:0|1; AnDar_441:0/1; AnDar_498:0|1; AnDar_537:0/1; AnDar_543:0/1; AnDar_693:0/1; AnDar_773:1/1; AnDar_953:0/0	43.3333	50
cytochrome P450 6A1-like	NC_064874.1	79338777	C	T	PASS	AC=29;AF=0.554;AN=46;BaseQRankSum=0;DP=246;ExcessHet=1.2569;FS=3.193;InbreedingCoeff=0.1089;MLEAC=36;MLEAF=0.643;MQ=60;MQRankSum=0;QD=30.25;ReadPosRankSum=-0.48;SOR=0.69;ANN=T|missense_variant|MODERATE|exon-XM_049693248.1-1|GENE_exon-XM_049693248.1-1|transcript|rna-XM_049693248.1|protein_coding|1/2|c.80G>A|p.Arg27His|86/1509|80/1503|27/500||,T|upstream_gene_variant|MODIFIER|LOC125960075|gene-LOC1…	AnDar_008:0/0; AnDar_1362:1/1; AnDar_1363:1/1; AnDar_1367:1/1; AnDar_1368:1/1; AnDar_1378:1/1; AnDar_1379:1/1; AnDar_1381:1/1; AnDar_1382:1/1; AnDar_192:1/1; AnDar_204:0/1; AnDar_235:0/1; AnDar_340:0/1; AnDar_354:0|1; AnDar_406:0/1; AnDar_410:0/1; AnDar_439:0/1; AnDar_441:0/1; AnDar_498:0/1; AnDar_537:0/1; AnDar_543:0/0; AnDar_953:0/1; AnDar_960:0/0	43.3333	100
cytochrome P450 4d2-like	NC_064874.1	14757903	G	C	PASS	AC=16;AF=0.293;AN=46;BaseQRankSum=0.524;DP=297;ExcessHet=17.6406;FS=1.165;InbreedingCoeff=-0.408;MLEAC=20;MLEAF=0.345;MQ=57.99;MQRankSum=-1.417;QD=15.09;ReadPosRankSum=-0.361;SOR=0.623;ANN=C|missense_variant|MODERATE|exon-XM_049674278.1-1|GENE_exon-XM_049674278.1-1|transcript|rna-XM_049674278.1|protein_coding|11/11|c.2099C>G|p.Ala700Gly|2604/2977|2099/2472|700/823||,C|upstream_gene_variant|MODIFI…	AnDar_008:0|1; AnDar_1020:0|1; AnDar_1062:0|1; AnDar_1362:0/0; AnDar_1363:0|1; AnDar_1368:0/0; AnDar_1379:0/0; AnDar_1381:0/0; AnDar_1382:0|1; AnDar_192:0|1; AnDar_204:0|1; AnDar_235:0|1; AnDar_340:0|1; AnDar_406:0/0; AnDar_410:0|1; AnDar_439:0|1; AnDar_441:0|1; AnDar_498:0/0; AnDar_537:0|1; AnDar_543:0|1; AnDar_953:0/0; AnDar_960:0|1; AnDar_989:0|1	41.1765	16.6667
cytochrome P450 4d2-like	NC_064874.1	14757908	T	C	PASS	AC=15;AF=0.276;AN=46;BaseQRankSum=0.674;DP=302;ExcessHet=16.2097;FS=0;InbreedingCoeff=-0.3677;MLEAC=18;MLEAF=0.31;MQ=57.95;MQRankSum=-1.383;QD=14.71;ReadPosRankSum=-0.332;SOR=0.731;ANN=C|missense_variant|MODERATE|exon-XM_049674278.1-1|GENE_exon-XM_049674278.1-1|transcript|rna-XM_049674278.1|protein_coding|11/11|c.2094A>G|p.Ile698Met|2599/2977|2094/2472|698/823||,C|upstream_gene_variant|MODIFIER|L…	AnDar_008:0|1; AnDar_1020:0|1; AnDar_1062:0|1; AnDar_1362:0/0; AnDar_1363:0|1; AnDar_1368:0/0; AnDar_1379:0/0; AnDar_1381:0/0; AnDar_1382:0|1; AnDar_204:0|1; AnDar_235:0|1; AnDar_340:0|1; AnDar_406:0/0; AnDar_410:0|1; AnDar_439:0|1; AnDar_441:0|1; AnDar_498:0/0; AnDar_537:0|1; AnDar_543:0|1; AnDar_953:0/0; AnDar_960:0|1; AnDar_989:0|1	40.625	16.6667
cytochrome P450 4g15-like	NC_064874.1	15510961	C	T	PASS	AC=18;AF=0.345;AN=46;BaseQRankSum=0.388;DP=314;ExcessHet=26.8314;FS=1.584;InbreedingCoeff=-0.5034;MLEAC=22;MLEAF=0.379;MQ=57.62;MQRankSum=0.928;QD=20.8;ReadPosRankSum=0.319;SOR=0.815;ANN=T|missense_variant|MODERATE|exon-XM_049680716.1-1|GENE_exon-XM_049680716.1-1|transcript|rna-XM_049680716.1|protein_coding|2/2|c.608G>A|p.Arg203His|608/1053|608/1053|203/350||,T|upstream_gene_variant|MODIFIER|LOC1…	AnDar_008:0/0; AnDar_1020:0/0; AnDar_1062:0/1; AnDar_1362:0/0; AnDar_1363:0/1; AnDar_1367:0/1; AnDar_1368:0/1; AnDar_1378:0/1; AnDar_1381:0/1; AnDar_1382:0/0; AnDar_192:0/1; AnDar_204:0/1; AnDar_235:0/1; AnDar_340:0/1; AnDar_354:0/1; AnDar_410:0/0; AnDar_439:0/1; AnDar_441:0/1; AnDar_498:0/1; AnDar_537:0/1; AnDar_543:0/1; AnDar_960:0/1; AnDar_989:0/1	40.625	35.7143
cytochrome P450 4C1-like	NC_064874.1	36278330	G	A	PASS	AC=16;AF=0.393;AN=46;BaseQRankSum=-0.366;DP=232;ExcessHet=3.5319;FS=3.979;InbreedingCoeff=-0.0863;MLEAC=23;MLEAF=0.411;MQ=59.76;MQRankSum=0;QD=21.09;ReadPosRankSum=0.524;SOR=0.897;ANN=A|missense_variant|MODERATE|exon-XM_049678146.1-1|GENE_exon-XM_049678146.1-1|transcript|rna-XM_049678146.1|protein_coding|4/5|c.764G>A|p.Arg255Lys|805/1984|764/1497|255/498||,A|upstream_gene_variant|MODIFIER|exon-XM…	AnDar_008:0/0; AnDar_1020:0|1; AnDar_1062:0|1; AnDar_1362:0|1; AnDar_1363:0|1; AnDar_1367:0/0; AnDar_1368:0/0; AnDar_1378:0/0; AnDar_1379:0/0; AnDar_1381:0|1; AnDar_192:0|1; AnDar_204:0|1; AnDar_340:1|1; AnDar_354:0|1; AnDar_410:0|1; AnDar_439:0/0; AnDar_498:0|1; AnDar_537:0/0; AnDar_543:0/0; AnDar_693:0|1; AnDar_773:0|1; AnDar_960:0|1; AnDar_989:0|1	40.625	21.4286
gamma_aminobutyric_acid_receptor_alpha_like	NC_064875.1	23387449	C	T	PASS	AC=22;AF=0.46;AN=48;BaseQRankSum=-0.286;DP=285;ExcessHet=3.4515;FS=6.497;InbreedingCoeff=0.0235;MLEAC=28;MLEAF=0.56;MQ=60;MQRankSum=0;QD=26.57;ReadPosRankSum=0.524;SOR=0.586;ANN=T|missense_variant|MODERATE|exon-XM_049688661.1-1|GENE_exon-XM_049688661.1-1|transcript|rna-XM_049688661.1|protein_coding|7/7|c.1666G>A|p.Ala556Thr|1827/2526|1666/1911|556/636||,T|upstream_gene_variant|MODIFIER|exon-XM_04…	AnDar_008:0/1; AnDar_1020:0/1; AnDar_1062:0/1; AnDar_1362:0/1; AnDar_1363:0/1; AnDar_1367:1/1; AnDar_1368:0/1; AnDar_1378:0/1; AnDar_1379:0/1; AnDar_1381:0/0; AnDar_1382:1/1; AnDar_192:1/1; AnDar_204:0/0; AnDar_235:1/1; AnDar_340:0/1; AnDar_354:0/0; AnDar_406:0/0; AnDar_410:0/1; AnDar_439:0/0; AnDar_441:0/0; AnDar_498:0/1; AnDar_537:0/1; AnDar_543:1/1; AnDar_960:0/0	40.625	56.25
cytochrome P450 307a1-like	NC_064874.1	71808468	C	T	PASS	AC=20;AF=0.357;AN=50;BaseQRankSum=-0.718;DP=280;ExcessHet=4.8181;FS=0;InbreedingCoeff=-0.0804;MLEAC=23;MLEAF=0.411;MQ=60;MQRankSum=0;QD=22.1;ReadPosRankSum=-0.253;SOR=0.687;ANN=T|missense_variant|MODERATE|exon-XM_049681025.1-1|GENE_exon-XM_049681025.1-1|transcript|rna-XM_049681025.1|protein_coding|1/3|c.115G>A|p.Ala39Thr|115/1635|115/1635|39/544||,T|upstream_gene_variant|MODIFIER|exon-XM_04968038…	AnDar_008:0/0; AnDar_1020:0/1; AnDar_1362:0/1; AnDar_1363:0/0; AnDar_1367:0/0; AnDar_1368:0/1; AnDar_1378:0/1; AnDar_1379:0/1; AnDar_1381:0/1; AnDar_1382:1|1; AnDar_192:0/0; AnDar_204:0/0; AnDar_235:0/1; AnDar_340:0/1; AnDar_354:0/1; AnDar_406:1/1; AnDar_410:1/1; AnDar_439:0/1; AnDar_441:0/1; AnDar_498:0|1; AnDar_537:0/1; AnDar_543:0/0; AnDar_953:0/0; AnDar_960:0/0; AnDar_989:0/1	38.2353	43.75
cytochrome P450 3A19-like	NC_064875.1	46115796	A	T	PASS	AC=15;AF=0.317;AN=50;BaseQRankSum=-0.084;DP=292;ExcessHet=6.1207;FS=16.469;InbreedingCoeff=-0.2009;MLEAC=19;MLEAF=0.317;MQ=59.64;MQRankSum=0;QD=15.5;ReadPosRankSum=-0.366;SOR=1.009;ANN=T|missense_variant|MODERATE|exon-XM_049686671.1-1|GENE_exon-XM_049686671.1-1|transcript|rna-XM_049686671.1|protein_coding|2/3|c.245T>A|p.Ile82Asn|245/867|245/867|82/288||,T|upstream_gene_variant|MODIFIER|exon-XM_04…	AnDar_008:0|1; AnDar_1020:0|1; AnDar_1062:0|1; AnDar_1362:0/1; AnDar_1363:0/0; AnDar_1367:0/0; AnDar_1378:0/0; AnDar_1379:0/0; AnDar_1381:0|1; AnDar_1382:0/0; AnDar_192:0|1; AnDar_204:0|1; AnDar_235:0|1; AnDar_340:0|1; AnDar_354:0|1; AnDar_406:0|1; AnDar_410:0/0; AnDar_439:0|1; AnDar_441:0/0; AnDar_498:0|1; AnDar_543:0/0; AnDar_693:0/0; AnDar_960:0|1; AnDar_989:0|1	38.2353	14.2857
cytochrome P450 3A19-like	NC_064875.1	46115799	C	T	PASS	AC=15;AF=0.317;AN=50;BaseQRankSum=0.385;DP=290;ExcessHet=6.1207;FS=13.476;InbreedingCoeff=-0.2009;MLEAC=19;MLEAF=0.317;MQ=59.64;MQRankSum=0;QD=16.43;ReadPosRankSum=-0.282;SOR=0.802;ANN=T|missense_variant|MODERATE|exon-XM_049686671.1-1|GENE_exon-XM_049686671.1-1|transcript|rna-XM_049686671.1|protein_coding|2/3|c.242G>A|p.Arg81Lys|242/867|242/867|81/288||,T|upstream_gene_variant|MODIFIER|exon-XM_04…	AnDar_008:0|1; AnDar_1020:0|1; AnDar_1062:0|1; AnDar_1362:0/1; AnDar_1363:0/0; AnDar_1367:0/0; AnDar_1378:0/0; AnDar_1379:0/0; AnDar_1381:0|1; AnDar_1382:0/0; AnDar_192:0|1; AnDar_204:0|1; AnDar_235:0|1; AnDar_340:0|1; AnDar_354:0|1; AnDar_406:0|1; AnDar_410:0/0; AnDar_439:0|1; AnDar_441:0/0; AnDar_498:0|1; AnDar_543:0/0; AnDar_693:0/0; AnDar_960:0|1; AnDar_989:0|1	38.2353	14.2857
cytochrome P450 6A1-like	NC_064874.1	79337833	T	G	PASS	AC=13;AF=0.276;AN=48;BaseQRankSum=0.66;DP=269;ExcessHet=0.2446;FS=2.367;InbreedingCoeff=0.2331;MLEAC=17;MLEAF=0.293;MQ=60;MQRankSum=0;QD=23.59;ReadPosRankSum=0.842;SOR=0.47;ANN=G|missense_variant|MODERATE|exon-XM_049693248.1-1|GENE_exon-XM_049693248.1-1|transcript|rna-XM_049693248.1|protein_coding|1/2|c.1024A>C|p.Lys342Gln|1030/1509|1024/1503|342/500||,G|upstream_gene_variant|MODIFIER|LOC12596007…	AnDar_008:0/0; AnDar_1020:0/0; AnDar_1362:0/0; AnDar_1363:0/0; AnDar_1367:0/0; AnDar_1368:0/0; AnDar_1378:0/0; AnDar_1379:0/0; AnDar_1381:0/0; AnDar_1382:0/1; AnDar_192:0/0; AnDar_204:0/1; AnDar_235:0/0; AnDar_340:1/1; AnDar_354:0/1; AnDar_406:0/0; AnDar_410:1/1; AnDar_439:0|1; AnDar_441:1/1; AnDar_498:0/0; AnDar_537:0/0; AnDar_543:0/1; AnDar_953:0|1; AnDar_960:0/1	37.5	6.25
probable cytochrome P450 9f2	NC_064875.1	8065454	T	A	PASS	AC=23;AF=0.5;AN=46;BaseQRankSum=0.117;DP=248;ExcessHet=0.0913;FS=5.327;InbreedingCoeff=0.3234;MLEAC=30;MLEAF=0.517;MQ=59.89;MQRankSum=0;QD=26.09;ReadPosRankSum=-0.187;SOR=0.4;ANN=A|missense_variant|MODERATE|exon-XM_049683869.1-1|GENE_exon-XM_049683869.1-1|transcript|rna-XM_049683869.1|protein_coding|2/3|c.5A>T|p.Asp2Val|225/1943|5/1647|2/548||,A|upstream_gene_variant|MODIFIER|LOC125953971|gene-LO…	AnDar_008:0/1; AnDar_1020:0/0; AnDar_1062:0/0; AnDar_1362:0/1; AnDar_1363:0/1; AnDar_1367:1/1; AnDar_1368:1/1; AnDar_1378:1/1; AnDar_1379:0/1; AnDar_1382:1/1; AnDar_192:1/1; AnDar_204:0/0; AnDar_235:0/0; AnDar_340:0/1; AnDar_354:0/0; AnDar_406:1/1; AnDar_439:0/0; AnDar_441:0/1; AnDar_498:1/1; AnDar_537:0/0; AnDar_543:1/1; AnDar_960:0/0; AnDar_989:0/1	37.5	78.5714
cytochrome P450 4d2-like	NC_064874.1	14301220	G	T	PASS	AC=18;AF=0.414;AN=46;BaseQRankSum=-0.04;DP=238;ExcessHet=5.6271;FS=4.634;InbreedingCoeff=-0.1454;MLEAC=25;MLEAF=0.431;MQ=60;MQRankSum=0;QD=18.56;ReadPosRankSum=0;SOR=0.822;ANN=T|missense_variant|MODERATE|exon-XM_049679267.1-1|GENE_exon-XM_049679267.1-1|transcript|rna-XM_049679267.1|protein_coding|4/4|c.1465C>A|p.Leu489Ile|1465/1518|1465/1518|489/505||,T|upstream_gene_variant|MODIFIER|LOC125950886…	AnDar_008:0/1; AnDar_1062:0/0; AnDar_1362:0/1; AnDar_1363:0/1; AnDar_1367:0/1; AnDar_1368:0/1; AnDar_1378:0/1; AnDar_1379:0/1; AnDar_1381:0/1; AnDar_1382:0/0; AnDar_192:0/0; AnDar_204:0/1; AnDar_235:0/1; AnDar_340:0/1; AnDar_354:1/1; AnDar_410:0/1; AnDar_439:0/1; AnDar_441:0/0; AnDar_498:0/0; AnDar_537:0/1; AnDar_543:0/0; AnDar_960:0/0; AnDar_989:1/1	36.6667	43.75
cytochrome P450 4d1-like	NC_064874.1	14749658	C	A	PASS	AC=16;AF=0.328;AN=46;BaseQRankSum=0;DP=224;ExcessHet=0.2647;FS=0;InbreedingCoeff=0.2081;MLEAC=20;MLEAF=0.345;MQ=60;MQRankSum=0;QD=25.68;ReadPosRankSum=0.189;SOR=0.718;ANN=A|missense_variant|MODERATE|exon-XM_049680699.1-1|GENE_exon-XM_049680699.1-1|transcript|rna-XM_049680699.1|protein_coding|5/5|c.1021G>T|p.Val341Leu|1021/1302|1021/1302|341/433||,A|upstream_gene_variant|MODIFIER|exon-XM_049674267…	AnDar_008:0|1; AnDar_1062:0/0; AnDar_1362:0/0; AnDar_1363:0|1; AnDar_1367:1|1; AnDar_1368:0/1; AnDar_1378:0/0; AnDar_1379:0|1; AnDar_1381:0/0; AnDar_1382:0/0; AnDar_192:0/0; AnDar_204:1|1; AnDar_235:0/1; AnDar_340:0|1; AnDar_354:0/0; AnDar_406:0|1; AnDar_410:0/0; AnDar_439:0|1; AnDar_441:0/0; AnDar_498:1|1; AnDar_537:0/0; AnDar_543:1|1; AnDar_960:0/0	36.6667	31.25
probable cytochrome P450 6a23	NC_064874.1	79336604	A	G	PASS	AC=11;AF=0.232;AN=46;BaseQRankSum=0.22;DP=311;ExcessHet=0.3096;FS=9.945;InbreedingCoeff=0.2936;MLEAC=15;MLEAF=0.268;MQ=60;MQRankSum=0;QD=25.03;ReadPosRankSum=-0.674;SOR=0.223;ANN=G|missense_variant|MODERATE|exon-XM_049693236.1-1|GENE_exon-XM_049693236.1-1|transcript|rna-XM_049693236.1|protein_coding|1/2|c.1042A>G|p.Ser348Gly|1042/1574|1042/1560|348/519||,G|upstream_gene_variant|MODIFIER|exon-XM_0…	AnDar_008:0/0; AnDar_1362:0/0; AnDar_1363:0/0; AnDar_1367:0/0; AnDar_1368:0/0; AnDar_1378:0/0; AnDar_1379:0/0; AnDar_1381:0/0; AnDar_1382:0/0; AnDar_192:0/1; AnDar_204:0/1; AnDar_235:0/1; AnDar_340:1|1; AnDar_354:0/0; AnDar_406:0/0; AnDar_410:1/1; AnDar_439:0/1; AnDar_498:0/0; AnDar_537:1/1; AnDar_543:0/0; AnDar_953:0/1; AnDar_960:0/0; AnDar_989:0/0	36.6667	0
cytochrome P450 4g15-like	NC_064874.1	15510879	A	C	PASS	AC=19;AF=0.367;AN=50;BaseQRankSum=0.266;DP=288;ExcessHet=18.9065;FS=0;InbreedingCoeff=-0.4787;MLEAC=23;MLEAF=0.383;MQ=59.41;MQRankSum=-0.615;QD=16.85;ReadPosRankSum=0.069;SOR=0.726;ANN=C|missense_variant|MODERATE|exon-XM_049680716.1-1|GENE_exon-XM_049680716.1-1|transcript|rna-XM_049680716.1|protein_coding|2/2|c.690T>G|p.Phe230Leu|690/1053|690/1053|230/350||,C|upstream_gene_variant|MODIFIER|LOC125…	AnDar_008:0|1; AnDar_1062:0|1; AnDar_1362:0|1; AnDar_1363:0/0; AnDar_1367:0/1; AnDar_1368:0/1; AnDar_1378:0/1; AnDar_1379:0|1; AnDar_1381:0/1; AnDar_1382:0|1; AnDar_192:0/0; AnDar_204:0|1; AnDar_235:0/1; AnDar_340:0/0; AnDar_354:0|1; AnDar_406:0|1; AnDar_410:0/0; AnDar_439:0|1; AnDar_441:0|1; AnDar_498:0|1; AnDar_537:0/0; AnDar_543:0|1; AnDar_693:0|1; AnDar_953:0|1; AnDar_960:0/0	35.2941	43.75
cytochrome P450 4g15-like	NC_064874.1	15514823	C	T	PASS	AC=18;AF=0.31;AN=50;BaseQRankSum=-0.084;DP=285;ExcessHet=19.9663;FS=0;InbreedingCoeff=-0.408;MLEAC=20;MLEAF=0.345;MQ=57.01;MQRankSum=0;QD=18.3;ReadPosRankSum=-0.967;SOR=0.703;ANN=T|missense_variant|MODERATE|exon-XM_049680724.1-1|GENE_exon-XM_049680724.1-1|transcript|rna-XM_049680724.1|protein_coding|3/3|c.337G>A|p.Asp113Asn|337/1035|337/1035|113/344||,T|upstream_gene_variant|MODIFIER|exon-XM_0496…	AnDar_008:0/0; AnDar_1062:0/0; AnDar_1362:0|1; AnDar_1363:0/1; AnDar_1367:0|1; AnDar_1368:0|1; AnDar_1378:0|1; AnDar_1379:0/0; AnDar_1381:0|1; AnDar_1382:0/0; AnDar_192:0|1; AnDar_204:0|1; AnDar_235:0|1; AnDar_340:0|1; AnDar_354:0/0; AnDar_406:0|1; AnDar_410:0/1; AnDar_441:0/0; AnDar_498:0|1; AnDar_537:0|1; AnDar_543:0/1; AnDar_693:0/0; AnDar_953:0|1; AnDar_960:0|1; AnDar_989:0|1	35.2941	37.5
cytochrome P450 4g15-like	NC_064874.1	15514760	A	T	PASS	AC=17;AF=0.3;AN=46;BaseQRankSum=1.15;DP=382;ExcessHet=19.1166;FS=0.488;InbreedingCoeff=-0.471;MLEAC=20;MLEAF=0.333;MQ=58.88;MQRankSum=-0.431;QD=11.74;ReadPosRankSum=0.43;SOR=0.742;ANN=T|missense_variant|MODERATE|exon-XM_049680724.1-1|GENE_exon-XM_049680724.1-1|transcript|rna-XM_049680724.1|protein_coding|3/3|c.400T>A|p.Phe134Ile|400/1035|400/1035|134/344||,T|upstream_gene_variant|MODIFIER|exon-XM…	AnDar_1062:0|1; AnDar_1362:0|1; AnDar_1363:0/1; AnDar_1367:0|1; AnDar_1368:0|1; AnDar_1378:0|1; AnDar_1379:0|1; AnDar_1381:0|1; AnDar_1382:0|1; AnDar_192:0|1; AnDar_204:0|1; AnDar_340:0/0; AnDar_354:0|1; AnDar_406:0|1; AnDar_498:0|1; AnDar_537:0/0; AnDar_543:0/1; AnDar_693:0/0; AnDar_773:0|1; AnDar_953:0|1; AnDar_960:0/0	34.6154	50
probable cytochrome P450 6a14	NC_064874.1	8551048	G	C	PASS	AC=15;AF=0.268;AN=48;BaseQRankSum=0;DP=274;ExcessHet=0.7989;FS=0;InbreedingCoeff=0.1647;MLEAC=17;MLEAF=0.304;MQ=60;MQRankSum=0;QD=22.6;ReadPosRankSum=0.679;SOR=0.723;ANN=C|missense_variant|MODERATE|exon-XM_049679778.1-1|GENE_exon-XM_049679778.1-1|transcript|rna-XM_049679778.1|protein_coding|1/2|c.732G>C|p.Glu244Asp|763/2037|732/1554|244/517||,C|upstream_gene_variant|MODIFIER|LOC125951152|gene-LOC…	AnDar_008:0/0; AnDar_1062:1|1; AnDar_1362:0/0; AnDar_1363:0/1; AnDar_1367:0/1; AnDar_1368:0/1; AnDar_1378:0/0; AnDar_1379:0/1; AnDar_1381:0/0; AnDar_1382:0/0; AnDar_192:0/1; AnDar_204:0/0; AnDar_235:0/0; AnDar_340:0/0; AnDar_354:0|1; AnDar_406:0/0; AnDar_410:1|1; AnDar_439:0/0; AnDar_441:0/1; AnDar_498:0/1; AnDar_537:0/0; AnDar_543:0/0; AnDar_773:1|1; AnDar_960:0/1	34.375	25
cytochrome P450 4g15-like	NC_064874.1	15510868	G	A	PASS	AC=14;AF=0.3;AN=46;BaseQRankSum=0.21;DP=286;ExcessHet=10.1488;FS=3.5;InbreedingCoeff=-0.3044;MLEAC=18;MLEAF=0.3;MQ=59.42;MQRankSum=0.319;QD=13.25;ReadPosRankSum=-0.138;SOR=0.994;ANN=A|missense_variant|MODERATE|exon-XM_049680716.1-1|GENE_exon-XM_049680716.1-1|transcript|rna-XM_049680716.1|protein_coding|2/2|c.701C>T|p.Thr234Ile|701/1053|701/1053|234/350||,A|upstream_gene_variant|MODIFIER|LOC125951…	AnDar_008:0/0; AnDar_1062:0/1; AnDar_1362:0/0; AnDar_1363:0/0; AnDar_1368:0/1; AnDar_1378:0/1; AnDar_1379:0/0; AnDar_1381:0/1; AnDar_1382:0/0; AnDar_192:0/0; AnDar_204:0/1; AnDar_235:0/1; AnDar_340:0/0; AnDar_354:0/1; AnDar_406:0/1; AnDar_410:0/0; AnDar_439:0/1; AnDar_441:0/1; AnDar_498:0/1; AnDar_537:0/0; AnDar_543:0/1; AnDar_953:0/1; AnDar_960:0/1	34.375	21.4286
cytochrome P450 3A19-like	NC_064875.1	46115345	C	T	PASS	AC=23;AF=0.466;AN=46;BaseQRankSum=0.736;DP=232;ExcessHet=0.4439;FS=0;InbreedingCoeff=0.1843;MLEAC=28;MLEAF=0.483;MQ=59.68;MQRankSum=0;QD=25.69;ReadPosRankSum=-0.189;SOR=0.753;ANN=T|missense_variant|MODERATE|exon-XM_049686671.1-1|GENE_exon-XM_049686671.1-1|transcript|rna-XM_049686671.1|protein_coding|2/3|c.696G>A|p.Met232Ile|696/867|696/867|232/288||,T|upstream_gene_variant|MODIFIER|exon-XM_049686…	AnDar_1020:0/0; AnDar_1062:0|1; AnDar_1363:1|1; AnDar_1367:1|1; AnDar_1368:1|1; AnDar_1378:1|1; AnDar_1379:1|1; AnDar_1381:0/1; AnDar_1382:0/1; AnDar_192:0/1; AnDar_204:0/1; AnDar_235:0/1; AnDar_340:0/1; AnDar_406:0|1; AnDar_410:1|1; AnDar_439:0/1; AnDar_441:0/1; AnDar_498:0/0; AnDar_537:0/0; AnDar_543:0/0; AnDar_693:0/0; AnDar_953:0/1; AnDar_960:0/0	34.375	85.7143
cytochrome P450 3A19-like	NC_064875.1	46115732	T	A	PASS	AC=14;AF=0.306;AN=48;BaseQRankSum=0.301;DP=293;ExcessHet=5.704;FS=5.685;InbreedingCoeff=-0.2205;MLEAC=18;MLEAF=0.29;MQ=57.49;MQRankSum=-0.253;QD=12.91;ReadPosRankSum=-0.07;SOR=0.864;ANN=A|missense_variant|MODERATE|exon-XM_049686671.1-1|GENE_exon-XM_049686671.1-1|transcript|rna-XM_049686671.1|protein_coding|2/3|c.309A>T|p.Glu103Asp|309/867|309/867|103/288||,A|upstream_gene_variant|MODIFIER|exon-XM…	AnDar_008:0|1; AnDar_1020:0|1; AnDar_1062:0|1; AnDar_1362:0/1; AnDar_1363:0/0; AnDar_1367:0/0; AnDar_1368:0|1; AnDar_1378:0/0; AnDar_1379:0/0; AnDar_1381:0|1; AnDar_1382:0/0; AnDar_192:0|1; AnDar_204:0|1; AnDar_340:0|1; AnDar_354:0|1; AnDar_406:0|1; AnDar_410:0/0; AnDar_439:0|1; AnDar_498:0/0; AnDar_537:0/0; AnDar_543:0/0; AnDar_693:0/0; AnDar_953:0|1; AnDar_989:0|1	34.375	18.75
probable cytochrome P450 4d14	NC_064874.1	14390090	G	A	PASS	AC=26;AF=0.538;AN=46;BaseQRankSum=0.135;DP=272;ExcessHet=0.024;FS=1.779;InbreedingCoeff=0.4446;MLEAC=33;MLEAF=0.635;MQ=59.91;MQRankSum=0;QD=35.91;ReadPosRankSum=0.18;SOR=0.491;ANN=A|missense_variant|MODERATE|exon-XM_049679265.1-1|GENE_exon-XM_049679265.1-1|transcript|rna-XM_049679265.1|protein_coding|2/2|c.844G>A|p.Gly282Ser|844/1536|844/1536|282/511||,A|upstream_gene_variant|MODIFIER|LOC12595088…	AnDar_008:0/1; AnDar_1062:0/1; AnDar_1362:1/1; AnDar_1363:1/1; AnDar_1367:1/1; AnDar_1368:1/1; AnDar_1378:1/1; AnDar_1379:1/1; AnDar_1381:1/1; AnDar_1382:1|1; AnDar_192:1/1; AnDar_204:0/0; AnDar_235:0/0; AnDar_340:0/1; AnDar_354:0/0; AnDar_406:0/0; AnDar_410:0/1; AnDar_439:1/1; AnDar_441:0/0; AnDar_498:0|1; AnDar_543:0/1; AnDar_960:0/0; AnDar_989:0/0	33.3333	100
cytochrome P450 4d2-like	NC_064874.1	14390090	G	A	PASS	AC=26;AF=0.538;AN=46;BaseQRankSum=0.135;DP=272;ExcessHet=0.024;FS=1.779;InbreedingCoeff=0.4446;MLEAC=33;MLEAF=0.635;MQ=59.91;MQRankSum=0;QD=35.91;ReadPosRankSum=0.18;SOR=0.491;ANN=A|missense_variant|MODERATE|exon-XM_049679265.1-1|GENE_exon-XM_049679265.1-1|transcript|rna-XM_049679265.1|protein_coding|2/2|c.844G>A|p.Gly282Ser|844/1536|844/1536|282/511||,A|upstream_gene_variant|MODIFIER|LOC12595088…	AnDar_008:0/1; AnDar_1062:0/1; AnDar_1362:1/1; AnDar_1363:1/1; AnDar_1367:1/1; AnDar_1368:1/1; AnDar_1378:1/1; AnDar_1379:1/1; AnDar_1381:1/1; AnDar_1382:1|1; AnDar_192:1/1; AnDar_204:0/0; AnDar_235:0/0; AnDar_340:0/1; AnDar_354:0/0; AnDar_406:0/0; AnDar_410:0/1; AnDar_439:1/1; AnDar_441:0/0; AnDar_498:0|1; AnDar_543:0/1; AnDar_960:0/0; AnDar_989:0/0	33.3333	100
cytochrome P450 4d2-like	NC_064874.1	14398910	G	A	PASS	AC=18;AF=0.321;AN=46;BaseQRankSum=-1.025;DP=272;ExcessHet=2.4041;FS=2.762;InbreedingCoeff=0.0204;MLEAC=20;MLEAF=0.357;MQ=60;MQRankSum=0;QD=18.53;ReadPosRankSum=0.538;SOR=0.507;ANN=A|missense_variant|MODERATE|exon-XM_049679261.1-1|GENE_exon-XM_049679261.1-1|transcript|rna-XM_049679261.1|protein_coding|2/2|c.1420G>A|p.Val474Met|1723/1886|1420/1545|474/514||,A|upstream_gene_variant|MODIFIER|LOC12595…	AnDar_008:0/0; AnDar_1062:0/1; AnDar_1362:0/1; AnDar_1363:0/1; AnDar_1367:0/1; AnDar_1368:0/1; AnDar_1378:0/1; AnDar_1379:0/1; AnDar_1381:0/1; AnDar_1382:0/1; AnDar_192:0/1; AnDar_204:0/0; AnDar_235:0/0; AnDar_340:1/1; AnDar_354:1/1; AnDar_406:0/1; AnDar_410:1/1; AnDar_439:0/0; AnDar_441:0/0; AnDar_498:0/1; AnDar_537:0/0; AnDar_543:0/0; AnDar_960:0/0	33.3333	50
cytochrome P450 4g15-like	NC_064874.1	15514750	A	T	PASS	AC=17;AF=0.328;AN=50;BaseQRankSum=0.708;DP=378;ExcessHet=22.5627;FS=0;InbreedingCoeff=-0.4485;MLEAC=21;MLEAF=0.362;MQ=59.24;MQRankSum=0;QD=12.3;ReadPosRankSum=0.484;SOR=0.66;ANN=T|missense_variant|MODERATE|exon-XM_049680724.1-1|GENE_exon-XM_049680724.1-1|transcript|rna-XM_049680724.1|protein_coding|3/3|c.410T>A|p.Ile137Asn|410/1035|410/1035|137/344||,T|upstream_gene_variant|MODIFIER|exon-XM_04968…	AnDar_1020:0/0; AnDar_1062:0|1; AnDar_1362:0|1; AnDar_1363:0/1; AnDar_1367:0|1; AnDar_1368:0|1; AnDar_1378:0|1; AnDar_1379:0|1; AnDar_1381:0|1; AnDar_1382:0|1; AnDar_192:0|1; AnDar_204:0|1; AnDar_340:0/0; AnDar_354:0|1; AnDar_406:0|1; AnDar_410:0/0; AnDar_498:0|1; AnDar_537:0/0; AnDar_543:0/1; AnDar_773:0|1; AnDar_953:0|1; AnDar_960:0/0	32.1429	50
cytochrome P450 4g15-like	NC_064874.1	15511693	T	A	PASS	AC=15;AF=0.259;AN=48;BaseQRankSum=0.786;DP=294;ExcessHet=13.6947;FS=10.034;InbreedingCoeff=-0.3008;MLEAC=17;MLEAF=0.293;MQ=47.95;MQRankSum=-0.524;QD=14.61;ReadPosRankSum=0.176;SOR=0.315;ANN=A|missense_variant|MODERATE|exon-XM_049680716.1-1|GENE_exon-XM_049680716.1-1|transcript|rna-XM_049680716.1|protein_coding|1/2|c.108A>T|p.Glu36Asp|108/1053|108/1053|36/350||,A|upstream_gene_variant|MODIFIER|LOC…	AnDar_008:0/0; AnDar_1062:0/1; AnDar_1362:0/1; AnDar_1363:0/0; AnDar_1367:0/1; AnDar_1368:0/1; AnDar_1378:0/1; AnDar_1379:0/0; AnDar_1381:0/1; AnDar_1382:0/0; AnDar_192:0|1; AnDar_204:0/1; AnDar_235:0/1; AnDar_340:0/0; AnDar_354:0/1; AnDar_406:0/1; AnDar_410:0/0; AnDar_439:0/1; AnDar_441:0/1; AnDar_498:0/1; AnDar_537:0/0; AnDar_543:0/1; AnDar_773:0/0; AnDar_989:0/0	31.25	31.25
probable cytochrome P450 313a4	NC_064875.1	46109260	C	T	PASS	AC=11;AF=0.259;AN=46;BaseQRankSum=-0.541;DP=361;ExcessHet=6.2911;FS=6.532;InbreedingCoeff=-0.1661;MLEAC=16;MLEAF=0.276;MQ=57.5;MQRankSum=-1.829;QD=13.76;ReadPosRankSum=0.093;SOR=1.081;ANN=T|missense_variant|MODERATE|exon-XM_049686669.1-1|GENE_exon-XM_049686669.1-1|transcript|rna-XM_049686669.1|protein_coding|2/2|c.346G>A|p.Asp116Asn|346/807|346/807|116/268||,T|upstream_gene_variant|MODIFIER|exon-…	AnDar_008:0|1; AnDar_1020:0/0; AnDar_1062:0/0; AnDar_1362:0/0; AnDar_1363:0/0; AnDar_1367:0/1; AnDar_1368:0/1; AnDar_1378:0/0; AnDar_1379:0/0; AnDar_1381:0/0; AnDar_1382:0|1; AnDar_192:0/0; AnDar_235:0/1; AnDar_340:0|1; AnDar_354:0|1; AnDar_410:0/1; AnDar_439:0/0; AnDar_441:0|1; AnDar_498:0|1; AnDar_543:0/1; AnDar_953:0/0	30.7692	18.75
cytochrome P450 4g15-like	NC_064874.1	15514701	G	C	PASS	AC=19;AF=0.333;AN=52;BaseQRankSum=0.755;DP=413;ExcessHet=24.2506;FS=6.542;InbreedingCoeff=-0.4861;MLEAC=21;MLEAF=0.35;MQ=58.72;MQRankSum=-0.843;QD=15.82;ReadPosRankSum=0;SOR=0.898;ANN=C|missense_variant|MODERATE|exon-XM_049680724.1-1|GENE_exon-XM_049680724.1-1|transcript|rna-XM_049680724.1|protein_coding|3/3|c.459C>G|p.Ile153Met|459/1035|459/1035|153/344||,C|upstream_gene_variant|MODIFIER|exon-XM…	AnDar_008:0/0; AnDar_1020:0/0; AnDar_1062:0|1; AnDar_1362:0|1; AnDar_1363:0/1; AnDar_1367:0|1; AnDar_1368:0|1; AnDar_1378:0|1; AnDar_1379:0|1; AnDar_1381:0|1; AnDar_1382:0|1; AnDar_192:0|1; AnDar_204:0|1; AnDar_235:0|1; AnDar_340:0/0; AnDar_354:0/1; AnDar_406:0|1; AnDar_410:0/0; AnDar_439:0|1; AnDar_441:0/0; AnDar_498:0|1; AnDar_537:0/0; AnDar_543:0/1; AnDar_953:0|1; AnDar_960:0/0; AnDar_989:0/1	30.5556	50
cytochrome P450 4g15-like	NC_064874.1	15514343	T	C	PASS	AC=14;AF=0.241;AN=46;BaseQRankSum=0.701;DP=277;ExcessHet=12.0314;FS=0;InbreedingCoeff=-0.2962;MLEAC=16;MLEAF=0.276;MQ=58.6;MQRankSum=-0.967;QD=7.46;ReadPosRankSum=-0.379;SOR=0.712;ANN=C|missense_variant|MODERATE|exon-XM_049680724.1-1|GENE_exon-XM_049680724.1-1|transcript|rna-XM_049680724.1|protein_coding|3/3|c.817A>G|p.Thr273Ala|817/1035|817/1035|273/344||,C|upstream_gene_variant|MODIFIER|exon-XM…	AnDar_008:0/0; AnDar_1062:0|1; AnDar_1362:0|1; AnDar_1363:0|1; AnDar_1368:0/0; AnDar_1378:0/0; AnDar_1379:0|1; AnDar_1381:0|1; AnDar_1382:0|1; AnDar_192:0/0; AnDar_204:0|1; AnDar_235:0|1; AnDar_340:0/0; AnDar_406:0|1; AnDar_410:0/0; AnDar_439:0|1; AnDar_441:0/0; AnDar_498:0|1; AnDar_537:0/0; AnDar_543:0|1; AnDar_693:0|1; AnDar_960:0|1	30	35.7143
cytochrome P450 4g15-like	NC_064874.1	15514630	A	T	PASS	AC=17;AF=0.383;AN=46;BaseQRankSum=0.447;DP=320;ExcessHet=21.8682;FS=2.981;InbreedingCoeff=-0.5083;MLEAC=24;MLEAF=0.4;MQ=58.03;MQRankSum=-1.02;QD=11.86;ReadPosRankSum=0.349;SOR=0.532;ANN=T|missense_variant|MODERATE|exon-XM_049680724.1-1|GENE_exon-XM_049680724.1-1|transcript|rna-XM_049680724.1|protein_coding|3/3|c.530T>A|p.Val177Glu|530/1035|530/1035|177/344||,T|upstream_gene_variant|MODIFIER|exon-…	AnDar_008:0/0; AnDar_1062:0|1; AnDar_1362:0|1; AnDar_1363:0|1; AnDar_1367:0|1; AnDar_1368:0|1; AnDar_1378:0|1; AnDar_1379:0|1; AnDar_1381:0|1; AnDar_1382:0|1; AnDar_192:0|1; AnDar_204:0|1; AnDar_235:0/0; AnDar_340:0/0; AnDar_354:0|1; AnDar_406:0|1; AnDar_410:0/0; AnDar_439:0|1; AnDar_441:0/0; AnDar_498:0/0; AnDar_537:0|1; AnDar_543:0|1; AnDar_960:0|1	30	50
cytochrome P450 4g15-like	NC_064874.1	15514765	C	T	PASS	AC=17;AF=0.3;AN=50;BaseQRankSum=0.736;DP=380;ExcessHet=19.1166;FS=3.871;InbreedingCoeff=-0.4354;MLEAC=20;MLEAF=0.333;MQ=58.83;MQRankSum=0;QD=10.29;ReadPosRankSum=0.794;SOR=0.926;ANN=T|missense_variant|MODERATE|exon-XM_049680724.1-1|GENE_exon-XM_049680724.1-1|transcript|rna-XM_049680724.1|protein_coding|3/3|c.395G>A|p.Ser132Asn|395/1035|395/1035|132/344||,T|upstream_gene_variant|MODIFIER|exon-XM_0…	AnDar_1020:0/0; AnDar_1062:0|1; AnDar_1362:0|1; AnDar_1363:0/1; AnDar_1367:0|1; AnDar_1368:0|1; AnDar_1378:0|1; AnDar_1379:0|1; AnDar_1381:0|1; AnDar_1382:0|1; AnDar_192:0|1; AnDar_204:0|1; AnDar_340:0/0; AnDar_354:0|1; AnDar_406:0|1; AnDar_410:0/0; AnDar_498:0|1; AnDar_537:0/0; AnDar_543:0/1; AnDar_693:0/0; AnDar_773:0|1; AnDar_953:0|1; AnDar_960:0/0	30	50
cytochrome P450 4c21-like	NC_064874.1	36275100	G	T	PASS	AC=10;AF=0.25;AN=46;BaseQRankSum=0;DP=239;ExcessHet=0.5109;FS=0;InbreedingCoeff=0.1833;MLEAC=14;MLEAF=0.25;MQ=59.84;MQRankSum=0;QD=20.69;ReadPosRankSum=0.253;SOR=0.58;ANN=T|missense_variant|MODERATE|exon-XM_049678149.1-1|GENE_exon-XM_049678149.1-1|transcript|rna-XM_049678149.1|protein_coding|1/4|c.13C>A|p.Leu5Ile|13/1856|13/1491|5/496||,T|upstream_gene_variant|MODIFIER|LOC125950286|gene-LOC125950…	AnDar_008:0/0; AnDar_1020:0/1; AnDar_1062:0/1; AnDar_1362:0/0; AnDar_1363:0/0; AnDar_1367:0/0; AnDar_1368:0/0; AnDar_1378:0/0; AnDar_1379:0/0; AnDar_1381:0/0; AnDar_1382:0/1; AnDar_192:0/1; AnDar_204:0/1; AnDar_235:0/0; AnDar_354:0/0; AnDar_406:1/1; AnDar_410:0/1; AnDar_439:0/0; AnDar_441:0/0; AnDar_498:0/1; AnDar_537:0/0; AnDar_543:0/0; AnDar_960:0/1	30	6.25
cytochrome P450 4C1-like	NC_064874.1	60940257	A	G	PASS	AC=18;AF=0.389;AN=46;BaseQRankSum=0;DP=248;ExcessHet=3.3132;FS=2.904;InbreedingCoeff=-0.0134;MLEAC=24;MLEAF=0.444;MQ=60;MQRankSum=0;QD=23.95;ReadPosRankSum=-0.496;SOR=0.635;ANN=G|missense_variant|MODERATE|exon-XM_049673690.1-1|GENE_exon-XM_049673690.1-1|transcript|rna-XM_049673690.1|protein_coding|5/8|c.683T>C|p.Val228Ala|1163/2224|683/1542|228/513||,G|non_coding_transcript_variant|MODIFIER|LOC12…	AnDar_008:0/0; AnDar_1020:0/0; AnDar_1362:1/1; AnDar_1363:0/1; AnDar_1367:0/1; AnDar_1368:0/1; AnDar_1378:0/1; AnDar_1379:0/1; AnDar_1381:0/1; AnDar_1382:0/1; AnDar_192:0/0; AnDar_204:0/1; AnDar_235:1/1; AnDar_340:0/1; AnDar_354:0|1; AnDar_406:0/0; AnDar_410:0/0; AnDar_439:1/1; AnDar_498:0/1; AnDar_537:0/1; AnDar_543:0/0; AnDar_773:0/0; AnDar_953:0/0	30	56.25
cytochrome P450 CYP12A2-like	NC_064874.1	66318239	C	A	PASS	AC=9;AF=0.185;AN=46;BaseQRankSum=0.182;DP=282;ExcessHet=2.3165;FS=2.909;InbreedingCoeff=0.1147;MLEAC=12;MLEAF=0.222;MQ=60;MQRankSum=0;QD=20.23;ReadPosRankSum=0.967;SOR=1.024;ANN=A|missense_variant|MODERATE|exon-XM_049678859.1-1|GENE_exon-XM_049678859.1-1|transcript|rna-XM_049678859.1|protein_coding|1/8|c.37G>T|p.Ala13Ser|125/1745|37/1560|13/519||,A|upstream_gene_variant|MODIFIER|exon-XM_049678858…	AnDar_008:0/1; AnDar_1062:0|1; AnDar_1362:0/0; AnDar_1363:0/0; AnDar_1367:0/0; AnDar_1368:0/0; AnDar_1378:0/0; AnDar_1379:0/0; AnDar_1381:0/0; AnDar_1382:0/0; AnDar_192:0/0; AnDar_204:0|1; AnDar_235:0/0; AnDar_340:1/1; AnDar_354:0/0; AnDar_406:0/1; AnDar_410:0/0; AnDar_439:0/0; AnDar_441:0/1; AnDar_498:0/0; AnDar_537:0/0; AnDar_543:0/1; AnDar_960:0/1	30	0
probable cytochrome P450 6a13	NC_064874.1	79323066	C	A	PASS	AC=9;AF=0.276;AN=46;BaseQRankSum=0.349;DP=258;ExcessHet=0.2446;FS=0.706;InbreedingCoeff=0.2387;MLEAC=16;MLEAF=0.276;MQ=60;MQRankSum=0;QD=24.38;ReadPosRankSum=0.833;SOR=0.546;ANN=A|missense_variant|MODERATE|exon-XM_049693256.1-1|GENE_exon-XM_049693256.1-1|transcript|rna-XM_049693256.1|protein_coding|3/3|c.1016G>T|p.Cys339Phe|1082/1494|1016/1428|339/475||,A|upstream_gene_variant|MODIFIER|LOC1259600…	AnDar_008:0|1; AnDar_1062:0|1; AnDar_1362:0/0; AnDar_1363:0/0; AnDar_1367:0/0; AnDar_1368:0/0; AnDar_1378:0/0; AnDar_1379:0/0; AnDar_1381:0/0; AnDar_1382:0/0; AnDar_192:0|1; AnDar_204:0/0; AnDar_235:0/0; AnDar_340:0/0; AnDar_354:0|1; AnDar_406:0|1; AnDar_410:0/0; AnDar_439:0/0; AnDar_441:0/0; AnDar_498:0|1; AnDar_537:1|1; AnDar_543:0|1; AnDar_989:0/0	30	0
probable cytochrome P450 6a13	NC_064874.1	79323067	A	G	PASS	AC=9;AF=0.267;AN=46;BaseQRankSum=0;DP=255;ExcessHet=0.2142;FS=0.706;InbreedingCoeff=0.2209;MLEAC=16;MLEAF=0.267;MQ=60;MQRankSum=0;QD=24.36;ReadPosRankSum=0.758;SOR=0.546;ANN=G|missense_variant|MODERATE|exon-XM_049693256.1-1|GENE_exon-XM_049693256.1-1|transcript|rna-XM_049693256.1|protein_coding|3/3|c.1015T>C|p.Cys339Arg|1081/1494|1015/1428|339/475||,G|upstream_gene_variant|MODIFIER|LOC125960071|g…	AnDar_008:0|1; AnDar_1062:0|1; AnDar_1362:0/0; AnDar_1363:0/0; AnDar_1367:0/0; AnDar_1368:0/0; AnDar_1378:0/0; AnDar_1379:0/0; AnDar_1381:0/0; AnDar_1382:0/0; AnDar_192:0|1; AnDar_204:0/0; AnDar_235:0/0; AnDar_340:0/0; AnDar_354:0|1; AnDar_406:0|1; AnDar_410:0/0; AnDar_439:0/0; AnDar_441:0/0; AnDar_498:0|1; AnDar_537:1|1; AnDar_543:0|1; AnDar_989:0/0	30	0
probable cytochrome P450 6a23	NC_064874.1	79340935	A	T	PASS	AC=24;AF=0.433;AN=46;BaseQRankSum=0.712;DP=307;ExcessHet=0.0778;FS=0;InbreedingCoeff=0.3012;MLEAC=29;MLEAF=0.483;MQ=59.93;MQRankSum=0;QD=30.77;ReadPosRankSum=0.266;SOR=0.672;ANN=T|missense_variant|MODERATE|exon-XM_049693251.1-1|GENE_exon-XM_049693251.1-1|transcript|rna-XM_049693251.1|protein_coding|1/2|c.861A>T|p.Glu287Asp|896/1652|861/1500|287/499||,T|upstream_gene_variant|MODIFIER|exon-XM_04969…	AnDar_008:0/1; AnDar_1062:0/0; AnDar_1362:1|1; AnDar_1363:1|1; AnDar_1367:1|1; AnDar_1368:1|1; AnDar_1378:1|1; AnDar_1379:1|1; AnDar_1381:1|1; AnDar_1382:0|1; AnDar_192:0|1; AnDar_235:0/0; AnDar_340:0/0; AnDar_354:0|1; AnDar_410:0/1; AnDar_439:0|1; AnDar_441:0/0; AnDar_498:1|1; AnDar_537:0/1; AnDar_543:0/0; AnDar_693:0/0; AnDar_960:0/0; AnDar_989:0|1	30	93.75
cytochrome P450 4c21-like	NC_064874.1	46077243	C	T	PASS	AC=14;AF=0.258;AN=50;BaseQRankSum=0.385;DP=255;ExcessHet=3.0132;FS=4.442;InbreedingCoeff=-0.0835;MLEAC=17;MLEAF=0.274;MQ=60;MQRankSum=0;QD=18.17;ReadPosRankSum=0.444;SOR=0.526;ANN=T|missense_variant|MODERATE|exon-XM_049678934.1-1|GENE_exon-XM_049678934.1-1|transcript|rna-XM_049678934.1|protein_coding|1/5|c.40G>A|p.Ala14Thr|63/1586|40/1509|14/502||,T|upstream_gene_variant|MODIFIER|LOC125950701|gen…	AnDar_008:0/1; AnDar_1062:0/1; AnDar_1362:0/0; AnDar_1363:0/0; AnDar_1367:0/1; AnDar_1368:0/0; AnDar_1378:0/1; AnDar_1379:0/1; AnDar_1381:0/0; AnDar_1382:0/1; AnDar_192:0/1; AnDar_204:0/0; AnDar_235:0/0; AnDar_340:0/0; AnDar_354:0|1; AnDar_410:0/0; AnDar_439:0/0; AnDar_441:0/0; AnDar_498:1/1; AnDar_537:0/1; AnDar_543:0/0; AnDar_693:0/1; AnDar_953:0/1; AnDar_960:0/0; AnDar_989:0/1	29.4118	25
cytochrome P450 4c21-like	NC_064874.1	46075802	T	C	PASS	AC=9;AF=0.155;AN=46;BaseQRankSum=0.06;DP=245;ExcessHet=1.6248;FS=0;InbreedingCoeff=0.0761;MLEAC=10;MLEAF=0.172;MQ=60;MQRankSum=0;QD=18.45;ReadPosRankSum=0.21;SOR=0.725;ANN=C|missense_variant|MODERATE|exon-XM_049678934.1-1|GENE_exon-XM_049678934.1-1|transcript|rna-XM_049678934.1|protein_coding|4/5|c.740A>G|p.Asn247Ser|763/1586|740/1509|247/502||,C|upstream_gene_variant|MODIFIER|LOC125950701|gene-L…	AnDar_008:0|1; AnDar_1020:0/0; AnDar_1062:1/1; AnDar_1362:0/0; AnDar_1363:0/0; AnDar_1367:0/0; AnDar_1368:0/0; AnDar_1379:0/0; AnDar_1381:0/0; AnDar_1382:0/0; AnDar_192:0/0; AnDar_204:0/1; AnDar_235:0/0; AnDar_340:0/0; AnDar_354:0/1; AnDar_406:0/1; AnDar_410:0/0; AnDar_439:0/1; AnDar_441:0/1; AnDar_537:0/0; AnDar_543:0/0; AnDar_960:0/0; AnDar_989:0/1	28.125	0
cytochrome P450 6g1-like	NC_064875.1	27144330	T	G	PASS	AC=16;AF=0.304;AN=52;BaseQRankSum=0.674;DP=271;ExcessHet=4.4879;FS=0;InbreedingCoeff=-0.038;MLEAC=19;MLEAF=0.339;MQ=60;MQRankSum=0;QD=20.31;ReadPosRankSum=0.524;SOR=0.679;ANN=G|missense_variant|MODERATE|exon-XM_049684437.1-1|GENE_exon-XM_049684437.1-1|transcript|rna-XM_049684437.1|protein_coding|1/7|c.5A>C|p.Gln2Pro|48/1719|5/1629|2/542||,G|upstream_gene_variant|MODIFIER|exon-XM_049684528.1-1|GEN…	AnDar_008:0/1; AnDar_1062:0/0; AnDar_1362:0/1; AnDar_1363:0/1; AnDar_1367:0/0; AnDar_1368:0/1; AnDar_1378:0/0; AnDar_1379:0/0; AnDar_1381:0/1; AnDar_1382:1/1; AnDar_192:0/1; AnDar_204:0/0; AnDar_235:0/0; AnDar_340:0/0; AnDar_354:1/1; AnDar_406:0/1; AnDar_410:0/0; AnDar_439:0/0; AnDar_441:0/0; AnDar_498:0/1; AnDar_537:0/1; AnDar_543:0/0; AnDar_693:0/1; AnDar_773:0/1; AnDar_960:0/0; AnDar_989:0/1	27.7778	37.5
cytochrome P450 6a2-like	NC_064874.1	8549506	G	A	PASS	AC=11;AF=0.232;AN=46;BaseQRankSum=0;DP=274;ExcessHet=0.3096;FS=1.765;InbreedingCoeff=0.251;MLEAC=14;MLEAF=0.25;MQ=60;MQRankSum=0;QD=25.76;ReadPosRankSum=-0.949;SOR=0.984;ANN=A|missense_variant|MODERATE|exon-XM_049679783.1-1|GENE_exon-XM_049679783.1-1|transcript|rna-XM_049679783.1|protein_coding|2/2|c.1168G>A|p.Asp390Asn|1197/1718|1168/1530|390/509||,A|upstream_gene_variant|MODIFIER|LOC125951150|g…	AnDar_008:0/1; AnDar_1362:0/1; AnDar_1363:0/0; AnDar_1367:0/0; AnDar_1368:0/0; AnDar_1378:0/1; AnDar_1379:0/0; AnDar_1381:0/1; AnDar_1382:0/0; AnDar_192:0/0; AnDar_204:0/1; AnDar_235:0/0; AnDar_340:0/0; AnDar_354:0/0; AnDar_406:0/0; AnDar_410:0/0; AnDar_439:0/1; AnDar_441:0/0; AnDar_498:0/0; AnDar_537:0/0; AnDar_543:1/1; AnDar_693:0/1; AnDar_989:1/1	26.6667	18.75
cytochrome P450 4d2-like	NC_064874.1	14395576	A	G	PASS	AC=11;AF=0.2;AN=46;BaseQRankSum=0.189;DP=300;ExcessHet=3.4023;FS=2.398;InbreedingCoeff=-0.0609;MLEAC=13;MLEAF=0.217;MQ=58.74;MQRankSum=0;QD=17.16;ReadPosRankSum=1.04;SOR=0.603;ANN=G|missense_variant|MODERATE|exon-XM_049679263.1-1|GENE_exon-XM_049679263.1-1|transcript|rna-XM_049679263.1|protein_coding|2/3|c.94A>G|p.Thr32Ala|158/1482|94/1242|32/413||,G|missense_variant|MODERATE|exon-XM_049679262.1-…	AnDar_1020:0/0; AnDar_1362:0/0; AnDar_1363:0/1; AnDar_1367:0/0; AnDar_1368:0/0; AnDar_1378:0/0; AnDar_1379:0/1; AnDar_1381:0/0; AnDar_1382:0/1; AnDar_192:0|1; AnDar_204:0/0; AnDar_235:0/0; AnDar_340:0/1; AnDar_354:0/0; AnDar_406:0/1; AnDar_410:1/1; AnDar_439:0/0; AnDar_537:0/0; AnDar_543:0/0; AnDar_693:0/1; AnDar_773:0|1; AnDar_953:0/0; AnDar_960:0/1	26.6667	18.75
cytochrome P450 4g15-like	NC_064874.1	15511679	A	G	PASS	AC=13;AF=0.224;AN=46;BaseQRankSum=0.921;DP=286;ExcessHet=10.9072;FS=19.569;InbreedingCoeff=-0.2484;MLEAC=15;MLEAF=0.259;MQ=47.75;MQRankSum=-0.058;QD=10.77;ReadPosRankSum=0;SOR=0.576;ANN=G|missense_variant|MODERATE|exon-XM_049680716.1-1|GENE_exon-XM_049680716.1-1|transcript|rna-XM_049680716.1|protein_coding|1/2|c.122T>C|p.Ile41Thr|122/1053|122/1053|41/350||,G|upstream_gene_variant|MODIFIER|LOC1259…	AnDar_008:0/0; AnDar_1062:0/0; AnDar_1362:0/1; AnDar_1363:0/0; AnDar_1367:0/1; AnDar_1368:0/1; AnDar_1378:0/1; AnDar_1379:0/0; AnDar_1381:0/1; AnDar_1382:0/0; AnDar_192:0|1; AnDar_204:0/1; AnDar_235:0/1; AnDar_340:0/0; AnDar_354:0/1; AnDar_406:0/0; AnDar_410:0/0; AnDar_439:0/1; AnDar_498:0/1; AnDar_537:0/0; AnDar_543:0/1; AnDar_773:0/0; AnDar_989:0/1	26.6667	31.25
glutathione S-transferase 1-like	NC_064874.1	34225604	T	A	PASS	AC=14;AF=0.259;AN=46;BaseQRankSum=-0.191;DP=287;ExcessHet=5.7542;FS=3.12;InbreedingCoeff=-0.0863;MLEAC=16;MLEAF=0.296;MQ=60;MQRankSum=0;QD=21.42;ReadPosRankSum=-0.238;SOR=0.447;ANN=A|missense_variant|MODERATE|exon-XM_049680058.1-1|GENE_exon-XM_049680058.1-1|transcript|rna-XM_049680058.1|protein_coding|2/2|c.366A>T|p.Glu122Asp|370/658|366/642|122/213||,A|upstream_gene_variant|MODIFIER|exon-XM_0496…	AnDar_008:0/0; AnDar_1062:0/1; AnDar_1362:0/1; AnDar_1363:0/1; AnDar_1367:0/1; AnDar_1368:0/0; AnDar_1378:0/1; AnDar_1379:0/0; AnDar_1381:0/0; AnDar_1382:1/1; AnDar_192:0/1; AnDar_204:0/1; AnDar_235:0/0; AnDar_340:0/0; AnDar_354:0/0; AnDar_406:0/1; AnDar_410:0/0; AnDar_439:0/1; AnDar_498:0/1; AnDar_537:0/0; AnDar_543:0/1; AnDar_960:0/1; AnDar_989:0/0	26.6667	37.5
cytochrome P450 CYP12A2-like	NC_064874.1	66318238	G	C	PASS	AC=13;AF=0.269;AN=46;BaseQRankSum=0.303;DP=284;ExcessHet=2.3136;FS=0;InbreedingCoeff=0.144;MLEAC=16;MLEAF=0.308;MQ=59.59;MQRankSum=0;QD=27.63;ReadPosRankSum=0.545;SOR=0.693;ANN=C|missense_variant|MODERATE|exon-XM_049678859.1-1|GENE_exon-XM_049678859.1-1|transcript|rna-XM_049678859.1|protein_coding|1/8|c.38C>G|p.Ala13Gly|126/1745|38/1560|13/519||,C|upstream_gene_variant|MODIFIER|exon-XM_049678858.…	AnDar_008:0/0; AnDar_1062:0/0; AnDar_1362:0|1; AnDar_1363:0/0; AnDar_1367:0/0; AnDar_1368:0|1; AnDar_1378:0/0; AnDar_1379:0/0; AnDar_1381:0|1; AnDar_1382:1|1; AnDar_192:0/1; AnDar_204:0|1; AnDar_235:0/0; AnDar_340:0/0; AnDar_406:0|1; AnDar_410:0/0; AnDar_439:0|1; AnDar_441:0/1; AnDar_498:0/0; AnDar_537:0|1; AnDar_543:0/0; AnDar_960:0/0; AnDar_989:1|1	26.6667	31.25
glutathione S-transferase 1-like	NC_064874.1	89824155	C	T	PASS	AC=8;AF=0.185;AN=46;DP=214;ExcessHet=0;FS=0;InbreedingCoeff=0.7985;MLEAC=11;MLEAF=0.204;MQ=60;QD=28.75;SOR=0.804;ANN=T|missense_variant|MODERATE|exon-XM_049691792.1-1|GENE_exon-XM_049691792.1-1|transcript|rna-XM_049691792.1|protein_coding|3/3|c.439G>A|p.Asp147Asn|474/775|439/672|147/223||,T|upstream_gene_variant|MODIFIER|exon-XM_049691771.1-1|GENE_exon-XM_049691771.1-1|transcript|rna-XM_049691771…	AnDar_008:0/0; AnDar_1062:0/0; AnDar_1362:0/0; AnDar_1363:0/0; AnDar_1367:0/0; AnDar_1368:0/0; AnDar_1378:0/0; AnDar_1379:0/0; AnDar_1381:0/0; AnDar_1382:0/0; AnDar_192:0/0; AnDar_204:0/0; AnDar_235:0/0; AnDar_340:0/0; AnDar_354:0/0; AnDar_406:0/0; AnDar_410:0/0; AnDar_439:1|1; AnDar_441:1|1; AnDar_498:1|1; AnDar_537:0/0; AnDar_543:0/0; AnDar_953:1|1	26.6667	0
microsomal glutathione S-transferase 1-like	NC_064875.1	25252580	C	T	PASS	AC=13;AF=0.25;AN=46;BaseQRankSum=0.199;DP=249;ExcessHet=0.6362;FS=3.984;InbreedingCoeff=0.1959;MLEAC=17;MLEAF=0.304;MQ=60;MQRankSum=0;QD=22.87;ReadPosRankSum=0.464;SOR=0.725;ANN=T|missense_variant|MODERATE|exon-XM_049683590.1-1|GENE_exon-XM_049683590.1-1|transcript|rna-XM_049683590.1|protein_coding|2/2|c.367G>A|p.Val123Met|367/426|367/426|123/141||,T|upstream_gene_variant|MODIFIER|exon-XM_0496844…	AnDar_008:0/1; AnDar_1062:0/0; AnDar_1362:0/1; AnDar_1363:0/1; AnDar_1367:0/1; AnDar_1368:0/1; AnDar_1378:0/1; AnDar_1379:0/0; AnDar_1381:0/0; AnDar_1382:0/0; AnDar_192:1/1; AnDar_204:0/1; AnDar_235:1/1; AnDar_340:0/0; AnDar_406:0/0; AnDar_410:0/0; AnDar_439:0/0; AnDar_441:0/0; AnDar_498:1/1; AnDar_537:0/0; AnDar_543:0/0; AnDar_773:0/0; AnDar_989:0/0	26.6667	31.25
cytochrome P450 4c21-like	NC_064874.1	36274863	T	C	PASS	AC=20;AF=0.323;AN=50;BaseQRankSum=0;DP=242;ExcessHet=0.3947;FS=9.629;InbreedingCoeff=0.1773;MLEAC=21;MLEAF=0.339;MQ=60;MQRankSum=0;QD=24.98;ReadPosRankSum=0;SOR=0.679;ANN=C|missense_variant|MODERATE|exon-XM_049678149.1-1|GENE_exon-XM_049678149.1-1|transcript|rna-XM_049678149.1|protein_coding|1/4|c.250A>G|p.Ile84Val|250/1856|250/1491|84/496||,C|upstream_gene_variant|MODIFIER|LOC125950286|gene-LOC1…	AnDar_008:0/0; AnDar_1020:0/0; AnDar_1362:1/1; AnDar_1363:1/1; AnDar_1367:1/1; AnDar_1368:0/1; AnDar_1378:0/1; AnDar_1379:0/1; AnDar_1381:0/1; AnDar_1382:0/1; AnDar_192:0/0; AnDar_204:0/0; AnDar_235:0/1; AnDar_340:1/1; AnDar_354:1/1; AnDar_406:0/0; AnDar_410:0/0; AnDar_439:0/0; AnDar_441:0/1; AnDar_537:0/1; AnDar_543:0/0; AnDar_773:0/0; AnDar_953:0/1; AnDar_960:0/0; AnDar_989:0/1	26.4706	68.75
cytochrome P450 9c1-like	NC_064874.1	7228020	T	A	PASS	AC=14;AF=0.269;AN=48;BaseQRankSum=-0.566;DP=259;ExcessHet=0.6362;FS=4.205;InbreedingCoeff=0.2242;MLEAC=17;MLEAF=0.327;MQ=60;MQRankSum=0;QD=30.03;ReadPosRankSum=-0.282;SOR=1.164;ANN=A|missense_variant|MODERATE|exon-XM_049679775.1-1|GENE_exon-XM_049679775.1-1|transcript|rna-XM_049679775.1|protein_coding|2/2|c.611T>A|p.Phe204Tyr|682/1788|611/1563|204/520||,A|missense_variant|MODERATE|exon-XM_0496797…	AnDar_008:0|1; AnDar_1062:1|1; AnDar_1362:0|1; AnDar_1363:0|1; AnDar_1367:0/0; AnDar_1368:0/0; AnDar_1378:0|1; AnDar_1379:0/0; AnDar_1381:0|1; AnDar_1382:1|1; AnDar_192:0/0; AnDar_204:0/0; AnDar_235:0|1; AnDar_340:0/0; AnDar_354:0/0; AnDar_406:0|1; AnDar_410:0/0; AnDar_439:0|1; AnDar_441:0/0; AnDar_498:0/0; AnDar_537:1|1; AnDar_543:0/0; AnDar_773:0/0; AnDar_989:0/0	25	37.5
probable cytochrome P450 6a14	NC_064874.1	8555911	A	G	PASS	AC=8;AF=0.138;AN=48;BaseQRankSum=0.669;DP=422;ExcessHet=5.4269;FS=0;InbreedingCoeff=-0.0709;MLEAC=9;MLEAF=0.155;MQ=59.88;MQRankSum=0;QD=17.29;ReadPosRankSum=-0.326;SOR=0.745;ANN=G|missense_variant|MODERATE|exon-XM_049679779.1-1|GENE_exon-XM_049679779.1-1|transcript|rna-XM_049679779.1|protein_coding|1/2|c.670A>G|p.Ile224Val|692/1733|670/1539|224/512||,G|upstream_gene_variant|MODIFIER|LOC125951155|…	AnDar_008:0|1; AnDar_1020:0|1; AnDar_1362:0/0; AnDar_1363:0/0; AnDar_1367:0/0; AnDar_1368:0/0; AnDar_1378:0/0; AnDar_1379:0/0; AnDar_1381:0/0; AnDar_1382:0/0; AnDar_192:0|1; AnDar_204:0|1; AnDar_235:0/0; AnDar_340:0/0; AnDar_354:0/0; AnDar_406:0/0; AnDar_410:0|1; AnDar_439:0/0; AnDar_441:0|1; AnDar_498:0|1; AnDar_537:0/0; AnDar_543:0/0; AnDar_960:0|1; AnDar_989:0/0	25	0
probable cytochrome P450 6a14	NC_064874.1	8555919	C	G	PASS	AC=8;AF=0.138;AN=48;BaseQRankSum=0.214;DP=448;ExcessHet=5.5273;FS=2.452;InbreedingCoeff=-0.084;MLEAC=9;MLEAF=0.155;MQ=59.88;MQRankSum=0;QD=16.72;ReadPosRankSum=-0.272;SOR=0.995;ANN=G|missense_variant|MODERATE|exon-XM_049679779.1-1|GENE_exon-XM_049679779.1-1|transcript|rna-XM_049679779.1|protein_coding|1/2|c.678C>G|p.Phe226Leu|700/1733|678/1539|226/512||,G|upstream_gene_variant|MODIFIER|LOC1259511…	AnDar_008:0|1; AnDar_1020:0|1; AnDar_1362:0/0; AnDar_1363:0/0; AnDar_1367:0/0; AnDar_1368:0/0; AnDar_1378:0/0; AnDar_1379:0/0; AnDar_1381:0/0; AnDar_1382:0/0; AnDar_192:0|1; AnDar_204:0|1; AnDar_235:0/0; AnDar_340:0/0; AnDar_354:0/0; AnDar_406:0/0; AnDar_410:0|1; AnDar_439:0/0; AnDar_441:0|1; AnDar_498:0|1; AnDar_537:0/0; AnDar_543:0/0; AnDar_960:0|1; AnDar_989:0/0	25	0
probable cytochrome P450 6a14	NC_064874.1	8555920	G	A	PASS	AC=8;AF=0.138;AN=48;BaseQRankSum=0.14;DP=448;ExcessHet=5.5273;FS=3.506;InbreedingCoeff=-0.0795;MLEAC=9;MLEAF=0.155;MQ=59.88;MQRankSum=0;QD=17.26;ReadPosRankSum=-0.272;SOR=1.058;ANN=A|missense_variant|MODERATE|exon-XM_049679779.1-1|GENE_exon-XM_049679779.1-1|transcript|rna-XM_049679779.1|protein_coding|1/2|c.679G>A|p.Ala227Thr|701/1733|679/1539|227/512||,A|upstream_gene_variant|MODIFIER|LOC1259511…	AnDar_008:0|1; AnDar_1020:0|1; AnDar_1362:0/0; AnDar_1363:0/0; AnDar_1367:0/0; AnDar_1368:0/0; AnDar_1378:0/0; AnDar_1379:0/0; AnDar_1381:0/0; AnDar_1382:0/0; AnDar_192:0|1; AnDar_204:0|1; AnDar_235:0/0; AnDar_340:0/0; AnDar_354:0/0; AnDar_406:0/0; AnDar_410:0|1; AnDar_439:0/0; AnDar_441:0|1; AnDar_498:0|1; AnDar_537:0/0; AnDar_543:0/0; AnDar_960:0|1; AnDar_989:0/0	25	0
probable cytochrome P450 6a14	NC_064874.1	8555924	C	G	PASS	AC=8;AF=0.138;AN=48;BaseQRankSum=0;DP=457;ExcessHet=5.4269;FS=3.4;InbreedingCoeff=-0.0786;MLEAC=9;MLEAF=0.155;MQ=59.88;MQRankSum=0;QD=16.32;ReadPosRankSum=-0.423;SOR=1.015;ANN=G|missense_variant|MODERATE|exon-XM_049679779.1-1|GENE_exon-XM_049679779.1-1|transcript|rna-XM_049679779.1|protein_coding|1/2|c.683C>G|p.Ala228Gly|705/1733|683/1539|228/512||,G|upstream_gene_variant|MODIFIER|LOC125951155|ge…	AnDar_008:0|1; AnDar_1020:0|1; AnDar_1362:0/0; AnDar_1363:0/0; AnDar_1367:0/0; AnDar_1368:0/0; AnDar_1378:0/0; AnDar_1379:0/0; AnDar_1381:0/0; AnDar_1382:0/0; AnDar_192:0|1; AnDar_204:0|1; AnDar_235:0/0; AnDar_340:0/0; AnDar_354:0/0; AnDar_406:0/0; AnDar_410:0|1; AnDar_439:0/0; AnDar_441:0|1; AnDar_498:0|1; AnDar_537:0/0; AnDar_543:0/0; AnDar_960:0|1; AnDar_989:0/0	25	0
probable cytochrome P450 6a14	NC_064874.1	8555942	G	C	PASS	AC=8;AF=0.138;AN=48;BaseQRankSum=0.022;DP=451;ExcessHet=5.4269;FS=1.481;InbreedingCoeff=-0.0731;MLEAC=9;MLEAF=0.155;MQ=59.96;MQRankSum=0;QD=16.69;ReadPosRankSum=0;SOR=0.9;ANN=C|missense_variant|MODERATE|exon-XM_049679779.1-1|GENE_exon-XM_049679779.1-1|transcript|rna-XM_049679779.1|protein_coding|1/2|c.701G>C|p.Gly234Ala|723/1733|701/1539|234/512||,C|upstream_gene_variant|MODIFIER|LOC125951155|gen…	AnDar_008:0|1; AnDar_1020:0|1; AnDar_1362:0/0; AnDar_1363:0/0; AnDar_1367:0/0; AnDar_1368:0/0; AnDar_1378:0/0; AnDar_1379:0/0; AnDar_1381:0/0; AnDar_1382:0/0; AnDar_192:0|1; AnDar_204:0|1; AnDar_235:0/0; AnDar_354:0/0; AnDar_406:0/0; AnDar_410:0|1; AnDar_439:0/0; AnDar_441:0|1; AnDar_498:0|1; AnDar_537:0/0; AnDar_543:0/0; AnDar_953:0/0; AnDar_960:0|1; AnDar_989:0/0	25	0
cytochrome P450 4d1-like	NC_064874.1	14746154	C	T	PASS	AC=13;AF=0.267;AN=48;BaseQRankSum=-0.157;DP=266;ExcessHet=0.9798;FS=1.444;InbreedingCoeff=0.0859;MLEAC=17;MLEAF=0.283;MQ=59.87;MQRankSum=0;QD=25.83;ReadPosRankSum=0.108;SOR=0.565;ANN=T|missense_variant|MODERATE|exon-XM_049674267.1-1|GENE_exon-XM_049674267.1-1|transcript|rna-XM_049674267.1|protein_coding|5/6|c.868G>A|p.Val290Met|950/2362|868/1518|290/505||,T|upstream_gene_variant|MODIFIER|exon-XM_…	AnDar_008:0/0; AnDar_1362:0|1; AnDar_1363:0/0; AnDar_1367:0|1; AnDar_1368:0|1; AnDar_1378:0|1; AnDar_1379:0/0; AnDar_1381:0|1; AnDar_1382:0/0; AnDar_192:1|1; AnDar_204:0/0; AnDar_235:1|1; AnDar_340:0|1; AnDar_354:0/0; AnDar_406:0|1; AnDar_410:0|1; AnDar_439:0/0; AnDar_441:0|1; AnDar_498:0/0; AnDar_537:0/0; AnDar_543:0/0; AnDar_693:0/0; AnDar_953:0/0; AnDar_989:0/0	25	31.25
cytochrome P450 4g15-like	NC_064874.1	15514786	C	T	PASS	AC=14;AF=0.267;AN=48;BaseQRankSum=0.431;DP=344;ExcessHet=14.9687;FS=3.428;InbreedingCoeff=-0.3675;MLEAC=17;MLEAF=0.283;MQ=58.45;MQRankSum=-0.023;QD=10.22;ReadPosRankSum=-0.011;SOR=0.954;ANN=T|missense_variant|MODERATE|exon-XM_049680724.1-1|GENE_exon-XM_049680724.1-1|transcript|rna-XM_049680724.1|protein_coding|3/3|c.374G>A|p.Ser125Asn|374/1035|374/1035|125/344||,T|upstream_gene_variant|MODIFIER|e…	AnDar_008:0/0; AnDar_1020:0/0; AnDar_1062:0|1; AnDar_1362:0|1; AnDar_1367:0|1; AnDar_1368:0|1; AnDar_1378:0|1; AnDar_1379:0|1; AnDar_1382:0|1; AnDar_192:0|1; AnDar_204:0|1; AnDar_340:0/0; AnDar_354:0|1; AnDar_406:0|1; AnDar_410:0/0; AnDar_498:0|1; AnDar_537:0/0; AnDar_543:0/1; AnDar_693:0/0; AnDar_953:0|1; AnDar_960:0/0; AnDar_989:0/0	25	50
probable cytochrome P450 9f2	NC_064874.1	91682426	T	A	PASS	AC=8;AF=0.183;AN=48;BaseQRankSum=0.253;DP=255;ExcessHet=0.6402;FS=1.167;InbreedingCoeff=0.1648;MLEAC=11;MLEAF=0.183;MQ=60;MQRankSum=0;QD=25.37;ReadPosRankSum=0;SOR=0.941;ANN=A|missense_variant|MODERATE|exon-XM_049682635.1-1|GENE_exon-XM_049682635.1-1|transcript|rna-XM_049682635.1|protein_coding|1/1|c.4T>A|p.Phe2Ile|42/1751|4/1587|2/528||,A|upstream_gene_variant|MODIFIER|LOC125952882|gene-LOC12595…	AnDar_008:1/1; AnDar_1020:0/0; AnDar_1062:0/0; AnDar_1362:0/0; AnDar_1363:0/0; AnDar_1367:0/0; AnDar_1368:0/0; AnDar_1378:0/0; AnDar_1379:0/0; AnDar_1381:0/0; AnDar_1382:0/0; AnDar_192:0/0; AnDar_204:0/1; AnDar_235:0/0; AnDar_340:0/0; AnDar_354:0/1; AnDar_406:0/0; AnDar_410:0/0; AnDar_439:0/0; AnDar_441:0/1; AnDar_498:0/1; AnDar_537:0/1; AnDar_543:0/0; AnDar_960:0/1	25	0
probable cytochrome P450 9f2	NC_064875.1	8064395	G	C	PASS	AC=14;AF=0.267;AN=50;BaseQRankSum=0.21;DP=287;ExcessHet=7.1872;FS=0.582;InbreedingCoeff=-0.2322;MLEAC=16;MLEAF=0.267;MQ=60;MQRankSum=0;QD=14.72;ReadPosRankSum=0.328;SOR=0.798;ANN=C|missense_variant|MODERATE|exon-XM_049683869.1-1|GENE_exon-XM_049683869.1-1|transcript|rna-XM_049683869.1|protein_coding|3/3|c.979C>G|p.Pro327Ala|1199/1943|979/1647|327/548||,C|upstream_gene_variant|MODIFIER|LOC12595397…	AnDar_008:0/0; AnDar_1020:0/1; AnDar_1062:0/1; AnDar_1362:0/1; AnDar_1363:0/1; AnDar_1368:0/0; AnDar_1378:0/1; AnDar_1379:0/1; AnDar_1381:0/1; AnDar_1382:0/0; AnDar_192:0/0; AnDar_204:0/1; AnDar_235:0/1; AnDar_340:0/0; AnDar_354:0/1; AnDar_406:0/0; AnDar_410:0/1; AnDar_439:0/1; AnDar_441:0/0; AnDar_498:0/0; AnDar_537:0/1; AnDar_543:0/0; AnDar_773:0/0; AnDar_960:0/0; AnDar_989:0/1	25	35.7143
cytochrome P450 6a2-like	NC_064875.1	27197292	G	T	PASS	AC=15;AF=0.3;AN=48;BaseQRankSum=0;DP=297;ExcessHet=2.1768;FS=4.843;InbreedingCoeff=-0.0198;MLEAC=19;MLEAF=0.317;MQ=60;MQRankSum=0;QD=22.28;ReadPosRankSum=0;SOR=0.629;ANN=T|missense_variant|MODERATE|exon-XM_049686506.1-1|GENE_exon-XM_049686506.1-1|transcript|rna-XM_049686506.1|protein_coding|3/7|c.673G>T|p.Val225Leu|673/1545|673/1545|225/514||,T|upstream_gene_variant|MODIFIER|LOC125955373|gene-LOC…	AnDar_008:0/1; AnDar_1020:0|1; AnDar_1062:0|1; AnDar_1362:0|1; AnDar_1363:0|1; AnDar_1367:0|1; AnDar_1368:0|1; AnDar_1378:0|1; AnDar_1379:0/0; AnDar_1381:0/0; AnDar_1382:1|1; AnDar_192:0|1; AnDar_235:0/0; AnDar_340:0/0; AnDar_354:0/0; AnDar_406:0/0; AnDar_410:0|1; AnDar_439:0/0; AnDar_441:0/0; AnDar_498:0|1; AnDar_537:1/1; AnDar_543:0/0; AnDar_773:0/0; AnDar_960:0/0	25	43.75
cytochrome P450 4g15-like	NC_064874.1	15514739	T	C	PASS	AC=16;AF=0.317;AN=50;BaseQRankSum=0.851;DP=382;ExcessHet=6.1207;FS=2.968;InbreedingCoeff=-0.191;MLEAC=19;MLEAF=0.317;MQ=59.48;MQRankSum=0;QD=12.7;ReadPosRankSum=0.578;SOR=0.888;ANN=C|missense_variant|MODERATE|exon-XM_049680724.1-1|GENE_exon-XM_049680724.1-1|transcript|rna-XM_049680724.1|protein_coding|3/3|c.421A>G|p.Asn141Asp|421/1035|421/1035|141/344||,C|upstream_gene_variant|MODIFIER|exon-XM_04…	AnDar_008:0/0; AnDar_1020:0/0; AnDar_1062:0/1; AnDar_1362:0/1; AnDar_1363:0/1; AnDar_1367:0/1; AnDar_1368:0/1; AnDar_1378:0/1; AnDar_1379:0/1; AnDar_1381:0/1; AnDar_1382:0/1; AnDar_192:0/0; AnDar_204:1/1; AnDar_235:0/0; AnDar_354:0/1; AnDar_406:0/1; AnDar_410:0/0; AnDar_441:0/0; AnDar_498:0/1; AnDar_537:0/0; AnDar_543:0/0; AnDar_693:0/1; AnDar_953:0/0; AnDar_960:0/1; AnDar_989:0/0	23.5294	50
probable cytochrome P450 6a14	NC_064874.1	8555752	C	T	PASS	AC=7;AF=0.133;AN=46;BaseQRankSum=-0.453;DP=425;ExcessHet=5.3342;FS=0;InbreedingCoeff=-0.1106;MLEAC=9;MLEAF=0.15;MQ=60;MQRankSum=0;QD=14.94;ReadPosRankSum=0.537;SOR=0.693;ANN=T|missense_variant|MODERATE|exon-XM_049679779.1-1|GENE_exon-XM_049679779.1-1|transcript|rna-XM_049679779.1|protein_coding|1/2|c.511C>T|p.Pro171Ser|533/1733|511/1539|171/512||,T|upstream_gene_variant|MODIFIER|LOC125951155|gene…	AnDar_008:0/1; AnDar_1362:0/0; AnDar_1363:0/0; AnDar_1367:0/0; AnDar_1368:0/0; AnDar_1378:0/0; AnDar_1379:0/0; AnDar_1381:0/0; AnDar_1382:0/0; AnDar_192:0/1; AnDar_204:0/1; AnDar_235:0/0; AnDar_354:0/0; AnDar_406:0/0; AnDar_410:0/1; AnDar_439:0/0; AnDar_441:0/1; AnDar_498:0/1; AnDar_537:0/0; AnDar_543:0/0; AnDar_693:0/0; AnDar_953:0/0; AnDar_960:0/1	23.3333	0
probable cytochrome P450 6a14	NC_064874.1	8555890	G	A	PASS	AC=7;AF=0.121;AN=46;BaseQRankSum=0.135;DP=434;ExcessHet=4.7857;FS=3.598;InbreedingCoeff=-0.0375;MLEAC=8;MLEAF=0.138;MQ=59.48;MQRankSum=-0.122;QD=19.25;ReadPosRankSum=-0.864;SOR=0.623;ANN=A|missense_variant|MODERATE|exon-XM_049679779.1-1|GENE_exon-XM_049679779.1-1|transcript|rna-XM_049679779.1|protein_coding|1/2|c.649G>A|p.Asp217Asn|671/1733|649/1539|217/512||,A|upstream_gene_variant|MODIFIER|LOC1…	AnDar_008:0|1; AnDar_1362:0/0; AnDar_1363:0/0; AnDar_1367:0/0; AnDar_1368:0/0; AnDar_1378:0/0; AnDar_1379:0/0; AnDar_1381:0/0; AnDar_1382:0/0; AnDar_192:0|1; AnDar_204:0|1; AnDar_235:0/0; AnDar_340:0/0; AnDar_354:0/0; AnDar_406:0/0; AnDar_410:0|1; AnDar_439:0/0; AnDar_441:0|1; AnDar_498:0|1; AnDar_537:0/0; AnDar_543:0/0; AnDar_960:0|1; AnDar_989:0/0	23.3333	0
probable cytochrome P450 6a14	NC_064874.1	8555894	C	G	PASS	AC=7;AF=0.125;AN=46;BaseQRankSum=0.21;DP=431;ExcessHet=4.8579;FS=2.527;InbreedingCoeff=0.0139;MLEAC=8;MLEAF=0.143;MQ=59.87;MQRankSum=0;QD=19.14;ReadPosRankSum=-0.652;SOR=0.454;ANN=G|missense_variant|MODERATE|exon-XM_049679779.1-1|GENE_exon-XM_049679779.1-1|transcript|rna-XM_049679779.1|protein_coding|1/2|c.653C>G|p.Ala218Gly|675/1733|653/1539|218/512||,G|upstream_gene_variant|MODIFIER|LOC12595115…	AnDar_008:0|1; AnDar_1362:0/0; AnDar_1363:0/0; AnDar_1367:0/0; AnDar_1368:0/0; AnDar_1378:0/0; AnDar_1379:0/0; AnDar_1381:0/0; AnDar_1382:0/0; AnDar_192:0|1; AnDar_204:0|1; AnDar_235:0/0; AnDar_340:0/0; AnDar_354:0/0; AnDar_406:0/0; AnDar_410:0|1; AnDar_439:0/0; AnDar_441:0|1; AnDar_498:0|1; AnDar_537:0/0; AnDar_543:0/0; AnDar_960:0|1; AnDar_989:0/0	23.3333	0
probable cytochrome P450 6a14	NC_064874.1	8556459	T	G	PASS	AC=12;AF=0.2;AN=46;BaseQRankSum=0.533;DP=314;ExcessHet=8.9762;FS=0.588;InbreedingCoeff=-0.2493;MLEAC=13;MLEAF=0.217;MQ=60;MQRankSum=0;QD=11.11;ReadPosRankSum=0.282;SOR=0.64;ANN=G|missense_variant|MODERATE|exon-XM_049679779.1-1|GENE_exon-XM_049679779.1-1|transcript|rna-XM_049679779.1|protein_coding|2/2|c.1162T>G|p.Ser388Ala|1184/1733|1162/1539|388/512||,G|upstream_gene_variant|MODIFIER|LOC12595115…	AnDar_008:0/1; AnDar_1062:0/0; AnDar_1362:0/0; AnDar_1363:0/1; AnDar_1367:0/1; AnDar_1368:0/1; AnDar_1378:0/1; AnDar_1379:0/1; AnDar_1381:0/0; AnDar_1382:0/0; AnDar_192:0/1; AnDar_204:0/1; AnDar_235:0/0; AnDar_340:0/0; AnDar_354:0/0; AnDar_410:0/1; AnDar_439:0/0; AnDar_441:0/1; AnDar_498:0/1; AnDar_537:0/0; AnDar_543:0/0; AnDar_693:0/0; AnDar_960:0/1	23.3333	31.25
cytochrome P450 4C1-like	NC_064874.1	46080804	C	T	PASS	AC=8;AF=0.138;AN=46;BaseQRankSum=0.379;DP=274;ExcessHet=0.153;FS=6.424;InbreedingCoeff=0.3338;MLEAC=9;MLEAF=0.155;MQ=60;MQRankSum=0;QD=25.57;ReadPosRankSum=-0.703;SOR=0.822;ANN=T|missense_variant|MODERATE|exon-XM_049678931.1-1|GENE_exon-XM_049678931.1-1|transcript|rna-XM_049678931.1|protein_coding|3/4|c.1057C>T|p.Pro353Ser|1277/1864|1057/1566|353/521||,T|upstream_gene_variant|MODIFIER|exon-XM_049…	AnDar_1062:0/0; AnDar_1362:0/0; AnDar_1363:0/0; AnDar_1367:0/0; AnDar_1368:0/0; AnDar_1378:0/0; AnDar_1379:0/0; AnDar_1381:0/0; AnDar_1382:0|1; AnDar_192:0|1; AnDar_204:0|1; AnDar_235:0/0; AnDar_340:0|1; AnDar_354:0/0; AnDar_406:0/0; AnDar_410:0/0; AnDar_439:0/0; AnDar_441:0/0; AnDar_498:1|1; AnDar_537:1|1; AnDar_543:0/0; AnDar_960:0/0; AnDar_989:0/0	23.3333	6.25
cytochrome P450 6A1-like	NC_064874.1	79337377	T	A	PASS	AC=8;AF=0.204;AN=46;BaseQRankSum=0;DP=261;ExcessHet=0.7418;FS=0.834;InbreedingCoeff=0.2391;MLEAC=12;MLEAF=0.222;MQ=60;MQRankSum=0;QD=19.25;ReadPosRankSum=-0.328;SOR=0.571;ANN=A|missense_variant|MODERATE|exon-XM_049693248.1-1|GENE_exon-XM_049693248.1-1|transcript|rna-XM_049693248.1|protein_coding|2/2|c.1405A>T|p.Thr469Ser|1411/1509|1405/1503|469/500||,A|upstream_gene_variant|MODIFIER|exon-XM_04969…	AnDar_008:0|1; AnDar_1362:0/0; AnDar_1363:0/0; AnDar_1367:0/0; AnDar_1368:0/0; AnDar_1378:0/0; AnDar_1379:0/0; AnDar_1381:0/0; AnDar_1382:0/1; AnDar_192:0/0; AnDar_204:0/0; AnDar_235:0/0; AnDar_340:0/0; AnDar_354:0/0; AnDar_406:0/0; AnDar_410:0|1; AnDar_439:0|1; AnDar_498:0|1; AnDar_537:0/1; AnDar_543:0/0; AnDar_693:0/0; AnDar_953:1|1; AnDar_960:0/0	23.3333	6.25
cytochrome P450 6A1-like	NC_064874.1	79338012	C	T	PASS	AC=7;AF=0.143;AN=46;BaseQRankSum=-0.253;DP=303;ExcessHet=1.2677;FS=2.143;InbreedingCoeff=0.186;MLEAC=9;MLEAF=0.161;MQ=59.91;MQRankSum=0;QD=25.67;ReadPosRankSum=0;SOR=0.428;ANN=T|missense_variant|MODERATE|exon-XM_049693248.1-1|GENE_exon-XM_049693248.1-1|transcript|rna-XM_049693248.1|protein_coding|1/2|c.845G>A|p.Gly282Glu|851/1509|845/1503|282/500||,T|upstream_gene_variant|MODIFIER|LOC125960075|ge…	AnDar_008:0/0; AnDar_1062:0|1; AnDar_1362:0/0; AnDar_1363:0/0; AnDar_1367:0/0; AnDar_1368:0/0; AnDar_1378:0/0; AnDar_1379:0/0; AnDar_1381:0/0; AnDar_1382:0/0; AnDar_192:0/0; AnDar_204:0/0; AnDar_235:0/1; AnDar_340:0/0; AnDar_354:1|1; AnDar_406:0/1; AnDar_410:0/0; AnDar_439:0/0; AnDar_441:0/0; AnDar_498:0/0; AnDar_537:0/0; AnDar_543:0|1; AnDar_960:0|1	23.3333	0
probable cytochrome P450 6a14	NC_064874.1	8551277	A	C	PASS	AC=8;AF=0.2;AN=48;BaseQRankSum=0;DP=278;ExcessHet=0.1758;FS=0;InbreedingCoeff=0.2248;MLEAC=12;MLEAF=0.2;MQ=60;MQRankSum=0;QD=23.28;ReadPosRankSum=-0.253;SOR=0.678;ANN=C|missense_variant|MODERATE|exon-XM_049679778.1-1|GENE_exon-XM_049679778.1-1|transcript|rna-XM_049679778.1|protein_coding|1/2|c.961A>C|p.Ile321Leu|992/2037|961/1554|321/517||,C|upstream_gene_variant|MODIFIER|LOC125951152|gene-LOC125…	AnDar_008:0/0; AnDar_1362:0/0; AnDar_1363:0|1; AnDar_1367:0/0; AnDar_1368:0/0; AnDar_1378:0/0; AnDar_1379:0/0; AnDar_1381:0/0; AnDar_1382:0/0; AnDar_192:0/0; AnDar_204:0/0; AnDar_235:1|1; AnDar_340:0/0; AnDar_354:0/1; AnDar_406:0|1; AnDar_410:0/0; AnDar_439:0/1; AnDar_441:0/0; AnDar_498:0|1; AnDar_537:0/0; AnDar_543:0/0; AnDar_693:0/0; AnDar_773:0|1; AnDar_960:0/0	21.875	6.25
probable cytochrome P450 6a14	NC_064874.1	8555791	A	G	PASS	AC=7;AF=0.125;AN=48;BaseQRankSum=0.915;DP=413;ExcessHet=4.9361;FS=8.903;InbreedingCoeff=-0.0025;MLEAC=8;MLEAF=0.143;MQ=59.51;MQRankSum=0;QD=18.3;ReadPosRankSum=0.737;SOR=1.021;ANN=G|missense_variant|MODERATE|exon-XM_049679779.1-1|GENE_exon-XM_049679779.1-1|transcript|rna-XM_049679779.1|protein_coding|1/2|c.550A>G|p.Thr184Ala|572/1733|550/1539|184/512||,G|upstream_gene_variant|MODIFIER|LOC12595115…	AnDar_008:0|1; AnDar_1362:0/0; AnDar_1363:0/0; AnDar_1367:0/0; AnDar_1368:0/0; AnDar_1378:0/0; AnDar_1379:0/0; AnDar_1381:0/0; AnDar_1382:0/0; AnDar_192:0|1; AnDar_204:0|1; AnDar_235:0/0; AnDar_340:0/0; AnDar_354:0/0; AnDar_406:0/0; AnDar_410:0|1; AnDar_439:0/0; AnDar_441:0|1; AnDar_498:0|1; AnDar_537:0/0; AnDar_543:0/0; AnDar_693:0/0; AnDar_960:0|1; AnDar_989:0/0	21.875	0
cytochrome P450 4d2-like	NC_064874.1	14302006	C	T	PASS	AC=12;AF=0.207;AN=46;BaseQRankSum=-0.566;DP=280;ExcessHet=3.4023;FS=2.268;InbreedingCoeff=-0.0355;MLEAC=13;MLEAF=0.224;MQ=60;MQRankSum=0;QD=14.7;ReadPosRankSum=-0.397;SOR=0.925;ANN=T|missense_variant|MODERATE|exon-XM_049679267.1-1|GENE_exon-XM_049679267.1-1|transcript|rna-XM_049679267.1|protein_coding|3/4|c.739G>A|p.Asp247Asn|739/1518|739/1518|247/505||,T|upstream_gene_variant|MODIFIER|LOC1259508…	AnDar_008:0/1; AnDar_1020:0/1; AnDar_1062:0/0; AnDar_1362:0/1; AnDar_1367:0/1; AnDar_1368:0/1; AnDar_1378:0/1; AnDar_1379:0/0; AnDar_1381:0/1; AnDar_1382:0/0; AnDar_204:0/1; AnDar_235:0/0; AnDar_340:0/0; AnDar_354:0/0; AnDar_406:0/0; AnDar_410:0/1; AnDar_439:0/0; AnDar_441:0/0; AnDar_498:0/0; AnDar_537:0/1; AnDar_543:0/0; AnDar_693:0/0; AnDar_989:1/1	21.875	35.7143
cytochrome P450 4C1-like	NC_064874.1	46080801	A	C	PASS	AC=8;AF=0.138;AN=48;BaseQRankSum=0.21;DP=278;ExcessHet=0.153;FS=6.304;InbreedingCoeff=0.3381;MLEAC=9;MLEAF=0.155;MQ=60;MQRankSum=0;QD=25.5;ReadPosRankSum=-0.934;SOR=0.751;ANN=C|missense_variant|MODERATE|exon-XM_049678931.1-1|GENE_exon-XM_049678931.1-1|transcript|rna-XM_049678931.1|protein_coding|3/4|c.1054A>C|p.Ile352Leu|1274/1864|1054/1566|352/521||,C|upstream_gene_variant|MODIFIER|exon-XM_04967…	AnDar_008:0/0; AnDar_1062:0/0; AnDar_1362:0/0; AnDar_1363:0/0; AnDar_1367:0/0; AnDar_1368:0/0; AnDar_1378:0/0; AnDar_1379:0/0; AnDar_1381:0/0; AnDar_1382:0|1; AnDar_192:0|1; AnDar_204:0|1; AnDar_235:0/0; AnDar_340:0|1; AnDar_354:0/0; AnDar_406:0/0; AnDar_410:0/0; AnDar_439:0/0; AnDar_441:0/0; AnDar_498:1|1; AnDar_537:1|1; AnDar_543:0/0; AnDar_960:0/0; AnDar_989:0/0	21.875	6.25
cytochrome P450 4g15-like	NC_064874.1	15514804	T	G	PASS	AC=12;AF=0.194;AN=48;BaseQRankSum=0.972;DP=295;ExcessHet=8.9762;FS=21.925;InbreedingCoeff=-0.2941;MLEAC=13;MLEAF=0.21;MQ=58.82;MQRankSum=-0.842;QD=8.77;ReadPosRankSum=-1.068;SOR=2.189;ANN=G|missense_variant|MODERATE|exon-XM_049680724.1-1|GENE_exon-XM_049680724.1-1|transcript|rna-XM_049680724.1|protein_coding|3/3|c.356A>C|p.Gln119Pro|356/1035|356/1035|119/344||,G|upstream_gene_variant|MODIFIER|exo…	AnDar_008:0/0; AnDar_1062:0|1; AnDar_1362:0|1; AnDar_1363:0/0; AnDar_1367:0|1; AnDar_1368:0|1; AnDar_1378:0|1; AnDar_1379:0|1; AnDar_1382:0|1; AnDar_204:0|1; AnDar_340:0/0; AnDar_354:0|1; AnDar_410:0/0; AnDar_441:0|1; AnDar_498:0|1; AnDar_537:0/0; AnDar_543:0/1; AnDar_693:0/0; AnDar_953:0/0; AnDar_960:0/0; AnDar_989:0/0	21.4286	42.8571
cytochrome P450 4c21-like	NC_064874.1	46077237	C	T	PASS	AC=7;AF=0.15;AN=50;BaseQRankSum=-0.792;DP=250;ExcessHet=1.56;FS=5.341;InbreedingCoeff=0.0481;MLEAC=9;MLEAF=0.15;MQ=60;MQRankSum=0;QD=13.79;ReadPosRankSum=-0.819;SOR=0.925;ANN=T|missense_variant|MODERATE|exon-XM_049678934.1-1|GENE_exon-XM_049678934.1-1|transcript|rna-XM_049678934.1|protein_coding|1/5|c.46G>A|p.Ala16Thr|69/1586|46/1509|16/502||,T|upstream_gene_variant|MODIFIER|LOC125950701|gene-LOC…	AnDar_008:0/0; AnDar_1062:0/0; AnDar_1362:0/0; AnDar_1363:0/0; AnDar_1367:0/0; AnDar_1368:0/0; AnDar_1378:0/0; AnDar_1379:0/0; AnDar_1381:0/0; AnDar_1382:0/0; AnDar_192:0/1; AnDar_204:0/0; AnDar_235:0/0; AnDar_340:0/1; AnDar_354:0/0; AnDar_410:0/0; AnDar_439:0/1; AnDar_441:0/1; AnDar_498:0/0; AnDar_537:0/1; AnDar_543:0/0; AnDar_693:0/1; AnDar_953:0/0; AnDar_960:0/1; AnDar_989:0/0	20.5882	0
glutathione peroxidase-like	NC_064874.1	49746276	G	A	PASS	AC=7;AF=0.117;AN=50;BaseQRankSum=-0.15;DP=263;ExcessHet=0.8496;FS=3.663;InbreedingCoeff=0.142;MLEAC=8;MLEAF=0.133;MQ=60;MQRankSum=0;QD=20.06;ReadPosRankSum=-0.18;SOR=0.668;ANN=A|missense_variant|MODERATE|exon-XM_049677657.1-1|GENE_exon-XM_049677657.1-1|transcript|rna-XM_049677657.1|protein_coding|1/3|c.49G>A|p.Ala17Thr|196/679|49/519|17/172||,A|upstream_gene_variant|MODIFIER|LOC125959288|gene-LOC…	AnDar_008:0/0; AnDar_1020:0/0; AnDar_1062:0/1; AnDar_1362:0/0; AnDar_1363:0/0; AnDar_1367:0/0; AnDar_1368:0/0; AnDar_1378:0/0; AnDar_1379:0/0; AnDar_1381:0/0; AnDar_1382:0/0; AnDar_192:0/1; AnDar_235:1/1; AnDar_340:0/1; AnDar_354:0/1; AnDar_406:0/0; AnDar_410:0/0; AnDar_439:0/0; AnDar_441:0/0; AnDar_498:0/0; AnDar_537:0/0; AnDar_543:0/1; AnDar_693:0/0; AnDar_773:0/0; AnDar_989:0/0	20.5882	0
cytochrome P450 4d2-like	NC_064874.1	14759059	T	C	PASS	AC=12;AF=0.217;AN=46;BaseQRankSum=0;DP=222;ExcessHet=1.2486;FS=0.725;InbreedingCoeff=0.0712;MLEAC=14;MLEAF=0.233;MQ=59.73;MQRankSum=0;QD=24.87;ReadPosRankSum=-0.619;SOR=0.577;ANN=C|missense_variant|MODERATE|exon-XM_049674278.1-1|GENE_exon-XM_049674278.1-1|transcript|rna-XM_049674278.1|protein_coding|8/11|c.1147A>G|p.Thr383Ala|1652/2977|1147/2472|383/823||,C|upstream_gene_variant|MODIFIER|LOC12594…	AnDar_008:0/0; AnDar_1062:0|1; AnDar_1362:0|1; AnDar_1363:0|1; AnDar_1367:0/0; AnDar_1368:0/0; AnDar_1378:0|1; AnDar_1379:0|1; AnDar_1382:1|1; AnDar_192:0/0; AnDar_204:0/0; AnDar_235:0/0; AnDar_340:0|1; AnDar_354:0/0; AnDar_406:0/0; AnDar_410:0/0; AnDar_439:0|1; AnDar_441:1|1; AnDar_498:0/0; AnDar_537:0|1; AnDar_543:0/0; AnDar_693:0/0	20	42.8571
cytochrome P450 4C1-like	NC_064874.1	46081037	G	A	PASS	AC=7;AF=0.129;AN=46;BaseQRankSum=-0.415;DP=279;ExcessHet=0.1327;FS=1.976;InbreedingCoeff=0.2857;MLEAC=9;MLEAF=0.145;MQ=60;MQRankSum=0;QD=19.71;ReadPosRankSum=-0.138;SOR=0.797;ANN=A|missense_variant|MODERATE|exon-XM_049678931.1-1|GENE_exon-XM_049678931.1-1|transcript|rna-XM_049678931.1|protein_coding|4/4|c.1198G>A|p.Val400Ile|1418/1864|1198/1566|400/521||,A|upstream_gene_variant|MODIFIER|exon-XM_0…	AnDar_008:0/0; AnDar_1020:0/0; AnDar_1362:0/0; AnDar_1363:0/0; AnDar_1367:0/0; AnDar_1368:0/0; AnDar_1378:0/0; AnDar_1379:0/0; AnDar_1381:0/0; AnDar_1382:0|1; AnDar_192:0/1; AnDar_204:0/0; AnDar_235:0/0; AnDar_340:0/1; AnDar_354:0/0; AnDar_406:0/0; AnDar_410:0/0; AnDar_439:0/0; AnDar_441:0/0; AnDar_498:1|1; AnDar_537:1|1; AnDar_543:0/0; AnDar_960:0/0	20	6.25
cytochrome P450 6a2-like	NC_064874.1	79331637	G	A	PASS	AC=21;AF=0.375;AN=46;BaseQRankSum=0;DP=232;ExcessHet=0.0337;FS=4.386;InbreedingCoeff=0.3803;MLEAC=24;MLEAF=0.429;MQ=60;MQRankSum=0;QD=31.65;ReadPosRankSum=-0.189;SOR=0.774;ANN=A|missense_variant|MODERATE|exon-XM_049692375.1-1|GENE_exon-XM_049692375.1-1|transcript|rna-XM_049692375.1|protein_coding|1/4|c.1001C>T|p.Ala334Val|1015/3185|1001/3009|334/1002||,A|upstream_gene_variant|MODIFIER|exon-XM_049…	AnDar_008:0/0; AnDar_1362:1/1; AnDar_1363:1/1; AnDar_1367:1/1; AnDar_1368:1/1; AnDar_1378:1/1; AnDar_1379:1/1; AnDar_1381:1/1; AnDar_1382:0/1; AnDar_192:0/1; AnDar_204:0/1; AnDar_235:0/0; AnDar_340:0/0; AnDar_354:0/0; AnDar_406:0/1; AnDar_410:0/0; AnDar_441:0/0; AnDar_498:0/1; AnDar_537:0/0; AnDar_543:0/0; AnDar_953:0/1; AnDar_960:0/0; AnDar_989:0/1	20	93.75
probable cytochrome P450 6a17	NC_064874.1	79333706	C	G	PASS	AC=6;AF=0.143;AN=46;BaseQRankSum=0.349;DP=242;ExcessHet=1.2677;FS=0;InbreedingCoeff=0.1296;MLEAC=8;MLEAF=0.143;MQ=60;MQRankSum=0;QD=22.07;ReadPosRankSum=-0.405;SOR=0.889;ANN=G|missense_variant|MODERATE|exon-XM_049693253.1-1|GENE_exon-XM_049693253.1-1|transcript|rna-XM_049693253.1|protein_coding|1/2|c.175C>G|p.Leu59Val|188/1851|175/1494|59/497||,G|upstream_gene_variant|MODIFIER|exon-XM_049692375.1…	AnDar_008:0|1; AnDar_1062:0/0; AnDar_1362:0/0; AnDar_1363:0/0; AnDar_1367:0/0; AnDar_1368:0/0; AnDar_1378:0/0; AnDar_1379:0/0; AnDar_1381:0/0; AnDar_1382:0/0; AnDar_192:0|1; AnDar_204:0/0; AnDar_235:0|1; AnDar_340:0/0; AnDar_354:0/0; AnDar_406:0/0; AnDar_410:0/0; AnDar_439:0/0; AnDar_498:0/0; AnDar_537:0|1; AnDar_543:0|1; AnDar_953:0/0; AnDar_960:0|1	20	0
glutathione S-transferase 1-1-like	NC_064874.1	459203	C	T	PASS	AC=10;AF=0.233;AN=48;BaseQRankSum=-0.09;DP=268;ExcessHet=5.1796;FS=1.517;InbreedingCoeff=-0.1813;MLEAC=14;MLEAF=0.233;MQ=59.6;MQRankSum=0;QD=14.39;ReadPosRankSum=0.328;SOR=0.9;ANN=T|missense_variant|MODERATE|exon-XM_049678203.1-1|GENE_exon-XM_049678203.1-1|transcript|rna-XM_049678203.1|protein_coding|11/19|c.2464G>A|p.Val822Met|2464/4227|2464/4227|822/1408||,T|missense_variant|MODERATE|exon-XM_04…	AnDar_008:0/0; AnDar_1020:0/1; AnDar_1062:0/1; AnDar_1362:0/0; AnDar_1363:0/1; AnDar_1367:0/1; AnDar_1368:0/1; AnDar_1378:0/0; AnDar_1379:0/1; AnDar_1381:0/0; AnDar_1382:0/0; AnDar_192:0/0; AnDar_204:0/0; AnDar_235:0/0; AnDar_340:0/1; AnDar_354:0/1; AnDar_406:0/0; AnDar_410:0/0; AnDar_439:0/0; AnDar_498:0/0; AnDar_537:0/0; AnDar_543:0/1; AnDar_953:0/1; AnDar_960:0/0	18.75	25
probable cytochrome P450 6a14	NC_064874.1	8556435	G	A	PASS	AC=11;AF=0.177;AN=48;BaseQRankSum=0.127;DP=324;ExcessHet=7.872;FS=5.271;InbreedingCoeff=-0.2715;MLEAC=12;MLEAF=0.194;MQ=59.97;MQRankSum=0;QD=9.3;ReadPosRankSum=-0.373;SOR=0.882;ANN=A|missense_variant|MODERATE|exon-XM_049679779.1-1|GENE_exon-XM_049679779.1-1|transcript|rna-XM_049679779.1|protein_coding|2/2|c.1138G>A|p.Val380Ile|1160/1733|1138/1539|380/512||,A|upstream_gene_variant|MODIFIER|LOC1259…	AnDar_008:0|1; AnDar_1062:0/0; AnDar_1362:0/0; AnDar_1363:0|1; AnDar_1367:0|1; AnDar_1368:0|1; AnDar_1378:0|1; AnDar_1379:0|1; AnDar_1381:0/0; AnDar_1382:0/0; AnDar_192:0|1; AnDar_204:0|1; AnDar_340:0/0; AnDar_354:0/0; AnDar_410:0|1; AnDar_439:0/0; AnDar_441:0|1; AnDar_498:0/0; AnDar_537:0/0; AnDar_543:0/0; AnDar_693:0/0; AnDar_953:0/0; AnDar_960:0|1; AnDar_989:0/0	18.75	31.25
cytochrome P450 4d2-like	NC_064874.1	14754763	A	T	PASS	AC=6;AF=0.113;AN=46;BaseQRankSum=-0.842;DP=271;ExcessHet=4.719;FS=1.085;InbreedingCoeff=-0.1623;MLEAC=8;MLEAF=0.129;MQ=60;MQRankSum=0;QD=21.73;ReadPosRankSum=-0.524;SOR=0.527;ANN=T|missense_variant|MODERATE|exon-XM_049674266.1-1|GENE_exon-XM_049674266.1-1|transcript|rna-XM_049674266.1|protein_coding|6/6|c.1454A>T|p.Asn485Ile|1506/1856|1454/1464|485/487||,T|upstream_gene_variant|MODIFIER|exon-XM_0…	AnDar_1020:0/0; AnDar_1062:0|1; AnDar_1362:0/0; AnDar_1363:0/0; AnDar_1367:0/0; AnDar_1368:0/0; AnDar_1378:0/0; AnDar_1379:0/0; AnDar_1382:0/0; AnDar_192:0|1; AnDar_204:0/0; AnDar_235:0/0; AnDar_340:0/0; AnDar_354:0/0; AnDar_406:0|1; AnDar_410:0/0; AnDar_439:0|1; AnDar_498:0|1; AnDar_537:0/1; AnDar_543:0/0; AnDar_693:0/0; AnDar_960:0/0; AnDar_989:0/0	18.75	0
cytochrome P450 4g15-like	NC_064874.1	15514705	A	G	PASS	AC=6;AF=0.117;AN=48;BaseQRankSum=0;DP=403;ExcessHet=4.719;FS=4.419;InbreedingCoeff=-0.0837;MLEAC=7;MLEAF=0.117;MQ=57.81;MQRankSum=-1.587;QD=9.82;ReadPosRankSum=0.773;SOR=1.22;ANN=G|missense_variant|MODERATE|exon-XM_049680724.1-1|GENE_exon-XM_049680724.1-1|transcript|rna-XM_049680724.1|protein_coding|3/3|c.455T>C|p.Val152Ala|455/1035|455/1035|152/344||,G|upstream_gene_variant|MODIFIER|exon-XM_0496…	AnDar_1020:0/0; AnDar_1062:0/0; AnDar_1362:0/0; AnDar_1363:0/0; AnDar_1367:0/0; AnDar_1368:0/0; AnDar_1378:0/0; AnDar_1379:0/0; AnDar_1381:0/0; AnDar_1382:0/0; AnDar_192:0|1; AnDar_204:0/0; AnDar_235:0/0; AnDar_340:0/0; AnDar_354:0|1; AnDar_406:0/0; AnDar_410:0/0; AnDar_439:0/0; AnDar_441:0|1; AnDar_498:0/0; AnDar_537:0|1; AnDar_543:0/1; AnDar_953:0/0; AnDar_989:0|1	18.75	0
cytochrome P450 4g15-like	NC_064874.1	15514828	T	C	PASS	AC=10;AF=0.172;AN=46;BaseQRankSum=0.157;DP=276;ExcessHet=7.0655;FS=4.725;InbreedingCoeff=-0.1512;MLEAC=11;MLEAF=0.19;MQ=57.4;MQRankSum=-0.967;QD=9.94;ReadPosRankSum=0;SOR=1.132;ANN=C|missense_variant|MODERATE|exon-XM_049680724.1-1|GENE_exon-XM_049680724.1-1|transcript|rna-XM_049680724.1|protein_coding|3/3|c.332A>G|p.Asp111Gly|332/1035|332/1035|111/344||,C|upstream_gene_variant|MODIFIER|exon-XM_04…	AnDar_008:0/0; AnDar_1062:0|1; AnDar_1362:0|1; AnDar_1363:0/0; AnDar_1368:0/1; AnDar_1378:0|1; AnDar_1379:0|1; AnDar_1381:0/0; AnDar_192:0/0; AnDar_204:0|1; AnDar_340:0/1; AnDar_354:0/0; AnDar_406:0/0; AnDar_410:0/1; AnDar_441:0/0; AnDar_498:0|1; AnDar_537:0/0; AnDar_543:0/1; AnDar_693:0/0; AnDar_953:0/0; AnDar_960:0/0; AnDar_989:0/0	18.75	33.3333
cytochrome P450 4C1-like	NC_064874.1	46081263	G	A	PASS	AC=7;AF=0.138;AN=46;BaseQRankSum=-0.842;DP=252;ExcessHet=0.153;FS=2.51;InbreedingCoeff=0.3332;MLEAC=9;MLEAF=0.155;MQ=60;MQRankSum=0;QD=31.64;ReadPosRankSum=-1.15;SOR=0.399;ANN=A|missense_variant|MODERATE|exon-XM_049678931.1-1|GENE_exon-XM_049678931.1-1|transcript|rna-XM_049678931.1|protein_coding|4/4|c.1424G>A|p.Arg475His|1644/1864|1424/1566|475/521||,A|upstream_gene_variant|MODIFIER|exon-XM_0496…	AnDar_008:0/0; AnDar_1362:0/0; AnDar_1363:0/0; AnDar_1367:0/0; AnDar_1378:0/0; AnDar_1379:0/0; AnDar_1381:0/0; AnDar_1382:0|1; AnDar_192:0|1; AnDar_204:0/0; AnDar_235:0/0; AnDar_340:0|1; AnDar_354:0/0; AnDar_406:0/0; AnDar_410:0/0; AnDar_439:0/0; AnDar_441:0/0; AnDar_498:1|1; AnDar_537:1|1; AnDar_543:0/0; AnDar_773:0/0; AnDar_960:0/0; AnDar_989:0/0	18.75	7.14286
probable cytochrome P450 6a13	NC_064874.1	79323169	C	G	PASS	AC=7;AF=0.121;AN=48;BaseQRankSum=0;DP=230;ExcessHet=0.9987;FS=0;InbreedingCoeff=0.165;MLEAC=8;MLEAF=0.138;MQ=60;MQRankSum=0;QD=17.37;ReadPosRankSum=0.389;SOR=0.577;ANN=G|missense_variant|MODERATE|exon-XM_049693256.1-1|GENE_exon-XM_049693256.1-1|transcript|rna-XM_049693256.1|protein_coding|2/3|c.984G>C|p.Met328Ile|1050/1494|984/1428|328/475||,G|upstream_gene_variant|MODIFIER|LOC125960071|gene-LOC1…	AnDar_008:0/0; AnDar_1020:0/1; AnDar_1062:0/0; AnDar_1362:0/0; AnDar_1363:0/0; AnDar_1367:0/0; AnDar_1368:0/0; AnDar_1378:0/0; AnDar_1379:0/0; AnDar_1381:0/0; AnDar_1382:0/1; AnDar_192:0/0; AnDar_204:0/0; AnDar_235:0/1; AnDar_340:0/0; AnDar_406:0/0; AnDar_410:0/0; AnDar_439:0/1; AnDar_441:1/1; AnDar_498:0/0; AnDar_537:0/0; AnDar_543:0/0; AnDar_773:0/0; AnDar_989:0/1	18.75	6.25
acetylcholinesterase___like	NC_064875.1	69160250	T	C	PASS	AC=6;AF=0.155;AN=46;BaseQRankSum=0;DP=233;ExcessHet=0.016;FS=1.524;InbreedingCoeff=0.5071;MLEAC=9;MLEAF=0.155;MQ=60;MQRankSum=0;QD=29.51;ReadPosRankSum=-0.967;SOR=0.6;ANN=C|missense_variant|MODERATE|exon-XM_049691291.1-1|GENE_exon-XM_049691291.1-1|transcript|rna-XM_049691291.1|protein_coding|6/11|c.1550A>G|p.His517Arg|1550/3401|1550/3240|517/1079||,C|upstream_gene_variant|MODIFIER|exon-XM_0496868…	AnDar_008:0/0; AnDar_1062:0/0; AnDar_1362:0/0; AnDar_1367:0/0; AnDar_1368:0/0; AnDar_1378:0/0; AnDar_1379:0/0; AnDar_1381:0/0; AnDar_1382:0/0; AnDar_204:0/0; AnDar_235:0/0; AnDar_340:0/1; AnDar_354:1/1; AnDar_406:0/0; AnDar_410:0/0; AnDar_439:0/0; AnDar_441:0/0; AnDar_498:1/1; AnDar_537:0/1; AnDar_543:0/0; AnDar_693:0/0; AnDar_960:0/0; AnDar_989:0/0	18.75	0
probable cytochrome P450 6a14	NC_064874.1	8556440	A	T	PASS	AC=11;AF=0.177;AN=50;BaseQRankSum=0.66;DP=315;ExcessHet=7.6805;FS=5.431;InbreedingCoeff=-0.2543;MLEAC=12;MLEAF=0.194;MQ=59.96;MQRankSum=0;QD=9.46;ReadPosRankSum=-0.485;SOR=0.884;ANN=T|missense_variant|MODERATE|exon-XM_049679779.1-1|GENE_exon-XM_049679779.1-1|transcript|rna-XM_049679779.1|protein_coding|2/2|c.1143A>T|p.Glu381Asp|1165/1733|1143/1539|381/512||,T|upstream_gene_variant|MODIFIER|LOC125…	AnDar_008:0|1; AnDar_1062:0/0; AnDar_1362:0/0; AnDar_1363:0|1; AnDar_1367:0|1; AnDar_1368:0|1; AnDar_1378:0|1; AnDar_1379:0|1; AnDar_1381:0/0; AnDar_1382:0/0; AnDar_192:0|1; AnDar_204:0|1; AnDar_235:0/0; AnDar_340:0/0; AnDar_354:0/0; AnDar_410:0|1; AnDar_439:0/0; AnDar_441:0|1; AnDar_498:0/0; AnDar_537:0/0; AnDar_543:0/0; AnDar_693:0/0; AnDar_953:0/0; AnDar_960:0|1; AnDar_989:0/0	17.6471	31.25
cytochrome P450 9e2-like	NC_064875.1	8072088	T	A	PASS	AC=6;AF=0.1;AN=50;BaseQRankSum=0.156;DP=290;ExcessHet=4.2075;FS=5;InbreedingCoeff=-0.056;MLEAC=6;MLEAF=0.1;MQ=60;MQRankSum=0;QD=17.79;ReadPosRankSum=0.155;SOR=0.772;ANN=A|missense_variant|MODERATE|exon-XM_049683868.1-1|GENE_exon-XM_049683868.1-1|transcript|rna-XM_049683868.1|protein_coding|2/3|c.1376A>T|p.Tyr459Phe|1456/1818|1376/1659|459/552||,A|upstream_gene_variant|MODIFIER|exon-XM_049683869.1…	AnDar_008:0|1; AnDar_1020:0/0; AnDar_1062:0|1; AnDar_1362:0/0; AnDar_1363:0/0; AnDar_1367:0/0; AnDar_1368:0/0; AnDar_1378:0/0; AnDar_1379:0/0; AnDar_1381:0/0; AnDar_1382:0/0; AnDar_192:0/0; AnDar_204:0|1; AnDar_235:0|1; AnDar_340:0/0; AnDar_354:0|1; AnDar_406:0/0; AnDar_410:0/0; AnDar_439:0|1; AnDar_441:0/0; AnDar_498:0/0; AnDar_537:0/0; AnDar_543:0/0; AnDar_693:0/0; AnDar_960:0/0	17.6471	0
cytochrome P450 6a2-like	NC_064875.1	27197284	C	T	PASS	AC=13;AF=0.233;AN=50;BaseQRankSum=0.126;DP=294;ExcessHet=4.9326;FS=0.647;InbreedingCoeff=-0.1105;MLEAC=15;MLEAF=0.25;MQ=60;MQRankSum=0;QD=22.27;ReadPosRankSum=0.536;SOR=0.62;ANN=T|missense_variant|MODERATE|exon-XM_049686506.1-1|GENE_exon-XM_049686506.1-1|transcript|rna-XM_049686506.1|protein_coding|3/7|c.665C>T|p.Ala222Val|665/1545|665/1545|222/514||,T|upstream_gene_variant|MODIFIER|LOC125955373|…	AnDar_008:0/0; AnDar_1020:0|1; AnDar_1062:0|1; AnDar_1362:0|1; AnDar_1363:0|1; AnDar_1367:0|1; AnDar_1368:0|1; AnDar_1378:0|1; AnDar_1379:0/0; AnDar_1381:0/0; AnDar_1382:1|1; AnDar_192:0|1; AnDar_235:0/0; AnDar_340:0/0; AnDar_354:0/0; AnDar_406:0/0; AnDar_410:0|1; AnDar_439:0/0; AnDar_441:0/0; AnDar_498:0|1; AnDar_537:0/1; AnDar_543:0/0; AnDar_773:0/0; AnDar_960:0/0; AnDar_989:0/0	17.6471	43.75
cytochrome P450 4C1-like	NC_064874.1	36278761	A	G	PASS	AC=9;AF=0.188;AN=46;BaseQRankSum=-0.32;DP=238;ExcessHet=2.0503;FS=0.818;InbreedingCoeff=0.1983;MLEAC=11;MLEAF=0.229;MQ=57.65;MQRankSum=-1.335;QD=14.35;ReadPosRankSum=0.135;SOR=0.762;ANN=G|missense_variant|MODERATE|exon-XM_049678146.1-1|GENE_exon-XM_049678146.1-1|transcript|rna-XM_049678146.1|protein_coding|5/5|c.1133A>G|p.His378Arg|1174/1984|1133/1497|378/498||,G|upstream_gene_variant|MODIFIER|ex…	AnDar_008:0/0; AnDar_1062:0/0; AnDar_1362:0/1; AnDar_1363:0/1; AnDar_1367:0/0; AnDar_1368:0/1; AnDar_1378:0/0; AnDar_1379:0/0; AnDar_1381:0/0; AnDar_1382:0/1; AnDar_192:0/1; AnDar_204:0/0; AnDar_235:0/0; AnDar_340:0/0; AnDar_354:1|1; AnDar_406:0/1; AnDar_410:0/0; AnDar_439:0/0; AnDar_441:0/0; AnDar_498:0/1; AnDar_537:0/0; AnDar_543:0/0; AnDar_960:0/0	16.6667	25
probable cytochrome P450 305a1	NC_064875.1	64259958	C	T	PASS	AC=5;AF=0.138;AN=46;BaseQRankSum=0;DP=292;ExcessHet=1.2677;FS=1.735;InbreedingCoeff=0.1307;MLEAC=8;MLEAF=0.138;MQ=60;MQRankSum=0;QD=16.06;ReadPosRankSum=0.431;SOR=0.914;ANN=T|missense_variant|MODERATE|exon-XM_049684816.1-1|GENE_exon-XM_049684816.1-1|transcript|rna-XM_049684816.1|protein_coding|3/3|c.712C>T|p.Leu238Phe|1092/1929|712/1497|238/498||,T|upstream_gene_variant|MODIFIER|exon-XM_049684817…	AnDar_008:0/0; AnDar_1020:0|1; AnDar_1362:0/0; AnDar_1363:0/0; AnDar_1367:0/0; AnDar_1368:0/0; AnDar_1378:0/0; AnDar_1379:0/0; AnDar_1381:0/0; AnDar_1382:0/0; AnDar_192:0/0; AnDar_204:0|1; AnDar_235:0/0; AnDar_340:0|1; AnDar_354:0/0; AnDar_406:0/0; AnDar_410:0/0; AnDar_441:0|1; AnDar_498:0/0; AnDar_537:0/0; AnDar_543:0|1; AnDar_960:0/0; AnDar_989:0/0	16.6667	0
glutathione S-transferase 1-like	NC_064874.1	34227796	C	T	PASS	AC=5;AF=0.083;AN=48;BaseQRankSum=-0.921;DP=285;ExcessHet=0.3987;FS=2.955;InbreedingCoeff=0.253;MLEAC=6;MLEAF=0.1;MQ=60;MQRankSum=0;QD=22.6;ReadPosRankSum=-0.992;SOR=0.473;ANN=T|missense_variant|MODERATE|exon-XM_049678662.1-1|GENE_exon-XM_049678662.1-1|transcript|rna-XM_049678662.1|protein_coding|1/1|c.617C>T|p.Ser206Phe|617/660|617/660|206/219||,T|upstream_gene_variant|MODIFIER|exon-XM_049680538.…	AnDar_008:0|1; AnDar_1020:0/0; AnDar_1362:0/0; AnDar_1363:0/0; AnDar_1367:0/0; AnDar_1368:0/0; AnDar_1378:0/0; AnDar_1379:0/0; AnDar_1381:0/0; AnDar_1382:0/0; AnDar_192:0/0; AnDar_204:0/0; AnDar_235:0/0; AnDar_340:0/0; AnDar_354:0/0; AnDar_410:0/0; AnDar_439:0/0; AnDar_441:0/1; AnDar_498:0/1; AnDar_537:0/0; AnDar_543:0/0; AnDar_693:0/0; AnDar_953:0/0; AnDar_989:1|1	15.625	0
cytochrome P450 4c21-like	NC_064874.1	46076122	T	C	PASS	AC=8;AF=0.167;AN=48;BaseQRankSum=0.566;DP=243;ExcessHet=2.117;FS=0;InbreedingCoeff=-0.0106;MLEAC=10;MLEAF=0.167;MQ=59.97;MQRankSum=0;QD=23.04;ReadPosRankSum=0.319;SOR=0.895;ANN=C|missense_variant|MODERATE|exon-XM_049678934.1-1|GENE_exon-XM_049678934.1-1|transcript|rna-XM_049678934.1|protein_coding|3/5|c.505A>G|p.Met169Val|528/1586|505/1509|169/502||,C|upstream_gene_variant|MODIFIER|LOC125950701|g…	AnDar_008:0/0; AnDar_1020:0/0; AnDar_1062:0/0; AnDar_1362:0|1; AnDar_1363:0/0; AnDar_1367:0/0; AnDar_1368:0|1; AnDar_1378:0/0; AnDar_1379:0/0; AnDar_1381:0|1; AnDar_1382:0/0; AnDar_204:0/1; AnDar_235:0/0; AnDar_340:0|1; AnDar_354:0/0; AnDar_410:0/0; AnDar_441:0|1; AnDar_498:0/0; AnDar_537:0/0; AnDar_543:0/0; AnDar_773:0/0; AnDar_953:0/0; AnDar_960:0|1; AnDar_989:0|1	15.625	18.75
probable cytochrome P450 6a17	NC_064874.1	79335042	G	A	PASS	AC=5;AF=0.086;AN=46;BaseQRankSum=0;DP=255;ExcessHet=3.8229;FS=1.182;InbreedingCoeff=0.0438;MLEAC=6;MLEAF=0.103;MQ=60;MQRankSum=0;QD=25.86;ReadPosRankSum=0.366;SOR=0.425;ANN=A|missense_variant|MODERATE|exon-XM_049693253.1-1|GENE_exon-XM_049693253.1-1|transcript|rna-XM_049693253.1|protein_coding|2/2|c.1435G>A|p.Glu479Lys|1448/1851|1435/1494|479/497||,A|upstream_gene_variant|MODIFIER|exon-XM_0496923…	AnDar_008:0/0; AnDar_1020:0/0; AnDar_1062:0/0; AnDar_1362:0/0; AnDar_1363:0/0; AnDar_1367:0/0; AnDar_1378:0/0; AnDar_1379:0/0; AnDar_1381:0/0; AnDar_1382:0/0; AnDar_192:0/0; AnDar_204:0|1; AnDar_235:0/0; AnDar_340:0|1; AnDar_354:0/0; AnDar_406:0/0; AnDar_410:0|1; AnDar_439:0|1; AnDar_441:0|1; AnDar_537:0/0; AnDar_543:0/0; AnDar_693:0/0; AnDar_953:0/0	15.625	0
acetylcholinesterase___like	NC_064875.1	69160830	G	C	PASS	AC=5;AF=0.125;AN=48;BaseQRankSum=0.674;DP=282;ExcessHet=0.9181;FS=0;InbreedingCoeff=0.199;MLEAC=7;MLEAF=0.125;MQ=60;MQRankSum=0;QD=12.82;ReadPosRankSum=0.306;SOR=0.549;ANN=C|missense_variant|MODERATE|exon-XM_049691291.1-1|GENE_exon-XM_049691291.1-1|transcript|rna-XM_049691291.1|protein_coding|6/11|c.970C>G|p.Leu324Val|970/3401|970/3240|324/1079||,C|upstream_gene_variant|MODIFIER|exon-XM_049686887…	AnDar_008:0/1; AnDar_1062:0/0; AnDar_1362:0/0; AnDar_1363:0/0; AnDar_1367:0/0; AnDar_1368:0/0; AnDar_1378:0/0; AnDar_1379:0/0; AnDar_1381:0/0; AnDar_1382:0/0; AnDar_192:0/1; AnDar_204:0/0; AnDar_235:0/0; AnDar_340:0/0; AnDar_354:0/0; AnDar_406:0/1; AnDar_410:0/1; AnDar_439:0/0; AnDar_441:0/0; AnDar_498:0/0; AnDar_537:0/0; AnDar_543:0/0; AnDar_960:0/0; AnDar_989:0/1	15.625	0
probable cytochrome P450 6a14	NC_064874.1	8556448	C	T	PASS	AC=10;AF=0.167;AN=50;BaseQRankSum=0.282;DP=312;ExcessHet=6.9029;FS=8.3;InbreedingCoeff=-0.1783;MLEAC=11;MLEAF=0.183;MQ=59.96;MQRankSum=0;QD=10.12;ReadPosRankSum=-0.391;SOR=1.018;ANN=T|missense_variant|MODERATE|exon-XM_049679779.1-1|GENE_exon-XM_049679779.1-1|transcript|rna-XM_049679779.1|protein_coding|2/2|c.1151C>T|p.Thr384Ile|1173/1733|1151/1539|384/512||,T|upstream_gene_variant|MODIFIER|LOC125…	AnDar_008:0|1; AnDar_1062:0/0; AnDar_1362:0/0; AnDar_1363:0|1; AnDar_1367:0|1; AnDar_1368:0|1; AnDar_1378:0|1; AnDar_1379:0|1; AnDar_1381:0/0; AnDar_1382:0/0; AnDar_192:0|1; AnDar_204:0/0; AnDar_235:0/0; AnDar_340:0/0; AnDar_354:0/0; AnDar_410:0|1; AnDar_439:0/0; AnDar_441:0|1; AnDar_498:0/0; AnDar_537:0/0; AnDar_543:0/0; AnDar_693:0/0; AnDar_953:0/0; AnDar_960:0|1; AnDar_989:0/0	14.7059	31.25
probable cytochrome P450 6a14	NC_064874.1	8558628	G	A	PASS	AC=6;AF=0.111;AN=50;BaseQRankSum=0.921;DP=284;ExcessHet=4.3562;FS=2.182;InbreedingCoeff=0.101;MLEAC=7;MLEAF=0.13;MQ=59.36;MQRankSum=0;QD=16.91;ReadPosRankSum=0.157;SOR=0.418;ANN=A|missense_variant|MODERATE|exon-XM_049679784.1-1|GENE_exon-XM_049679784.1-1|transcript|rna-XM_049679784.1|protein_coding|1/2|c.71G>A|p.Ser24Asn|106/1714|71/1530|24/509||,A|downstream_gene_variant|MODIFIER|LOC125951152|ge…	AnDar_008:0/0; AnDar_1020:0/0; AnDar_1362:0/0; AnDar_1363:0/0; AnDar_1367:0/0; AnDar_1368:0/0; AnDar_1378:0/0; AnDar_1379:0/0; AnDar_1381:0/0; AnDar_1382:0/1; AnDar_192:0/0; AnDar_204:0/0; AnDar_235:0/0; AnDar_340:0/1; AnDar_354:0/1; AnDar_406:0/1; AnDar_410:0/0; AnDar_439:0/1; AnDar_441:0/0; AnDar_498:0/0; AnDar_537:0/0; AnDar_543:0/0; AnDar_773:0/1; AnDar_960:0/0; AnDar_989:0/0	14.7059	6.25
cytochrome P450 4d2-like	NC_064874.1	14757877	C	T	PASS	AC=5;AF=0.086;AN=48;BaseQRankSum=0.282;DP=324;ExcessHet=3.8229;FS=0.91;InbreedingCoeff=0.0704;MLEAC=5;MLEAF=0.086;MQ=57.37;MQRankSum=-1.207;QD=19.36;ReadPosRankSum=-0.777;SOR=0.548;ANN=T|missense_variant|MODERATE|exon-XM_049674278.1-1|GENE_exon-XM_049674278.1-1|transcript|rna-XM_049674278.1|protein_coding|11/11|c.2125G>A|p.Val709Ile|2630/2977|2125/2472|709/823||,T|upstream_gene_variant|MODIFIER|L…	AnDar_008:0/0; AnDar_1020:0/0; AnDar_1062:0/0; AnDar_1362:0/0; AnDar_1363:0/0; AnDar_1368:0/0; AnDar_1378:0/0; AnDar_1379:0/0; AnDar_1381:0/0; AnDar_1382:0/0; AnDar_192:0/0; AnDar_204:0/0; AnDar_235:0/0; AnDar_340:0/0; AnDar_354:0/0; AnDar_406:0/0; AnDar_410:0/0; AnDar_439:0|1; AnDar_441:0|1; AnDar_498:0/0; AnDar_537:0|1; AnDar_543:0/0; AnDar_693:0|1; AnDar_960:0|1	14.7059	0
cytochrome P450 CYP12A2-like	NC_064874.1	66317495	C	T	PASS	AC=10;AF=0.224;AN=48;BaseQRankSum=0.936;DP=258;ExcessHet=4.4358;FS=9.137;InbreedingCoeff=-0.0981;MLEAC=14;MLEAF=0.241;MQ=60;MQRankSum=0;QD=15.12;ReadPosRankSum=-0.091;SOR=0.298;ANN=T|missense_variant|MODERATE|exon-XM_049678859.1-1|GENE_exon-XM_049678859.1-1|transcript|rna-XM_049678859.1|protein_coding|4/8|c.563G>A|p.Ser188Asn|651/1745|563/1560|188/519||,T|missense_variant|MODERATE|exon-XM_0496788…	AnDar_008:0/1; AnDar_1020:0/0; AnDar_1062:0/1; AnDar_1363:0/1; AnDar_1367:0/1; AnDar_1378:0/1; AnDar_1379:0/1; AnDar_1381:0/1; AnDar_1382:0/0; AnDar_192:0/0; AnDar_204:0/0; AnDar_235:0/1; AnDar_340:0/0; AnDar_354:0/0; AnDar_406:0/0; AnDar_410:0/1; AnDar_439:0/0; AnDar_441:0/0; AnDar_498:0/0; AnDar_537:0/0; AnDar_543:0/1; AnDar_693:0/0; AnDar_773:0/0; AnDar_960:0/0	13.8889	41.6667
cytochrome P450 9c1-like	NC_064874.1	7228149	C	T	PASS	AC=4;AF=0.067;AN=46;BaseQRankSum=1.45;DP=243;ExcessHet=0.2348;FS=0;InbreedingCoeff=0.3265;MLEAC=4;MLEAF=0.067;MQ=60;MQRankSum=0;QD=20.82;ReadPosRankSum=0.589;SOR=0.521;ANN=T|missense_variant|MODERATE|exon-XM_049679775.1-1|GENE_exon-XM_049679775.1-1|transcript|rna-XM_049679775.1|protein_coding|2/2|c.740C>T|p.Ala247Val|811/1788|740/1563|247/520||,T|missense_variant|MODERATE|exon-XM_049679776.1-1|GE…	AnDar_008:0/0; AnDar_1020:0/0; AnDar_1062:0/0; AnDar_1362:0/0; AnDar_1363:0/0; AnDar_1367:0/0; AnDar_1368:0/0; AnDar_1378:0/0; AnDar_1379:0/0; AnDar_1381:0/0; AnDar_1382:0/0; AnDar_192:0/0; AnDar_204:0/0; AnDar_235:0/0; AnDar_340:0/1; AnDar_354:0/1; AnDar_406:0/0; AnDar_410:0/0; AnDar_441:0/0; AnDar_498:0/0; AnDar_537:0/0; AnDar_543:1/1; AnDar_693:0/0	13.3333	0
probable cytochrome P450 6a14	NC_064874.1	8555416	A	G	PASS	AC=4;AF=0.071;AN=46;BaseQRankSum=1.58;DP=390;ExcessHet=3.507;FS=2.252;InbreedingCoeff=0.1352;MLEAC=5;MLEAF=0.089;MQ=60;MQRankSum=0;QD=12.58;ReadPosRankSum=0;SOR=0.954;ANN=G|missense_variant|MODERATE|exon-XM_049679779.1-1|GENE_exon-XM_049679779.1-1|transcript|rna-XM_049679779.1|protein_coding|1/2|c.175A>G|p.Ile59Val|197/1733|175/1539|59/512||,G|upstream_gene_variant|MODIFIER|LOC125951155|gene-LOC1…	AnDar_008:0|1; AnDar_1062:0/0; AnDar_1362:0/0; AnDar_1363:0/0; AnDar_1367:0/0; AnDar_1368:0/0; AnDar_1378:0/0; AnDar_1379:0/0; AnDar_1381:0/0; AnDar_1382:0/0; AnDar_192:0|1; AnDar_204:0/0; AnDar_235:0/0; AnDar_340:0/0; AnDar_354:0/0; AnDar_406:0/0; AnDar_410:0|1; AnDar_439:0/0; AnDar_441:0|1; AnDar_498:0/0; AnDar_537:0/0; AnDar_543:0/0; AnDar_693:0/0	13.3333	0
cytochrome P450 4d2-like	NC_064874.1	14758521	A	G	PASS	AC=4;AF=0.071;AN=46;BaseQRankSum=0.599;DP=295;ExcessHet=3.507;FS=2.844;InbreedingCoeff=0.1341;MLEAC=5;MLEAF=0.089;MQ=60;MQRankSum=0;QD=21.67;ReadPosRankSum=0.936;SOR=1.23;ANN=G|missense_variant|MODERATE|exon-XM_049674278.1-1|GENE_exon-XM_049674278.1-1|transcript|rna-XM_049674278.1|protein_coding|9/11|c.1619T>C|p.Val540Ala|2124/2977|1619/2472|540/823||,G|upstream_gene_variant|MODIFIER|LOC125948319…	AnDar_008:0/0; AnDar_1020:0/0; AnDar_1062:0/0; AnDar_1362:0/0; AnDar_1363:0/0; AnDar_1367:0/0; AnDar_1368:0/0; AnDar_1378:0/0; AnDar_1379:0/0; AnDar_1381:0/0; AnDar_1382:0/0; AnDar_192:0|1; AnDar_204:0/0; AnDar_235:0/0; AnDar_340:0/0; AnDar_354:0/0; AnDar_406:0/0; AnDar_410:0|1; AnDar_439:0/0; AnDar_441:0|1; AnDar_537:0|1; AnDar_543:0/0; AnDar_773:0/0	13.3333	0
gamma_aminobutyric_acid_type_B_receptor_subunit_2	NC_064874.1	24668669	G	A	PASS	AC=4;AF=0.074;AN=46;BaseQRankSum=-1.55;DP=333;ExcessHet=3.5266;FS=0;InbreedingCoeff=0.1781;MLEAC=5;MLEAF=0.093;MQ=60;MQRankSum=0;QD=15.73;ReadPosRankSum=-0.577;SOR=0.582;ANN=A|missense_variant|MODERATE|exon-XM_049680044.1-1|GENE_exon-XM_049680044.1-1|transcript|rna-XM_049680044.1|protein_coding|10/11|c.3596G>A|p.Ser1199Asn|3616/4561|3596/4059|1199/1352||,A|non_coding_transcript_variant|MODIFIER|L…	AnDar_008:0/0; AnDar_1362:0/0; AnDar_1363:0/0; AnDar_1367:0/0; AnDar_1368:0/0; AnDar_1378:0/0; AnDar_1379:0/0; AnDar_1381:0/0; AnDar_1382:0/0; AnDar_192:0/1; AnDar_204:0/1; AnDar_235:0/0; AnDar_340:0/0; AnDar_354:0/0; AnDar_406:0/1; AnDar_410:0/1; AnDar_439:0/0; AnDar_441:0/0; AnDar_498:0/0; AnDar_537:0/0; AnDar_543:0/0; AnDar_960:0/0; AnDar_989:0/0	13.3333	0
glutathione S-transferase 2-like	NC_064874.1	34429430	C	T	PASS	AC=4;AF=0.103;AN=46;BaseQRankSum=1.51;DP=296;ExcessHet=0.0311;FS=5.748;InbreedingCoeff=0.4654;MLEAC=6;MLEAF=0.103;MQ=60;MQRankSum=0;QD=21.07;ReadPosRankSum=1.79;SOR=1.781;ANN=T|missense_variant|MODERATE|exon-XM_049675991.1-1|GENE_exon-XM_049675991.1-1|transcript|rna-XM_049675991.1|protein_coding|2/2|c.307G>A|p.Val103Ile|307/525|307/525|103/174||,T|upstream_gene_variant|MODIFIER|LOC125949207|gene-…	AnDar_008:0/0; AnDar_1062:0/0; AnDar_1362:0/0; AnDar_1363:0/0; AnDar_1367:0/0; AnDar_1368:0/0; AnDar_1378:0/0; AnDar_1379:0/0; AnDar_1381:0/0; AnDar_1382:0/0; AnDar_192:0/1; AnDar_204:0|1; AnDar_235:0/0; AnDar_340:0/0; AnDar_354:0/0; AnDar_406:0/0; AnDar_410:0/0; AnDar_439:0/0; AnDar_441:0/0; AnDar_537:1|1; AnDar_543:0/0; AnDar_953:0/0; AnDar_989:0/0	13.3333	0
cytochrome P450 4C1-like	NC_064874.1	46080087	G	A	PASS	AC=4;AF=0.069;AN=46;BaseQRankSum=0.524;DP=230;ExcessHet=3.507;FS=4.457;InbreedingCoeff=0.1124;MLEAC=5;MLEAF=0.086;MQ=60;MQRankSum=0;QD=16.27;ReadPosRankSum=0.771;SOR=1.215;ANN=A|missense_variant|MODERATE|exon-XM_049678931.1-1|GENE_exon-XM_049678931.1-1|transcript|rna-XM_049678931.1|protein_coding|1/4|c.487G>A|p.Asp163Asn|707/1864|487/1566|163/521||,A|upstream_gene_variant|MODIFIER|exon-XM_0496789…	AnDar_008:0/1; AnDar_1062:0/0; AnDar_1362:0/0; AnDar_1363:0/0; AnDar_1367:0/0; AnDar_1368:0/0; AnDar_1378:0/0; AnDar_1379:0/0; AnDar_1381:0/0; AnDar_1382:0/0; AnDar_192:0/0; AnDar_204:0/0; AnDar_235:0/0; AnDar_340:0/0; AnDar_406:0/0; AnDar_410:0/1; AnDar_439:0/0; AnDar_498:0/0; AnDar_537:0/0; AnDar_543:0/1; AnDar_693:0/0; AnDar_960:0/1; AnDar_989:0/0	13.3333	0
probable cytochrome P450 6a17	NC_064874.1	79334748	G	A	PASS	AC=4;AF=0.107;AN=46;BaseQRankSum=-0.489;DP=228;ExcessHet=0.6624;FS=6.439;InbreedingCoeff=0.2443;MLEAC=6;MLEAF=0.107;MQ=60;MQRankSum=0;QD=18.53;ReadPosRankSum=0.566;SOR=0.797;ANN=A|missense_variant|MODERATE|exon-XM_049693253.1-1|GENE_exon-XM_049693253.1-1|transcript|rna-XM_049693253.1|protein_coding|2/2|c.1141G>A|p.Val381Met|1154/1851|1141/1494|381/497||,A|upstream_gene_variant|MODIFIER|exon-XM_04…	AnDar_008:0/1; AnDar_1020:0/0; AnDar_1362:0/0; AnDar_1363:0/0; AnDar_1367:0/0; AnDar_1368:0/0; AnDar_1378:0/0; AnDar_1379:0/0; AnDar_1381:0/0; AnDar_1382:0/0; AnDar_192:0/0; AnDar_235:0/0; AnDar_340:0/1; AnDar_354:0/0; AnDar_406:0/0; AnDar_410:0|1; AnDar_441:0/1; AnDar_498:0/0; AnDar_537:0/0; AnDar_543:0/0; AnDar_773:0/0; AnDar_953:0/0; AnDar_989:0/0	13.3333	0
gste2	NC_064874.1	89825747	G	A	PASS	AC=4;AF=0.071;AN=46;BaseQRankSum=-0.876;DP=312;ExcessHet=3.507;FS=0;InbreedingCoeff=0.1351;MLEAC=5;MLEAF=0.089;MQ=60;MQRankSum=0;QD=14.38;ReadPosRankSum=-0.736;SOR=0.591;ANN=A|missense_variant|MODERATE|exon-XM_049692446.1-1|GENE_exon-XM_049692446.1-1|transcript|rna-XM_049692446.1|protein_coding|2/5|c.280G>A|p.Ala94Thr|383/1556|280/1332|94/443||,A|upstream_gene_variant|MODIFIER|exon-XM_049691792.1…	AnDar_008:0/1; AnDar_1062:0/1; AnDar_1362:0/0; AnDar_1363:0/0; AnDar_1367:0/0; AnDar_1368:0/0; AnDar_1378:0/0; AnDar_1379:0/0; AnDar_1381:0/0; AnDar_1382:0/0; AnDar_204:0/0; AnDar_235:0/0; AnDar_340:0/1; AnDar_354:0/0; AnDar_406:0/0; AnDar_410:0/0; AnDar_439:0/0; AnDar_498:0/0; AnDar_537:0/0; AnDar_543:0/1; AnDar_953:0/0; AnDar_960:0/0; AnDar_989:0/0	13.3333	0
probable cytochrome P450 301a1, mitochondrial	NC_064875.1	69867899	T	C	PASS	AC=4;AF=0.093;AN=46;BaseQRankSum=0.489;DP=265;ExcessHet=0.4303;FS=0;InbreedingCoeff=0.3517;MLEAC=5;MLEAF=0.093;MQ=60;MQRankSum=0;QD=21.13;ReadPosRankSum=-1.292;SOR=0.673;ANN=C|missense_variant|MODERATE|exon-XM_049689107.1-1|GENE_exon-XM_049689107.1-1|transcript|rna-XM_049689107.1|protein_coding|2/8|c.220A>G|p.Thr74Ala|335/1961|220/1749|74/582||,C|missense_variant|MODERATE|exon-XM_049689106.1-1|GE…	AnDar_008:0/0; AnDar_1362:0/0; AnDar_1363:0/0; AnDar_1367:0/0; AnDar_1368:0/0; AnDar_1378:0/0; AnDar_1379:0/0; AnDar_1381:0/0; AnDar_1382:0/0; AnDar_192:0/0; AnDar_204:0/0; AnDar_235:0/0; AnDar_340:0/0; AnDar_354:0/0; AnDar_406:1/1; AnDar_410:0/1; AnDar_439:0/0; AnDar_441:0/1; AnDar_498:0/0; AnDar_537:0/0; AnDar_543:0/0; AnDar_773:0/0; AnDar_989:0/0	13.3333	0
cytochrome P450 4d2-like	NC_064874.1	14302635	T	G	PASS	AC=4;AF=0.069;AN=48;BaseQRankSum=0;DP=227;ExcessHet=3.4887;FS=0;InbreedingCoeff=0.069;MLEAC=4;MLEAF=0.069;MQ=60;MQRankSum=0;QD=15.97;ReadPosRankSum=0.524;SOR=0.722;ANN=G|missense_variant|MODERATE|exon-XM_049679267.1-1|GENE_exon-XM_049679267.1-1|transcript|rna-XM_049679267.1|protein_coding|2/4|c.194A>C|p.Asn65Thr|194/1518|194/1518|65/505||,G|upstream_gene_variant|MODIFIER|LOC125950886|gene-LOC1259…	AnDar_008:0/1; AnDar_1020:0/0; AnDar_1062:0/0; AnDar_1362:0/0; AnDar_1363:0/0; AnDar_1367:0/0; AnDar_1368:0/0; AnDar_1378:0/0; AnDar_1379:0/0; AnDar_1381:0/0; AnDar_1382:0/0; AnDar_192:0/1; AnDar_204:0/0; AnDar_235:0/0; AnDar_340:0/0; AnDar_354:0/0; AnDar_406:0/0; AnDar_410:0/0; AnDar_439:0/0; AnDar_441:0/0; AnDar_537:0/0; AnDar_543:0/0; AnDar_953:0/1; AnDar_960:0/1	12.5	0
probable cytochrome P450 6a13	NC_064874.1	79324007	G	A	PASS	AC=5;AF=0.143;AN=48;BaseQRankSum=-0.589;DP=249;ExcessHet=1.3229;FS=0;InbreedingCoeff=0.1682;MLEAC=8;MLEAF=0.143;MQ=60;MQRankSum=0;QD=21.32;ReadPosRankSum=0.385;SOR=0.746;ANN=A|missense_variant|MODERATE|exon-XM_049693256.1-1|GENE_exon-XM_049693256.1-1|transcript|rna-XM_049693256.1|protein_coding|2/3|c.146C>T|p.Pro49Leu|212/1494|146/1428|49/475||,A|upstream_gene_variant|MODIFIER|LOC125960071|gene-L…	AnDar_008:0/0; AnDar_1062:0/0; AnDar_1362:0/0; AnDar_1363:0/0; AnDar_1367:0/0; AnDar_1368:0/0; AnDar_1378:0/0; AnDar_1379:0/0; AnDar_1381:0/0; AnDar_1382:0/1; AnDar_192:0/0; AnDar_204:0/0; AnDar_235:0/1; AnDar_340:0/0; AnDar_354:0/1; AnDar_406:0/0; AnDar_410:0/0; AnDar_439:0/1; AnDar_441:0/1; AnDar_498:0/0; AnDar_537:0/0; AnDar_543:0/0; AnDar_693:0/0; AnDar_960:0/0	12.5	6.25
cytochrome P450 4c3-like	NC_064874.1	90435205	G	A	PASS	AC=4;AF=0.071;AN=48;BaseQRankSum=-0.431;DP=241;ExcessHet=0.2531;FS=6.038;InbreedingCoeff=0.422;MLEAC=4;MLEAF=0.071;MQ=60;MQRankSum=0;QD=25.87;ReadPosRankSum=0;SOR=1.735;ANN=A|missense_variant|MODERATE|exon-XM_049681354.1-1|GENE_exon-XM_049681354.1-1|transcript|rna-XM_049681354.1|protein_coding|1/4|c.22G>A|p.Val8Ile|56/1669|22/1521|8/506||,A|intron_variant|MODIFIER|exon-XM_049681323.1-1|GENE_exon-…	AnDar_008:0/0; AnDar_1020:0/0; AnDar_1062:1/1; AnDar_1362:0/0; AnDar_1363:0/0; AnDar_1367:0/0; AnDar_1368:0/0; AnDar_1378:0/0; AnDar_1379:0/0; AnDar_1381:0/0; AnDar_1382:0/0; AnDar_192:0/0; AnDar_204:0/1; AnDar_235:0/0; AnDar_340:0/0; AnDar_354:0/0; AnDar_406:0/0; AnDar_410:0/0; AnDar_439:0/1; AnDar_441:0/0; AnDar_498:0/0; AnDar_537:0/0; AnDar_543:0/0; AnDar_773:0/0	12.5	0
probable cytochrome P450 9f2	NC_064875.1	8070465	G	C	PASS	AC=4;AF=0.074;AN=46;BaseQRankSum=1.54;DP=289;ExcessHet=3.5266;FS=1.117;InbreedingCoeff=0.1774;MLEAC=5;MLEAF=0.093;MQ=60;MQRankSum=0;QD=19.32;ReadPosRankSum=0.776;SOR=0.794;ANN=C|missense_variant|MODERATE|exon-XM_049683870.1-1|GENE_exon-XM_049683870.1-1|transcript|rna-XM_049683870.1|protein_coding|1/2|c.93C>G|p.Asp31Glu|120/1727|93/1635|31/544||,C|upstream_gene_variant|MODIFIER|exon-XM_049683873.1…	AnDar_008:0/0; AnDar_1020:0/0; AnDar_1362:0/0; AnDar_1367:0/0; AnDar_1368:0/0; AnDar_1378:0/0; AnDar_1379:0/0; AnDar_1381:0/0; AnDar_1382:0/0; AnDar_192:0/0; AnDar_204:0/0; AnDar_235:0|1; AnDar_340:0/0; AnDar_354:0/0; AnDar_406:0/0; AnDar_410:0/0; AnDar_439:0/0; AnDar_441:0|1; AnDar_498:0/0; AnDar_537:0|1; AnDar_543:0/0; AnDar_960:0|1; AnDar_989:0/0	12.5	0
probable cytochrome P450 9f2	NC_064875.1	8070465	G	C	PASS	AC=4;AF=0.074;AN=46;BaseQRankSum=1.54;DP=289;ExcessHet=3.5266;FS=1.117;InbreedingCoeff=0.1774;MLEAC=5;MLEAF=0.093;MQ=60;MQRankSum=0;QD=19.32;ReadPosRankSum=0.776;SOR=0.794;ANN=C|missense_variant|MODERATE|exon-XM_049683870.1-1|GENE_exon-XM_049683870.1-1|transcript|rna-XM_049683870.1|protein_coding|1/2|c.93C>G|p.Asp31Glu|120/1727|93/1635|31/544||,C|upstream_gene_variant|MODIFIER|exon-XM_049683873.1…	AnDar_008:0/0; AnDar_1020:0/0; AnDar_1362:0/0; AnDar_1367:0/0; AnDar_1368:0/0; AnDar_1378:0/0; AnDar_1379:0/0; AnDar_1381:0/0; AnDar_1382:0/0; AnDar_192:0/0; AnDar_204:0/0; AnDar_235:0|1; AnDar_340:0/0; AnDar_354:0/0; AnDar_406:0/0; AnDar_410:0/0; AnDar_439:0/0; AnDar_441:0|1; AnDar_498:0/0; AnDar_537:0|1; AnDar_543:0/0; AnDar_960:0|1; AnDar_989:0/0	12.5	0
probable cytochrome P450 313a4	NC_064875.1	46109215	C	T	PASS	AC=5;AF=0.089;AN=48;BaseQRankSum=0.674;DP=308;ExcessHet=3.8546;FS=0;InbreedingCoeff=0.0995;MLEAC=6;MLEAF=0.107;MQ=57.41;MQRankSum=0.941;QD=16.8;ReadPosRankSum=-0.566;SOR=0.678;ANN=T|missense_variant|MODERATE|exon-XM_049686669.1-1|GENE_exon-XM_049686669.1-1|transcript|rna-XM_049686669.1|protein_coding|2/2|c.391G>A|p.Val131Ile|391/807|391/807|131/268||,T|upstream_gene_variant|MODIFIER|exon-XM_04968…	AnDar_008:0/0; AnDar_1062:0/0; AnDar_1362:0/0; AnDar_1363:0/0; AnDar_1367:0/0; AnDar_1368:0/0; AnDar_1378:0/0; AnDar_1379:0/0; AnDar_1381:0/0; AnDar_1382:0/1; AnDar_192:0/0; AnDar_204:0/0; AnDar_235:0/0; AnDar_340:0/0; AnDar_354:0/1; AnDar_410:0/0; AnDar_439:0/0; AnDar_441:0/0; AnDar_498:0/0; AnDar_537:0/1; AnDar_543:0/1; AnDar_693:0/0; AnDar_953:0/0; AnDar_989:0/1	12.5	6.25
probable cytochrome P450 308a1	NC_064875.1	66236940	T	C	PASS	AC=4;AF=0.1;AN=50;BaseQRankSum=0.765;DP=261;ExcessHet=0.5902;FS=4.125;InbreedingCoeff=0.1634;MLEAC=5;MLEAF=0.083;MQ=59.88;MQRankSum=0;QD=17.57;ReadPosRankSum=0.125;SOR=0.976;ANN=C|missense_variant|MODERATE|exon-XM_049686181.1-1|GENE_exon-XM_049686181.1-1|transcript|rna-XM_049686181.1|protein_coding|2/5|c.598A>G|p.Asn200Asp|1104/2079|598/1500|200/499||,C|upstream_gene_variant|MODIFIER|exon-XM_0496…	AnDar_008:0/0; AnDar_1062:0/1; AnDar_1362:0/0; AnDar_1363:0/0; AnDar_1367:0/0; AnDar_1368:0/0; AnDar_1378:0/0; AnDar_1379:0/0; AnDar_1381:0/0; AnDar_1382:0/0; AnDar_192:0/0; AnDar_204:0/0; AnDar_235:0/0; AnDar_340:0/1; AnDar_354:0/0; AnDar_406:0/0; AnDar_410:0/0; AnDar_439:0/0; AnDar_441:0/0; AnDar_498:0/0; AnDar_537:0|1; AnDar_543:0|1; AnDar_693:0/0; AnDar_773:0/0; AnDar_960:0/0	11.7647	0
probable cytochrome P450 313a4	NC_064875.1	46109255	A	C	PASS	AC=4;AF=0.103;AN=46;BaseQRankSum=-1.036;DP=361;ExcessHet=0.6125;FS=0.927;InbreedingCoeff=0.2443;MLEAC=6;MLEAF=0.103;MQ=56.66;MQRankSum=-1.829;QD=13.24;ReadPosRankSum=0.524;SOR=0.533;ANN=C|missense_variant|MODERATE|exon-XM_049686669.1-1|GENE_exon-XM_049686669.1-1|transcript|rna-XM_049686669.1|protein_coding|2/2|c.351T>G|p.Ile117Met|351/807|351/807|117/268||,C|upstream_gene_variant|MODIFIER|exon-XM…	AnDar_008:0/0; AnDar_1062:0/0; AnDar_1362:0/0; AnDar_1363:0/0; AnDar_1367:0/0; AnDar_1368:0/0; AnDar_1378:0/0; AnDar_1379:0/0; AnDar_1381:0/0; AnDar_1382:0|1; AnDar_192:0/0; AnDar_204:0/0; AnDar_235:0/0; AnDar_340:0/0; AnDar_354:0|1; AnDar_406:0/0; AnDar_410:0/0; AnDar_439:0/0; AnDar_441:0/0; AnDar_498:0|1; AnDar_543:0/1; AnDar_953:0/0	10.7143	6.25
glutathione S-transferase 1-1	NC_064873.1	2532227	C	G	PASS	AC=7;AF=0.167;AN=46;BaseQRankSum=0.303;DP=229;ExcessHet=6.0297;FS=0;InbreedingCoeff=0.0853;MLEAC=10;MLEAF=0.208;MQ=60;MQRankSum=0;QD=14.96;ReadPosRankSum=0;SOR=0.78;ANN=G|missense_variant|MODERATE|exon-XM_049677809.1-1|GENE_exon-XM_049677809.1-1|transcript|rna-XM_049677809.1|protein_coding|2/2|c.396C>G|p.Ile132Met|632/1054|396/705|132/234||,G|upstream_gene_variant|MODIFIER|exon-XM_049677772.1-1|G…	AnDar_008:0/0; AnDar_1062:0/1; AnDar_1362:0/0; AnDar_1363:0/0; AnDar_1367:0/0; AnDar_1368:0/0; AnDar_1378:0/1; AnDar_1379:0/1; AnDar_1381:0/1; AnDar_1382:0/1; AnDar_192:0/1; AnDar_204:0/0; AnDar_235:0/0; AnDar_340:0/0; AnDar_354:0/0; AnDar_406:0/0; AnDar_410:0/0; AnDar_439:0/1; AnDar_441:0/0; AnDar_498:0/0; AnDar_537:0/0; AnDar_543:0/0; AnDar_953:0/0	10	25
cytochrome P450 4d2-like	NC_064874.1	14301208	G	A	PASS	AC=5;AF=0.086;AN=46;BaseQRankSum=-0.282;DP=229;ExcessHet=3.8229;FS=19.054;InbreedingCoeff=0.0499;MLEAC=5;MLEAF=0.086;MQ=60;MQRankSum=0;QD=18.53;ReadPosRankSum=0.712;SOR=2.238;ANN=A|missense_variant|MODERATE|exon-XM_049679267.1-1|GENE_exon-XM_049679267.1-1|transcript|rna-XM_049679267.1|protein_coding|4/4|c.1477C>T|p.Pro493Ser|1477/1518|1477/1518|493/505||,A|upstream_gene_variant|MODIFIER|LOC125950…	AnDar_008:0/0; AnDar_1062:0/0; AnDar_1362:0/0; AnDar_1363:0/1; AnDar_1367:0/0; AnDar_1368:0/0; AnDar_1378:0/0; AnDar_1379:0/1; AnDar_1381:0/0; AnDar_1382:0/0; AnDar_204:0/0; AnDar_235:0/0; AnDar_340:0/0; AnDar_354:0/1; AnDar_410:0/0; AnDar_439:0/1; AnDar_441:0/0; AnDar_498:0/0; AnDar_537:0/0; AnDar_543:0/0; AnDar_693:0|1; AnDar_960:0/0; AnDar_989:0/0	10	12.5
cytochrome P450 4d2-like	NC_064874.1	14398925	C	A	PASS	AC=3;AF=0.056;AN=46;BaseQRankSum=0;DP=250;ExcessHet=0.1247;FS=11.139;InbreedingCoeff=0.537;MLEAC=3;MLEAF=0.056;MQ=60;MQRankSum=0;QD=32.15;ReadPosRankSum=1.1;SOR=0.956;ANN=A|missense_variant|MODERATE|exon-XM_049679261.1-1|GENE_exon-XM_049679261.1-1|transcript|rna-XM_049679261.1|protein_coding|2/2|c.1435C>A|p.His479Asn|1738/1886|1435/1545|479/514||,A|upstream_gene_variant|MODIFIER|LOC125950908|gene…	AnDar_008:0/0; AnDar_1062:0/0; AnDar_1362:0/0; AnDar_1363:0/0; AnDar_1367:0/0; AnDar_1368:0/0; AnDar_1378:0/0; AnDar_1379:0/0; AnDar_1381:0/0; AnDar_1382:0/0; AnDar_192:0/0; AnDar_204:0/0; AnDar_235:0/0; AnDar_340:0/0; AnDar_354:1/1; AnDar_406:0/1; AnDar_410:0/0; AnDar_439:0/0; AnDar_441:0/0; AnDar_498:0/0; AnDar_537:0/0; AnDar_543:0/0; AnDar_960:0/0	10	0
cytochrome P450 4d2-like	NC_064874.1	14757788	G	C	PASS	AC=3;AF=0.067;AN=46;BaseQRankSum=0.816;DP=350;ExcessHet=3.4887;FS=3.899;InbreedingCoeff=0.0082;MLEAC=4;MLEAF=0.067;MQ=58.9;MQRankSum=0;QD=13.5;ReadPosRankSum=0.488;SOR=0.635;ANN=C|missense_variant|MODERATE|exon-XM_049674278.1-1|GENE_exon-XM_049674278.1-1|transcript|rna-XM_049674278.1|protein_coding|11/11|c.2214C>G|p.Asp738Glu|2719/2977|2214/2472|738/823||,C|upstream_gene_variant|MODIFIER|LOC12594…	AnDar_1062:0/0; AnDar_1362:0/0; AnDar_1363:0/0; AnDar_1367:0/0; AnDar_1368:0/0; AnDar_1378:0/0; AnDar_1379:0/0; AnDar_1381:0/0; AnDar_1382:0/0; AnDar_192:0|1; AnDar_204:0/0; AnDar_235:0/0; AnDar_340:0/0; AnDar_354:0/0; AnDar_410:0/0; AnDar_439:0/0; AnDar_441:0/0; AnDar_498:0/0; AnDar_537:0/0; AnDar_543:0|1; AnDar_773:0/0; AnDar_953:0/0; AnDar_989:0|1	10	0
glutathione S-transferase 1-like	NC_064874.1	34227724	A	T	PASS	AC=3;AF=0.052;AN=46;BaseQRankSum=0;DP=258;ExcessHet=3.2539;FS=1.562;InbreedingCoeff=0.1274;MLEAC=3;MLEAF=0.052;MQ=60;MQRankSum=0;QD=10.3;ReadPosRankSum=1.17;SOR=0.368;ANN=T|missense_variant|MODERATE|exon-XM_049678662.1-1|GENE_exon-XM_049678662.1-1|transcript|rna-XM_049678662.1|protein_coding|1/1|c.545A>T|p.Gln182Leu|545/660|545/660|182/219||,T|upstream_gene_variant|MODIFIER|exon-XM_049680538.1-1|…	AnDar_008:0/0; AnDar_1362:0/0; AnDar_1363:0/0; AnDar_1367:0/0; AnDar_1368:0/0; AnDar_1378:0/0; AnDar_1379:0/0; AnDar_1381:0/0; AnDar_1382:0/0; AnDar_192:0/0; AnDar_204:0/1; AnDar_235:0/0; AnDar_340:0/0; AnDar_354:0/0; AnDar_410:0/0; AnDar_439:0/0; AnDar_441:0/0; AnDar_498:0/1; AnDar_537:0/0; AnDar_543:0/0; AnDar_693:0/1; AnDar_960:0/0; AnDar_989:0/0	10	0
probable cytochrome P450 304a1	NC_064874.1	45281259	C	T	PASS	AC=3;AF=0.05;AN=46;BaseQRankSum=-0.431;DP=293;ExcessHet=0.1118;FS=2.398;InbreedingCoeff=0.3944;MLEAC=3;MLEAF=0.05;MQ=60;MQRankSum=0;QD=20.09;ReadPosRankSum=0.431;SOR=1.609;ANN=T|missense_variant|MODERATE|exon-XM_049676273.1-1|GENE_exon-XM_049676273.1-1|transcript|rna-XM_049676273.1|protein_coding|3/4|c.664G>A|p.Ala222Thr|883/2333|664/1554|222/517||,T|upstream_gene_variant|MODIFIER|exon-XM_0496762…	AnDar_008:0/0; AnDar_1020:0/0; AnDar_1362:0/0; AnDar_1363:0/0; AnDar_1367:0/0; AnDar_1368:0/0; AnDar_1378:0/0; AnDar_1379:0/0; AnDar_1381:0/0; AnDar_1382:0/0; AnDar_192:0/0; AnDar_204:1|1; AnDar_235:0/0; AnDar_340:0/0; AnDar_354:0/0; AnDar_406:0/0; AnDar_410:0/0; AnDar_439:0/0; AnDar_441:0/0; AnDar_498:0/0; AnDar_543:0/0; AnDar_773:0/1; AnDar_953:0/0	10	0
probable cytochrome P450 6a13	NC_064874.1	79323918	G	A	PASS	AC=3;AF=0.05;AN=46;BaseQRankSum=-1.834;DP=253;ExcessHet=3.2369;FS=8.786;InbreedingCoeff=0.0393;MLEAC=3;MLEAF=0.05;MQ=60;MQRankSum=0;QD=26.1;ReadPosRankSum=0.372;SOR=0.148;ANN=A|missense_variant|MODERATE|exon-XM_049693256.1-1|GENE_exon-XM_049693256.1-1|transcript|rna-XM_049693256.1|protein_coding|2/3|c.235C>T|p.His79Tyr|301/1494|235/1428|79/475||,A|upstream_gene_variant|MODIFIER|LOC125960071|gene-…	AnDar_008:0/0; AnDar_1062:0/0; AnDar_1362:0/0; AnDar_1363:0/0; AnDar_1367:0/0; AnDar_1368:0/0; AnDar_1378:0/0; AnDar_1379:0/0; AnDar_1381:0/0; AnDar_1382:0/0; AnDar_192:0/0; AnDar_204:0/0; AnDar_235:0/0; AnDar_340:0|1; AnDar_354:0|1; AnDar_406:0/0; AnDar_410:0/0; AnDar_439:0/0; AnDar_441:0/0; AnDar_498:0/0; AnDar_537:0|1; AnDar_543:0/0; AnDar_773:0/0	10	0
probable cytochrome P450 6a13	NC_064874.1	79324016	C	T	PASS	AC=3;AF=0.052;AN=46;BaseQRankSum=-0.921;DP=242;ExcessHet=3.2634;FS=0;InbreedingCoeff=0.1037;MLEAC=3;MLEAF=0.052;MQ=60;MQRankSum=0;QD=24.72;ReadPosRankSum=-0.619;SOR=0.61;ANN=T|missense_variant|MODERATE|exon-XM_049693256.1-1|GENE_exon-XM_049693256.1-1|transcript|rna-XM_049693256.1|protein_coding|2/3|c.137G>A|p.Gly46Glu|203/1494|137/1428|46/475||,T|upstream_gene_variant|MODIFIER|LOC125960071|gene-L…	AnDar_008:0/0; AnDar_1062:0/0; AnDar_1362:0/0; AnDar_1363:0/0; AnDar_1367:0/0; AnDar_1368:0/0; AnDar_1378:0/0; AnDar_1379:0/0; AnDar_1381:0/0; AnDar_1382:0/0; AnDar_192:0|1; AnDar_204:0/0; AnDar_235:0/0; AnDar_340:0/0; AnDar_354:0/0; AnDar_406:0/0; AnDar_410:0|1; AnDar_439:0/0; AnDar_441:0/0; AnDar_498:0/0; AnDar_537:0/0; AnDar_543:0/1; AnDar_960:0/0	10	0
cytochrome P450 6A1-like	NC_064874.1	79324725	G	T	PASS	AC=3;AF=0.052;AN=46;BaseQRankSum=-0.505;DP=261;ExcessHet=3.2451;FS=1.366;InbreedingCoeff=0.1218;MLEAC=3;MLEAF=0.052;MQ=60;MQRankSum=0;QD=24.95;ReadPosRankSum=-0.652;SOR=0.869;ANN=T|missense_variant|MODERATE|exon-XM_049693247.1-1|GENE_exon-XM_049693247.1-1|transcript|rna-XM_049693247.1|protein_coding|2/2|c.1444C>A|p.His482Asn|1557/1847|1444/1503|482/500||,T|upstream_gene_variant|MODIFIER|exon-XM_0…	AnDar_008:0/0; AnDar_1362:0/0; AnDar_1363:0/0; AnDar_1367:0/0; AnDar_1368:0/0; AnDar_1378:0/0; AnDar_1379:0/0; AnDar_1381:0/0; AnDar_1382:0/0; AnDar_192:0/0; AnDar_204:0/0; AnDar_235:0/0; AnDar_340:0/0; AnDar_354:0/0; AnDar_406:0/0; AnDar_410:0/0; AnDar_441:0/0; AnDar_498:0|1; AnDar_537:0|1; AnDar_543:0|1; AnDar_693:0/0; AnDar_960:0/0; AnDar_989:0/0	10	0
probable cytochrome P450 6a17	NC_064874.1	79333649	G	A	PASS	AC=3;AF=0.071;AN=46;BaseQRankSum=-0.597;DP=244;ExcessHet=3.507;FS=0;InbreedingCoeff=0.1353;MLEAC=5;MLEAF=0.089;MQ=60;MQRankSum=0;QD=20.69;ReadPosRankSum=0.674;SOR=0.776;ANN=A|missense_variant|MODERATE|exon-XM_049693253.1-1|GENE_exon-XM_049693253.1-1|transcript|rna-XM_049693253.1|protein_coding|1/2|c.118G>A|p.Ala40Thr|131/1851|118/1494|40/497||,A|upstream_gene_variant|MODIFIER|exon-XM_049692375.1-…	AnDar_008:0/0; AnDar_1062:0|1; AnDar_1362:0/0; AnDar_1363:0/0; AnDar_1367:0/0; AnDar_1368:0/0; AnDar_1378:0/0; AnDar_1379:0/0; AnDar_1381:0/0; AnDar_1382:0/0; AnDar_192:0/0; AnDar_204:0/0; AnDar_235:0/0; AnDar_340:0/0; AnDar_354:0/0; AnDar_406:0/1; AnDar_439:0/0; AnDar_441:0/0; AnDar_498:0/0; AnDar_537:0/0; AnDar_543:0/0; AnDar_953:0/1; AnDar_960:0/0	10	0
cytochrome P450 6A1-like	NC_064874.1	79338037	C	G	PASS	AC=18;AF=0.393;AN=46;BaseQRankSum=0.161;DP=322;ExcessHet=0.0087;FS=5.759;InbreedingCoeff=0.4847;MLEAC=24;MLEAF=0.429;MQ=60;MQRankSum=0;QD=30.24;ReadPosRankSum=0.674;SOR=0.377;ANN=G|missense_variant|MODERATE|exon-XM_049693248.1-1|GENE_exon-XM_049693248.1-1|transcript|rna-XM_049693248.1|protein_coding|1/2|c.820G>C|p.Val274Leu|826/1509|820/1503|274/500||,G|upstream_gene_variant|MODIFIER|LOC125960075…	AnDar_008:0/0; AnDar_1062:0/0; AnDar_1362:1/1; AnDar_1363:1/1; AnDar_1367:1/1; AnDar_1368:1/1; AnDar_1378:1/1; AnDar_1379:1/1; AnDar_1381:1/1; AnDar_1382:0/1; AnDar_192:0/1; AnDar_204:0/1; AnDar_235:0/0; AnDar_340:0/0; AnDar_354:0/0; AnDar_410:0/0; AnDar_439:0/0; AnDar_441:0/0; AnDar_498:0/1; AnDar_537:0/0; AnDar_543:0/0; AnDar_953:0/0; AnDar_960:0/0	10	93.75
cytochrome P450 6A1-like	NC_064874.1	79338085	C	G	PASS	AC=3;AF=0.054;AN=46;BaseQRankSum=-0.881;DP=300;ExcessHet=3.2634;FS=7.545;InbreedingCoeff=0.1651;MLEAC=4;MLEAF=0.071;MQ=60;MQRankSum=0;QD=22.84;ReadPosRankSum=1.13;SOR=0.84;ANN=G|missense_variant|MODERATE|exon-XM_049693248.1-1|GENE_exon-XM_049693248.1-1|transcript|rna-XM_049693248.1|protein_coding|1/2|c.772G>C|p.Glu258Gln|778/1509|772/1503|258/500||,G|upstream_gene_variant|MODIFIER|LOC125960075|ge…	AnDar_008:0/0; AnDar_1062:0/0; AnDar_1362:0/0; AnDar_1363:0/0; AnDar_1367:0/0; AnDar_1368:0/0; AnDar_1378:0/0; AnDar_1379:0/0; AnDar_1381:0/0; AnDar_1382:0/0; AnDar_192:0/0; AnDar_204:0/1; AnDar_235:0/0; AnDar_340:0/1; AnDar_354:0/0; AnDar_406:0/0; AnDar_410:0/0; AnDar_441:0/1; AnDar_498:0/0; AnDar_537:0/0; AnDar_543:0/0; AnDar_953:0/0; AnDar_960:0/0	10	0
cytochrome P450 6A1-like	NC_064874.1	79338780	C	T	PASS	AC=3;AF=0.069;AN=46;BaseQRankSum=0.05;DP=241;ExcessHet=3.4887;FS=1.21;InbreedingCoeff=0.1727;MLEAC=4;MLEAF=0.069;MQ=60;MQRankSum=0;QD=20.85;ReadPosRankSum=0.733;SOR=0.895;ANN=T|missense_variant|MODERATE|exon-XM_049693248.1-1|GENE_exon-XM_049693248.1-1|transcript|rna-XM_049693248.1|protein_coding|1/2|c.77G>A|p.Arg26Gln|83/1509|77/1503|26/500||,T|upstream_gene_variant|MODIFIER|LOC125960075|gene-LOC…	AnDar_008:0/0; AnDar_1362:0/0; AnDar_1363:0/0; AnDar_1367:0/0; AnDar_1368:0/0; AnDar_1378:0/0; AnDar_1379:0/0; AnDar_1381:0/0; AnDar_1382:0/0; AnDar_192:0/0; AnDar_204:0/0; AnDar_235:0|1; AnDar_340:0/0; AnDar_354:0/0; AnDar_406:0/0; AnDar_410:0/0; AnDar_439:0|1; AnDar_441:0/0; AnDar_537:0/0; AnDar_543:0|1; AnDar_693:0/0; AnDar_953:0/0; AnDar_960:0/0	10	0
cytochrome P450 6A1-like	NC_064874.1	79338781	G	C	PASS	AC=3;AF=0.069;AN=46;BaseQRankSum=0.52;DP=240;ExcessHet=3.4887;FS=1.202;InbreedingCoeff=0.15;MLEAC=5;MLEAF=0.086;MQ=60;MQRankSum=0;QD=21.38;ReadPosRankSum=0.204;SOR=0.963;ANN=C|missense_variant|MODERATE|exon-XM_049693248.1-1|GENE_exon-XM_049693248.1-1|transcript|rna-XM_049693248.1|protein_coding|1/2|c.76C>G|p.Arg26Gly|82/1509|76/1503|26/500||,C|upstream_gene_variant|MODIFIER|LOC125960075|gene-LOC1…	AnDar_1362:0/0; AnDar_1363:0/0; AnDar_1367:0/0; AnDar_1368:0/0; AnDar_1378:0/0; AnDar_1379:0/0; AnDar_1381:0/0; AnDar_1382:0/0; AnDar_192:0/0; AnDar_204:0/0; AnDar_235:0|1; AnDar_340:0/0; AnDar_354:0/0; AnDar_406:0/0; AnDar_410:0/0; AnDar_439:0|1; AnDar_441:0/0; AnDar_498:0/0; AnDar_537:0/0; AnDar_543:0|1; AnDar_693:0/0; AnDar_953:0/0; AnDar_960:0/0	10	0
glutathione S-transferase 1-like	NC_064874.1	89824417	A	C	PASS	AC=3;AF=0.083;AN=46;BaseQRankSum=0;DP=252;ExcessHet=0.0104;FS=3.16;InbreedingCoeff=0.5063;MLEAC=5;MLEAF=0.083;MQ=60;MQRankSum=0;QD=27.82;ReadPosRankSum=-0.712;SOR=0.105;ANN=C|missense_variant|MODERATE|exon-XM_049691792.1-1|GENE_exon-XM_049691792.1-1|transcript|rna-XM_049691792.1|protein_coding|2/3|c.250T>G|p.Ser84Ala|285/775|250/672|84/223||,C|upstream_gene_variant|MODIFIER|LOC125959620|gene-LOC1…	AnDar_008:0/0; AnDar_1020:0/0; AnDar_1062:0/0; AnDar_1362:0/0; AnDar_1363:0/0; AnDar_1367:0/0; AnDar_1368:0/0; AnDar_1378:0/0; AnDar_1379:0/0; AnDar_1381:0/0; AnDar_1382:0/0; AnDar_192:0/0; AnDar_204:0/0; AnDar_235:0/0; AnDar_340:0/0; AnDar_354:0/0; AnDar_406:0/0; AnDar_410:0/0; AnDar_439:0|1; AnDar_498:1|1; AnDar_537:0/0; AnDar_543:0/0; AnDar_953:0/0	10	0
cytochrome P450 4C1-like	NC_064874.1	90390731	G	A	PASS	AC=3;AF=0.054;AN=46;BaseQRankSum=0.718;DP=305;ExcessHet=3.2539;FS=0;InbreedingCoeff=0.2016;MLEAC=3;MLEAF=0.054;MQ=44.27;MQRankSum=0.566;QD=16.38;ReadPosRankSum=0.144;SOR=0.693;ANN=A|missense_variant|MODERATE|exon-XM_049681356.1-1|GENE_exon-XM_049681356.1-1|transcript|rna-XM_049681356.1|protein_coding|3/4|c.872C>T|p.Ser291Leu|872/1521|872/1521|291/506||,A|downstream_gene_variant|MODIFIER|LOC125952…	AnDar_008:0/1; AnDar_1362:0/0; AnDar_1363:0/0; AnDar_1367:0/0; AnDar_1368:0/0; AnDar_1378:0/0; AnDar_1379:0/0; AnDar_1381:0/0; AnDar_1382:0/0; AnDar_192:0/0; AnDar_204:0/0; AnDar_235:0/1; AnDar_340:0/1; AnDar_354:0/0; AnDar_406:0/0; AnDar_410:0/0; AnDar_439:0/0; AnDar_441:0/0; AnDar_537:0/0; AnDar_543:0/0; AnDar_953:0/0; AnDar_960:0/0; AnDar_989:0/0	10	0
probable cytochrome P450 9f2	NC_064874.1	91682615	A	G	PASS	AC=3;AF=0.069;AN=46;BaseQRankSum=0;DP=307;ExcessHet=3.4887;FS=7.216;InbreedingCoeff=0.0798;MLEAC=4;MLEAF=0.069;MQ=60;MQRankSum=0;QD=19.55;ReadPosRankSum=-0.256;SOR=1.397;ANN=G|missense_variant|MODERATE|exon-XM_049682635.1-1|GENE_exon-XM_049682635.1-1|transcript|rna-XM_049682635.1|protein_coding|1/1|c.193A>G|p.Asn65Asp|231/1751|193/1587|65/528||,G|upstream_gene_variant|MODIFIER|LOC125952882|gene-L…	AnDar_008:0/1; AnDar_1062:0/0; AnDar_1362:0/0; AnDar_1363:0/0; AnDar_1367:0/0; AnDar_1368:0/0; AnDar_1378:0/0; AnDar_1379:0/0; AnDar_1381:0/0; AnDar_1382:0/0; AnDar_192:0/0; AnDar_204:0/0; AnDar_235:0|1; AnDar_354:0/0; AnDar_410:0/0; AnDar_439:0/0; AnDar_441:0/0; AnDar_498:0/0; AnDar_537:0/1; AnDar_543:0/0; AnDar_773:0/0; AnDar_960:0/0; AnDar_989:0/0	10	0
probable cytochrome P450 9f2	NC_064874.1	91683213	C	T	PASS	AC=3;AF=0.138;AN=46;BaseQRankSum=2.35;DP=280;ExcessHet=0.0054;FS=1.301;InbreedingCoeff=0.516;MLEAC=7;MLEAF=0.121;MQ=60;MQRankSum=0;QD=23.57;ReadPosRankSum=0.927;SOR=0.824;ANN=T|missense_variant|MODERATE|exon-XM_049682635.1-1|GENE_exon-XM_049682635.1-1|transcript|rna-XM_049682635.1|protein_coding|1/1|c.791C>T|p.Thr264Met|829/1751|791/1587|264/528||,T|upstream_gene_variant|MODIFIER|LOC125952882|gen…	AnDar_1020:0/0; AnDar_1062:0/0; AnDar_1362:0/0; AnDar_1363:0/0; AnDar_1367:0/0; AnDar_1368:0/0; AnDar_1378:0/0; AnDar_1379:0/0; AnDar_1381:0/0; AnDar_1382:0/0; AnDar_192:0/0; AnDar_204:0/0; AnDar_235:0/0; AnDar_340:0/0; AnDar_354:0/0; AnDar_406:0/0; AnDar_410:0/0; AnDar_439:0/0; AnDar_441:0/0; AnDar_537:0/1; AnDar_543:0/0; AnDar_693:1|1; AnDar_960:0/0	10	0
cytochrome P450 3A19-like	NC_064875.1	46116065	C	T	PASS	AC=3;AF=0.052;AN=46;BaseQRankSum=0;DP=291;ExcessHet=3.2451;FS=1.451;InbreedingCoeff=0.0908;MLEAC=4;MLEAF=0.069;MQ=60;MQRankSum=0;QD=11.99;ReadPosRankSum=0;SOR=0.721;ANN=T|missense_variant&splice_region_variant|MODERATE|exon-XM_049686671.1-1|GENE_exon-XM_049686671.1-1|transcript|rna-XM_049686671.1|protein_coding|1/3|c.49G>A|p.Glu17Lys|49/867|49/867|17/288||,T|upstream_gene_variant|MODIFIER|exon-XM…	AnDar_1020:0/0; AnDar_1362:0/0; AnDar_1363:0/0; AnDar_1367:0/0; AnDar_1368:0/0; AnDar_1378:0/0; AnDar_1379:0/0; AnDar_1381:0/0; AnDar_1382:0/0; AnDar_192:0/0; AnDar_204:0/0; AnDar_235:0/0; AnDar_340:0/0; AnDar_354:0/0; AnDar_406:0/1; AnDar_439:0/0; AnDar_441:0|1; AnDar_498:0/0; AnDar_543:0/0; AnDar_693:0|1; AnDar_773:0/0; AnDar_953:0/0; AnDar_960:0/0	10	0
glutathione S-transferase 1-like	NC_064874.1	34227732	C	T	PASS	AC=4;AF=0.1;AN=46;BaseQRankSum=-0.566;DP=260;ExcessHet=0.0334;FS=0;InbreedingCoeff=0.3868;MLEAC=5;MLEAF=0.083;MQ=60;MQRankSum=0;QD=13.06;ReadPosRankSum=0.217;SOR=0.804;ANN=T|missense_variant|MODERATE|exon-XM_049678662.1-1|GENE_exon-XM_049678662.1-1|transcript|rna-XM_049678662.1|protein_coding|1/1|c.553C>T|p.Arg185Cys|553/660|553/660|185/219||,T|upstream_gene_variant|MODIFIER|exon-XM_049680538.1-1…	AnDar_008:0/0; AnDar_1362:0/0; AnDar_1363:0/0; AnDar_1367:0/0; AnDar_1378:0/0; AnDar_1379:0/0; AnDar_1381:0/0; AnDar_1382:0/1; AnDar_192:0/0; AnDar_204:0/0; AnDar_235:0/0; AnDar_340:0/0; AnDar_354:0/0; AnDar_406:1/1; AnDar_410:0/0; AnDar_439:0/0; AnDar_441:0/0; AnDar_498:0/0; AnDar_537:0/0; AnDar_543:0/0; AnDar_953:0/0; AnDar_960:0/1; AnDar_989:0/0	9.375	7.14286
probable cytochrome P450 6a20	NC_064874.1	79322244	A	G	PASS	AC=3;AF=0.054;AN=48;BaseQRankSum=1.62;DP=265;ExcessHet=3.2736;FS=1.145;InbreedingCoeff=0.154;MLEAC=4;MLEAF=0.071;MQ=60;MQRankSum=0;QD=21.11;ReadPosRankSum=0.043;SOR=0.963;ANN=G|missense_variant|MODERATE|exon-XM_049693243.1-1|GENE_exon-XM_049693243.1-1|transcript|rna-XM_049693243.1|protein_coding|3/3|c.1267A>G|p.Thr423Ala|1434/1850|1267/1521|423/506||,G|missense_variant|MODERATE|exon-XM_049693246.…	AnDar_008:0/0; AnDar_1020:0/0; AnDar_1062:0/0; AnDar_1362:0/0; AnDar_1363:0/0; AnDar_1367:0/0; AnDar_1368:0/0; AnDar_1378:0/0; AnDar_1379:0/0; AnDar_1381:0/0; AnDar_1382:0/0; AnDar_204:0/0; AnDar_235:0/0; AnDar_340:0/0; AnDar_354:0/0; AnDar_406:0/0; AnDar_410:0/0; AnDar_439:0/0; AnDar_441:0/0; AnDar_498:0|1; AnDar_537:0/1; AnDar_543:0|1; AnDar_953:0/0; AnDar_989:0/0	9.375	0
cytochrome P450 6a2-like	NC_064874.1	79331572	T	C	PASS	AC=3;AF=0.052;AN=48;BaseQRankSum=0.674;DP=259;ExcessHet=0.1158;FS=3.09;InbreedingCoeff=0.4895;MLEAC=3;MLEAF=0.052;MQ=57.56;MQRankSum=0;QD=32.3;ReadPosRankSum=-0.524;SOR=2.093;ANN=C|missense_variant|MODERATE|exon-XM_049692375.1-1|GENE_exon-XM_049692375.1-1|transcript|rna-XM_049692375.1|protein_coding|1/4|c.1066A>G|p.Asn356Asp|1080/3185|1066/3009|356/1002||,C|upstream_gene_variant|MODIFIER|exon-XM_…	AnDar_008:0/0; AnDar_1062:1|1; AnDar_1362:0/0; AnDar_1363:0/0; AnDar_1367:0/0; AnDar_1368:0/0; AnDar_1378:0/0; AnDar_1379:0/0; AnDar_1381:0/0; AnDar_1382:0/0; AnDar_192:0/0; AnDar_204:0/0; AnDar_235:0/0; AnDar_340:0/0; AnDar_354:0/0; AnDar_406:0/0; AnDar_410:0/0; AnDar_439:0/0; AnDar_498:0/0; AnDar_537:0/0; AnDar_543:0/0; AnDar_953:0|1; AnDar_960:0/0; AnDar_989:0/0	9.375	0
probable cytochrome P450 6a17	NC_064874.1	79334868	C	T	PASS	AC=3;AF=0.054;AN=48;BaseQRankSum=-0.16;DP=228;ExcessHet=3.2539;FS=3.453;InbreedingCoeff=0.1813;MLEAC=3;MLEAF=0.054;MQ=59.83;MQRankSum=0;QD=17.8;ReadPosRankSum=0.598;SOR=0.223;ANN=T|missense_variant|MODERATE|exon-XM_049693253.1-1|GENE_exon-XM_049693253.1-1|transcript|rna-XM_049693253.1|protein_coding|2/2|c.1261C>T|p.Pro421Ser|1274/1851|1261/1494|421/497||,T|upstream_gene_variant|MODIFIER|exon-XM_0…	AnDar_008:0/1; AnDar_1362:0/0; AnDar_1363:0/0; AnDar_1367:0/0; AnDar_1368:0/0; AnDar_1378:0/0; AnDar_1379:0/0; AnDar_1381:0/0; AnDar_1382:0/0; AnDar_192:0/0; AnDar_204:0/0; AnDar_235:0/0; AnDar_340:0/1; AnDar_354:0/0; AnDar_406:0/0; AnDar_410:0/0; AnDar_439:0/0; AnDar_441:0/0; AnDar_498:0/0; AnDar_537:0/1; AnDar_543:0/0; AnDar_953:0/0; AnDar_960:0/0; AnDar_989:0/0	9.375	0
cytochrome P450 4C1-like	NC_064874.1	90391494	C	T	PASS	AC=3;AF=0.052;AN=46;BaseQRankSum=-0.253;DP=251;ExcessHet=3.2451;FS=0;InbreedingCoeff=0.1191;MLEAC=3;MLEAF=0.052;MQ=60;MQRankSum=0;QD=19.25;ReadPosRankSum=0;SOR=0.818;ANN=T|missense_variant|MODERATE|exon-XM_049681356.1-1|GENE_exon-XM_049681356.1-1|transcript|rna-XM_049681356.1|protein_coding|2/4|c.172G>A|p.Asp58Asn|172/1521|172/1521|58/506||,T|downstream_gene_variant|MODIFIER|LOC125952085|gene-LOC…	AnDar_008:0|1; AnDar_1020:0/0; AnDar_1062:0/0; AnDar_1363:0/0; AnDar_1367:0/0; AnDar_1368:0/0; AnDar_1378:0/0; AnDar_1379:0/0; AnDar_1381:0/0; AnDar_1382:0/0; AnDar_204:0/0; AnDar_235:0/0; AnDar_340:0/0; AnDar_354:0/0; AnDar_410:0/0; AnDar_439:0/0; AnDar_441:0|1; AnDar_498:0|1; AnDar_537:0/0; AnDar_543:0/0; AnDar_693:0/0; AnDar_960:0/0; AnDar_989:0/0	9.375	0
cytochrome P450 4c3-like	NC_064874.1	90435236	G	A	PASS	AC=3;AF=0.054;AN=48;BaseQRankSum=0;DP=252;ExcessHet=3.2634;FS=0;InbreedingCoeff=0.1766;MLEAC=4;MLEAF=0.071;MQ=60;MQRankSum=0;QD=10.78;ReadPosRankSum=1.36;SOR=0.712;ANN=A|missense_variant|MODERATE|exon-XM_049681354.1-1|GENE_exon-XM_049681354.1-1|transcript|rna-XM_049681354.1|protein_coding|1/4|c.53G>A|p.Arg18Lys|87/1669|53/1521|18/506||,A|intron_variant|MODIFIER|exon-XM_049681323.1-1|GENE_exon-XM_…	AnDar_008:0/0; AnDar_1020:0/0; AnDar_1062:0/0; AnDar_1362:0/0; AnDar_1363:0/0; AnDar_1367:0/0; AnDar_1368:0/0; AnDar_1378:0/0; AnDar_1379:0/0; AnDar_1381:0/0; AnDar_1382:0/0; AnDar_192:0/0; AnDar_204:0/1; AnDar_235:0/1; AnDar_340:0/0; AnDar_354:0/0; AnDar_406:0/0; AnDar_410:0/0; AnDar_439:0/0; AnDar_441:0/0; AnDar_498:0/1; AnDar_537:0/0; AnDar_543:0/0; AnDar_773:0/0	9.375	0
cytochrome P450 6g1-like	NC_064875.1	27136755	G	C	PASS	AC=3;AF=0.054;AN=46;BaseQRankSum=0.431;DP=247;ExcessHet=3.2539;FS=0;InbreedingCoeff=0.195;MLEAC=3;MLEAF=0.054;MQ=60;MQRankSum=0;QD=9.48;ReadPosRankSum=0.139;SOR=0.515;ANN=C|missense_variant|MODERATE|exon-XM_049684439.1-1|GENE_exon-XM_049684439.1-1|transcript|rna-XM_049684439.1|protein_coding|1/5|c.422C>G|p.Thr141Ser|801/1977|422/1551|141/516||,C|upstream_gene_variant|MODIFIER|exon-XM_049684539.1-…	AnDar_008:0/0; AnDar_1020:0/1; AnDar_1062:0/0; AnDar_1362:0/0; AnDar_1363:0/0; AnDar_1368:0/0; AnDar_1378:0/0; AnDar_1379:0/0; AnDar_1381:0/0; AnDar_1382:0/0; AnDar_192:0/0; AnDar_204:0/0; AnDar_235:0/0; AnDar_340:0/0; AnDar_354:0/0; AnDar_406:0/0; AnDar_410:0/1; AnDar_439:0/0; AnDar_498:0/0; AnDar_537:0/1; AnDar_543:0/0; AnDar_953:0/0; AnDar_989:0/0	9.375	0
probable cytochrome P450 313a4	NC_064875.1	46108815	C	T	PASS	AC=3;AF=0.083;AN=46;BaseQRankSum=0.842;DP=195;ExcessHet=0.3987;FS=0;InbreedingCoeff=0.178;MLEAC=4;MLEAF=0.067;MQ=60;MQRankSum=0;QD=12.19;ReadPosRankSum=0;SOR=0.601;ANN=T|missense_variant|MODERATE|exon-XM_049686669.1-1|GENE_exon-XM_049686669.1-1|transcript|rna-XM_049686669.1|protein_coding|2/2|c.791G>A|p.Arg264His|791/807|791/807|264/268||,T|upstream_gene_variant|MODIFIER|exon-XM_049685096.1-1|GEN…	AnDar_008:0/0; AnDar_1020:0/0; AnDar_1062:0/0; AnDar_1362:0/0; AnDar_1367:0/0; AnDar_1368:0/0; AnDar_1378:0/0; AnDar_1379:0/0; AnDar_1381:0/0; AnDar_1382:0/0; AnDar_192:0/1; AnDar_204:0/0; AnDar_235:0/1; AnDar_340:0/0; AnDar_354:0/0; AnDar_406:0/0; AnDar_410:0/0; AnDar_439:0/0; AnDar_441:0/0; AnDar_498:0/0; AnDar_537:0/0; AnDar_543:0/0; AnDar_693:0/1	9.375	0
acetylcholinesterase___like	NC_064875.1	69160797	T	A	PASS	AC=3;AF=0.054;AN=48;BaseQRankSum=0.691;DP=294;ExcessHet=3.2539;FS=1.264;InbreedingCoeff=0.1936;MLEAC=3;MLEAF=0.054;MQ=60;MQRankSum=0;QD=13.7;ReadPosRankSum=-1.529;SOR=0.882;ANN=A|missense_variant|MODERATE|exon-XM_049691291.1-1|GENE_exon-XM_049691291.1-1|transcript|rna-XM_049691291.1|protein_coding|6/11|c.1003A>T|p.Thr335Ser|1003/3401|1003/3240|335/1079||,A|upstream_gene_variant|MODIFIER|exon-XM_0…	AnDar_008:0/0; AnDar_1062:0/0; AnDar_1362:0/0; AnDar_1363:0/0; AnDar_1367:0/0; AnDar_1368:0/0; AnDar_1378:0/0; AnDar_1379:0/0; AnDar_1381:0/0; AnDar_1382:0/0; AnDar_192:0/1; AnDar_204:0/0; AnDar_235:0/0; AnDar_340:0/0; AnDar_354:0/0; AnDar_406:0/1; AnDar_410:0|1; AnDar_439:0/0; AnDar_441:0/0; AnDar_498:0/0; AnDar_537:0/0; AnDar_543:0/0; AnDar_960:0/0; AnDar_989:0/0	9.375	0
cytochrome P450 9c1-like	NC_064874.1	7228242	A	T	PASS	AC=3;AF=0.05;AN=50;BaseQRankSum=0.153;DP=238;ExcessHet=3.2451;FS=6.204;InbreedingCoeff=0.0512;MLEAC=3;MLEAF=0.05;MQ=60;MQRankSum=0;QD=19.39;ReadPosRankSum=-0.366;SOR=0.643;ANN=T|missense_variant|MODERATE|exon-XM_049679775.1-1|GENE_exon-XM_049679775.1-1|transcript|rna-XM_049679775.1|protein_coding|2/2|c.833A>T|p.Lys278Ile|904/1788|833/1563|278/520||,T|missense_variant|MODERATE|exon-XM_049679776.1-…	AnDar_008:0/1; AnDar_1020:0/0; AnDar_1062:0/0; AnDar_1362:0/0; AnDar_1363:0/0; AnDar_1367:0/0; AnDar_1368:0/0; AnDar_1378:0/0; AnDar_1379:0/0; AnDar_1381:0/0; AnDar_1382:0/0; AnDar_192:0/1; AnDar_204:0/0; AnDar_235:0/0; AnDar_340:0/0; AnDar_354:0/0; AnDar_406:0/0; AnDar_410:0/1; AnDar_439:0/0; AnDar_441:0/0; AnDar_498:0/0; AnDar_537:0/0; AnDar_543:0/0; AnDar_953:0/0; AnDar_960:0/0	8.82353	0
probable cytochrome P450 6a14	NC_064874.1	8571382	G	C	PASS	AC=3;AF=0.065;AN=50;BaseQRankSum=1.15;DP=325;ExcessHet=0.219;FS=4.925;InbreedingCoeff=0.2971;MLEAC=4;MLEAF=0.065;MQ=60;MQRankSum=0;QD=29.78;ReadPosRankSum=1.15;SOR=0.812;ANN=C|missense_variant|MODERATE|exon-XM_049679782.1-1|GENE_exon-XM_049679782.1-1|transcript|rna-XM_049679782.1|protein_coding|1/2|c.1075G>C|p.Glu359Gln|1142/1828|1075/1533|359/510||,C|intron_variant|MODIFIER|exon-XM_049679713.1-1…	AnDar_008:0/0; AnDar_1020:0/0; AnDar_1062:0/0; AnDar_1362:0/0; AnDar_1363:0/0; AnDar_1367:0/0; AnDar_1368:0/0; AnDar_1378:0/0; AnDar_1379:0/0; AnDar_1381:0/0; AnDar_1382:0/0; AnDar_192:0/1; AnDar_235:0/0; AnDar_340:0/0; AnDar_354:0/0; AnDar_406:0/0; AnDar_410:1/1; AnDar_439:0/0; AnDar_441:0/0; AnDar_537:0/0; AnDar_543:0/0; AnDar_773:0/0; AnDar_953:0/0; AnDar_960:0/0; AnDar_989:0/0	8.82353	0
cytochrome P450 4c21-like	NC_064874.1	46077222	A	T	PASS	AC=4;AF=0.097;AN=50;BaseQRankSum=-0.061;DP=264;ExcessHet=0.5696;FS=4.134;InbreedingCoeff=0.103;MLEAC=5;MLEAF=0.081;MQ=60;MQRankSum=0;QD=14.09;ReadPosRankSum=0.286;SOR=0.873;ANN=T|missense_variant|MODERATE|exon-XM_049678934.1-1|GENE_exon-XM_049678934.1-1|transcript|rna-XM_049678934.1|protein_coding|1/5|c.61T>A|p.Leu21Ile|84/1586|61/1509|21/502||,T|upstream_gene_variant|MODIFIER|LOC125950701|gene-L…	AnDar_008:0/1; AnDar_1062:0/0; AnDar_1362:0/0; AnDar_1363:0/0; AnDar_1367:0/0; AnDar_1368:0/0; AnDar_1378:0/0; AnDar_1379:0/0; AnDar_1381:0/0; AnDar_1382:0/1; AnDar_192:0/0; AnDar_204:0/0; AnDar_235:0/0; AnDar_340:0/1; AnDar_354:0/0; AnDar_410:0/0; AnDar_439:0/0; AnDar_441:0/0; AnDar_498:0/0; AnDar_537:0/0; AnDar_543:0/0; AnDar_693:0/0; AnDar_953:0/1; AnDar_960:0/0; AnDar_989:0/0	8.82353	6.25
cytochrome P450 6A1-like	NC_064874.1	79324678	T	G	PASS	AC=3;AF=0.05;AN=50;BaseQRankSum=0.589;DP=279;ExcessHet=3.2369;FS=0;InbreedingCoeff=0.0354;MLEAC=3;MLEAF=0.05;MQ=60;MQRankSum=0;QD=18.07;ReadPosRankSum=-0.282;SOR=0.61;ANN=G|missense_variant|MODERATE|exon-XM_049693247.1-1|GENE_exon-XM_049693247.1-1|transcript|rna-XM_049693247.1|protein_coding|2/2|c.1491A>C|p.Lys497Asn|1604/1847|1491/1503|497/500||,G|upstream_gene_variant|MODIFIER|exon-XM_049693256…	AnDar_008:0/0; AnDar_1362:0/0; AnDar_1363:0/0; AnDar_1367:0/0; AnDar_1368:0/0; AnDar_1378:0/0; AnDar_1379:0/0; AnDar_1381:0/0; AnDar_1382:0/0; AnDar_192:0/0; AnDar_204:0/0; AnDar_235:0/0; AnDar_340:0/0; AnDar_354:0/0; AnDar_406:0/1; AnDar_410:0/0; AnDar_439:0/0; AnDar_441:0/0; AnDar_498:0/0; AnDar_537:0/0; AnDar_543:0/1; AnDar_693:0/1; AnDar_953:0/0; AnDar_960:0/0; AnDar_989:0/0	8.82353	0
cytochrome P450 6g1-like	NC_064875.1	27136718	C	A	PASS	AC=3;AF=0.054;AN=50;BaseQRankSum=-0.854;DP=232;ExcessHet=3.2539;FS=0;InbreedingCoeff=0.2312;MLEAC=3;MLEAF=0.054;MQ=60;MQRankSum=0;QD=10.39;ReadPosRankSum=-1.036;SOR=0.693;ANN=A|missense_variant|MODERATE|exon-XM_049684439.1-1|GENE_exon-XM_049684439.1-1|transcript|rna-XM_049684439.1|protein_coding|1/5|c.459G>T|p.Glu153Asp|838/1977|459/1551|153/516||,A|upstream_gene_variant|MODIFIER|exon-XM_04968453…	AnDar_008:0/0; AnDar_1020:0/0; AnDar_1062:0/0; AnDar_1362:0/0; AnDar_1363:0/0; AnDar_1367:0/0; AnDar_1368:0/0; AnDar_1378:0/0; AnDar_1379:0/0; AnDar_1381:0/0; AnDar_1382:0/0; AnDar_192:0/0; AnDar_204:0/0; AnDar_235:0/0; AnDar_340:0/0; AnDar_406:0/0; AnDar_410:0/0; AnDar_439:0|1; AnDar_441:0/0; AnDar_537:0/0; AnDar_543:0|1; AnDar_693:0/0; AnDar_773:0|1; AnDar_953:0/0; AnDar_989:0/0	8.82353	0
cytochrome P450 6g1-like	NC_064875.1	27144312	A	T	PASS	AC=3;AF=0.052;AN=50;BaseQRankSum=0.319;DP=265;ExcessHet=3.2539;FS=0;InbreedingCoeff=0.1256;MLEAC=3;MLEAF=0.052;MQ=60;MQRankSum=0;QD=23.18;ReadPosRankSum=0.876;SOR=0.784;ANN=T|missense_variant|MODERATE|exon-XM_049684437.1-1|GENE_exon-XM_049684437.1-1|transcript|rna-XM_049684437.1|protein_coding|1/7|c.23T>A|p.Ile8Asn|66/1719|23/1629|8/542||,T|upstream_gene_variant|MODIFIER|exon-XM_049684528.1-1|GEN…	AnDar_008:0/0; AnDar_1062:0/0; AnDar_1362:0/0; AnDar_1363:0/0; AnDar_1367:0/0; AnDar_1368:0/0; AnDar_1378:0/0; AnDar_1379:0/0; AnDar_1381:0/0; AnDar_1382:0/0; AnDar_192:0|1; AnDar_204:0|1; AnDar_235:0/0; AnDar_340:0/0; AnDar_354:0/0; AnDar_406:0/0; AnDar_410:0/0; AnDar_439:0/0; AnDar_441:0/0; AnDar_537:0/0; AnDar_543:0|1; AnDar_693:0/0; AnDar_773:0/0; AnDar_960:0/0; AnDar_989:0/0	8.82353	0
acetylcholinesterase___like	NC_064875.1	69161780	C	T	PASS	AC=3;AF=0.048;AN=48;BaseQRankSum=0.566;DP=247;ExcessHet=3.2369;FS=0;InbreedingCoeff=-0.0787;MLEAC=3;MLEAF=0.048;MQ=60;MQRankSum=0;QD=14.92;ReadPosRankSum=1.01;SOR=0.859;ANN=T|missense_variant|MODERATE|exon-XM_049691291.1-1|GENE_exon-XM_049691291.1-1|transcript|rna-XM_049691291.1|protein_coding|2/11|c.343G>A|p.Val115Ile|343/3401|343/3240|115/1079||,T|non_coding_transcript_variant|MODIFIER|LOC12595…	AnDar_008:0/0; AnDar_1062:0/0; AnDar_1362:0/0; AnDar_1363:0/0; AnDar_1367:0/0; AnDar_1368:0/0; AnDar_1378:0/0; AnDar_1379:0/0; AnDar_1381:0/0; AnDar_192:0/0; AnDar_204:0/0; AnDar_235:0/0; AnDar_340:0/0; AnDar_354:0/0; AnDar_406:0/0; AnDar_410:0/0; AnDar_439:0/0; AnDar_441:0/1; AnDar_498:0/0; AnDar_537:0/0; AnDar_543:0/1; AnDar_693:0/0; AnDar_773:0/0; AnDar_953:0/1	8.82353	0
cytochrome P450 4g15-like	NC_064874.1	15511639	T	A	PASS	AC=4;AF=0.069;AN=46;BaseQRankSum=0.389;DP=263;ExcessHet=3.4887;FS=0;InbreedingCoeff=0.0683;MLEAC=4;MLEAF=0.069;MQ=47.79;MQRankSum=-1.188;QD=11.73;ReadPosRankSum=-0.481;SOR=0.76;ANN=A|missense_variant|MODERATE|exon-XM_049680716.1-1|GENE_exon-XM_049680716.1-1|transcript|rna-XM_049680716.1|protein_coding|1/2|c.162A>T|p.Glu54Asp|162/1053|162/1053|54/350||,A|upstream_gene_variant|MODIFIER|LOC125951010…	AnDar_1020:0/0; AnDar_1362:0|1; AnDar_1368:0|1; AnDar_1379:0/0; AnDar_1382:0/0; AnDar_192:0/0; AnDar_204:0|1; AnDar_340:0/0; AnDar_354:0/0; AnDar_406:0/0; AnDar_410:0/0; AnDar_439:0|1; AnDar_441:0/0; AnDar_537:0/0; AnDar_543:0/0; AnDar_953:0/0	8.33333	25
cytochrome P450 6g1-like	NC_064875.1	27144323	G	T	PASS	AC=8;AF=0.143;AN=52;BaseQRankSum=1.8;DP=272;ExcessHet=0.1649;FS=0;InbreedingCoeff=0.3885;MLEAC=9;MLEAF=0.161;MQ=60;MQRankSum=0;QD=24.36;ReadPosRankSum=0.275;SOR=0.593;ANN=T|missense_variant|MODERATE|exon-XM_049684437.1-1|GENE_exon-XM_049684437.1-1|transcript|rna-XM_049684437.1|protein_coding|1/7|c.12C>A|p.Phe4Leu|55/1719|12/1629|4/542||,T|upstream_gene_variant|MODIFIER|exon-XM_049684528.1-1|GENE_…	AnDar_008:0/0; AnDar_1062:0/0; AnDar_1362:0/0; AnDar_1363:0/0; AnDar_1367:0/1; AnDar_1368:0/0; AnDar_1378:0/1; AnDar_1379:1/1; AnDar_1381:0/1; AnDar_1382:0/0; AnDar_192:0/0; AnDar_204:0/0; AnDar_235:0/0; AnDar_340:0/0; AnDar_354:0/0; AnDar_406:0/0; AnDar_410:0/0; AnDar_439:0/0; AnDar_441:0/1; AnDar_498:0/0; AnDar_537:0/0; AnDar_543:0/0; AnDar_693:0/0; AnDar_773:0/0; AnDar_960:1/1; AnDar_989:0/0	8.33333	31.25
probable cytochrome P450 6a14	NC_064874.1	8556702	A	C	PASS	AC=8;AF=0.129;AN=54;BaseQRankSum=0.06;DP=337;ExcessHet=5.3342;FS=0;InbreedingCoeff=-0.1733;MLEAC=8;MLEAF=0.129;MQ=58.85;MQRankSum=-0.765;QD=11.3;ReadPosRankSum=1.03;SOR=0.693;ANN=C|missense_variant|MODERATE|exon-XM_049679779.1-1|GENE_exon-XM_049679779.1-1|transcript|rna-XM_049679779.1|protein_coding|2/2|c.1405A>C|p.Ile469Leu|1427/1733|1405/1539|469/512||,C|upstream_gene_variant|MODIFIER|LOC125951…	AnDar_008:0/0; AnDar_1020:0/0; AnDar_1362:0/0; AnDar_1363:0|1; AnDar_1367:0/1; AnDar_1368:0/1; AnDar_1378:0|1; AnDar_1379:0/1; AnDar_1381:0/0; AnDar_1382:0/0; AnDar_192:0/1; AnDar_204:0/0; AnDar_235:0/0; AnDar_340:0/0; AnDar_354:0/0; AnDar_406:0/0; AnDar_410:0|1; AnDar_439:0/0; AnDar_441:0/1; AnDar_498:0/0; AnDar_537:0/0; AnDar_543:0/0; AnDar_693:0/0; AnDar_773:0/0; AnDar_953:0/0; AnDar_960:0/0; …	7.89474	31.25
acetylcholinesterase___like	NC_064875.1	69160719	G	T	PASS	AC=3;AF=0.056;AN=54;BaseQRankSum=1.33;DP=300;ExcessHet=0.1247;FS=2.197;InbreedingCoeff=0.6005;MLEAC=3;MLEAF=0.056;MQ=60;MQRankSum=0;QD=21.42;ReadPosRankSum=-2.912;SOR=0.269;ANN=T|missense_variant|MODERATE|exon-XM_049691291.1-1|GENE_exon-XM_049691291.1-1|transcript|rna-XM_049691291.1|protein_coding|6/11|c.1081C>A|p.His361Asn|1081/3401|1081/3240|361/1079||,T|upstream_gene_variant|MODIFIER|exon-XM_0…	AnDar_008:0/0; AnDar_1062:0/0; AnDar_1362:0/0; AnDar_1363:0/0; AnDar_1367:0/0; AnDar_1368:0/0; AnDar_1378:0/0; AnDar_1379:0/0; AnDar_1381:0/0; AnDar_1382:0/0; AnDar_192:0/0; AnDar_204:0/0; AnDar_235:1/1; AnDar_340:0/0; AnDar_354:0/0; AnDar_406:0/0; AnDar_410:0/1; AnDar_439:0/0; AnDar_441:0/0; AnDar_498:0/0; AnDar_537:0/0; AnDar_543:0/0; AnDar_693:0/0; AnDar_773:0/0; AnDar_953:0/0; AnDar_960:0/0; …	7.89474	0
cytochrome P450 4g15-like	NC_064874.1	15514753	C	G	PASS	AC=8;AF=0.133;AN=54;BaseQRankSum=0.331;DP=369;ExcessHet=5.3342;FS=0.751;InbreedingCoeff=-0.1025;MLEAC=8;MLEAF=0.133;MQ=59.23;MQRankSum=0.641;QD=10.24;ReadPosRankSum=-0.069;SOR=0.6;ANN=G|missense_variant|MODERATE|exon-XM_049680724.1-1|GENE_exon-XM_049680724.1-1|transcript|rna-XM_049680724.1|protein_coding|3/3|c.407G>C|p.Arg136Thr|407/1035|407/1035|136/344||,G|upstream_gene_variant|MODIFIER|exon-XM…	AnDar_008:0/0; AnDar_1020:0/0; AnDar_1062:0/0; AnDar_1362:0/0; AnDar_1363:0/1; AnDar_1367:0/1; AnDar_1368:0/1; AnDar_1378:0/1; AnDar_1379:0/1; AnDar_1382:0/0; AnDar_192:0/0; AnDar_204:0/0; AnDar_235:0/0; AnDar_340:0/1; AnDar_354:0/0; AnDar_406:0/1; AnDar_410:0/0; AnDar_439:0/0; AnDar_441:0/0; AnDar_498:0/0; AnDar_537:0/1; AnDar_543:0/0; AnDar_693:0/0; AnDar_773:0/0; AnDar_953:0/0; AnDar_960:0/0; …	7.5	35.7143
cytochrome P450 6a2-like	NC_064874.1	8549533	G	A	PASS	AC=3;AF=0.071;AN=46;BaseQRankSum=0.431;DP=277;ExcessHet=3.507;FS=0;InbreedingCoeff=0.1563;MLEAC=5;MLEAF=0.089;MQ=60;MQRankSum=0;QD=13.59;ReadPosRankSum=0;SOR=0.793;ANN=A|missense_variant|MODERATE|exon-XM_049679783.1-1|GENE_exon-XM_049679783.1-1|transcript|rna-XM_049679783.1|protein_coding|2/2|c.1195G>A|p.Val399Met|1224/1718|1195/1530|399/509||,A|upstream_gene_variant|MODIFIER|LOC125951150|gene-LO…	AnDar_008:0/0; AnDar_1362:0/0; AnDar_1363:0/0; AnDar_1367:0/0; AnDar_1368:0/0; AnDar_1378:0/0; AnDar_1379:0/0; AnDar_1381:0/0; AnDar_1382:0/1; AnDar_192:0/0; AnDar_204:0/0; AnDar_235:0/1; AnDar_340:0/0; AnDar_354:0/0; AnDar_406:0/0; AnDar_410:0/0; AnDar_439:0/0; AnDar_441:0/1; AnDar_498:0/0; AnDar_537:0/0; AnDar_543:0/0; AnDar_953:0/0; AnDar_989:0/0	6.66667	6.25
cytochrome P450 4d2-like	NC_064874.1	14395267	A	G	PASS	AC=2;AF=0.032;AN=46;BaseQRankSum=0.967;DP=258;ExcessHet=3.0872;FS=0;InbreedingCoeff=-0.072;MLEAC=2;MLEAF=0.032;MQ=60;MQRankSum=0;QD=17.86;ReadPosRankSum=0.414;SOR=0.693;ANN=G|missense_variant|MODERATE|exon-XM_049679262.1-1|GENE_exon-XM_049679262.1-1|transcript|rna-XM_049679262.1|protein_coding|1/2|c.79A>G|p.Thr27Ala|266/1895|79/1536|27/511||,G|upstream_gene_variant|MODIFIER|LOC125950880|gene-LOC1…	AnDar_008:0/0; AnDar_1062:0/0; AnDar_1362:0/0; AnDar_1363:0/0; AnDar_1367:0/0; AnDar_1368:0/0; AnDar_1378:0/0; AnDar_1379:0/0; AnDar_1381:0/0; AnDar_1382:0/0; AnDar_192:0/1; AnDar_204:0/0; AnDar_235:0/0; AnDar_340:0/0; AnDar_354:0/0; AnDar_410:0/0; AnDar_439:0/0; AnDar_441:0/0; AnDar_498:0/1; AnDar_537:0/0; AnDar_543:0/0; AnDar_953:0/0; AnDar_960:0/0	6.66667	0
cytochrome P450 4d2-like	NC_064874.1	14395681	G	A	PASS	AC=3;AF=0.083;AN=46;BaseQRankSum=0.079;DP=298;ExcessHet=0.3846;FS=8.086;InbreedingCoeff=0.2487;MLEAC=4;MLEAF=0.067;MQ=57.11;MQRankSum=-2.464;QD=12.1;ReadPosRankSum=-0.894;SOR=1.313;ANN=A|missense_variant|MODERATE|exon-XM_049679263.1-1|GENE_exon-XM_049679263.1-1|transcript|rna-XM_049679263.1|protein_coding|2/3|c.199G>A|p.Ala67Thr|263/1482|199/1242|67/413||,A|missense_variant|MODERATE|exon-XM_04967…	AnDar_008:0/0; AnDar_1062:0/0; AnDar_1362:0/0; AnDar_1363:0/0; AnDar_1367:0/0; AnDar_1368:0|1; AnDar_1378:0/0; AnDar_1379:0/0; AnDar_1381:0/0; AnDar_1382:0/0; AnDar_192:0/0; AnDar_204:0/0; AnDar_235:0|1; AnDar_340:0/0; AnDar_354:0/0; AnDar_406:0/0; AnDar_439:0/0; AnDar_441:0/0; AnDar_498:0/0; AnDar_537:0/0; AnDar_543:0|1; AnDar_693:0/0; AnDar_953:0/0	6.66667	6.25
cytochrome P450 4g15-like	NC_064874.1	15514232	C	A	PASS	AC=6;AF=0.1;AN=46;BaseQRankSum=0.619;DP=250;ExcessHet=4.2533;FS=2.595;InbreedingCoeff=-0.0586;MLEAC=6;MLEAF=0.1;MQ=58.87;MQRankSum=0;QD=15.15;ReadPosRankSum=0.319;SOR=0.368;ANN=A|missense_variant|MODERATE|exon-XM_049680724.1-1|GENE_exon-XM_049680724.1-1|transcript|rna-XM_049680724.1|protein_coding|3/3|c.928G>T|p.Ala310Ser|928/1035|928/1035|310/344||,A|upstream_gene_variant|MODIFIER|exon-XM_049680…	AnDar_008:0/0; AnDar_1020:0/0; AnDar_1062:0/0; AnDar_1362:0/0; AnDar_1363:0/1; AnDar_1367:0/1; AnDar_1368:0/1; AnDar_1378:0/0; AnDar_1379:0/1; AnDar_1381:0/0; AnDar_1382:0/0; AnDar_192:0/0; AnDar_204:0/0; AnDar_235:0/0; AnDar_340:0/1; AnDar_354:0/0; AnDar_410:0/0; AnDar_439:0/0; AnDar_441:0/0; AnDar_498:0/0; AnDar_537:0/1; AnDar_543:0/0; AnDar_773:0/0	6.66667	25
cytochrome P450 4c21-like	NC_064874.1	36285831	C	T	PASS	AC=2;AF=0.086;AN=46;BaseQRankSum=0;DP=223;ExcessHet=0.4139;FS=0;InbreedingCoeff=0.2945;MLEAC=5;MLEAF=0.086;MQ=60;MQRankSum=0;QD=16.4;ReadPosRankSum=-0.395;SOR=0.85;ANN=T|missense_variant|MODERATE|exon-XM_049678144.1-1|GENE_exon-XM_049678144.1-1|transcript|rna-XM_049678144.1|protein_coding|4/5|c.805G>A|p.Ala269Thr|888/2324|805/1551|269/516||,T|upstream_gene_variant|MODIFIER|exon-XM_049678152.1-1|G…	AnDar_008:0/0; AnDar_1062:0/0; AnDar_1362:0/0; AnDar_1363:0/0; AnDar_1367:0/0; AnDar_1368:0/0; AnDar_1378:0/0; AnDar_1379:0/0; AnDar_1381:0/0; AnDar_1382:0/0; AnDar_204:0/0; AnDar_235:0/0; AnDar_340:0/0; AnDar_354:0/0; AnDar_406:0|1; AnDar_410:0/0; AnDar_439:0/0; AnDar_441:0/0; AnDar_498:0|1; AnDar_537:0/0; AnDar_543:0/0; AnDar_773:0/0; AnDar_960:0/0	6.66667	0
probable cytochrome P450 304a1	NC_064874.1	45276033	A	G	PASS	AC=2;AF=0.033;AN=46;BaseQRankSum=0.524;DP=256;ExcessHet=3.0845;FS=0;InbreedingCoeff=0.0971;MLEAC=2;MLEAF=0.033;MQ=60;MQRankSum=0;QD=15.97;ReadPosRankSum=0.18;SOR=0.495;ANN=G|missense_variant|MODERATE|exon-XM_049676274.1-1|GENE_exon-XM_049676274.1-1|transcript|rna-XM_049676274.1|protein_coding|2/3|c.725T>C|p.Met242Thr|760/1584|725/1545|242/514||,G|upstream_gene_variant|MODIFIER|exon-XM_049692068.1…	AnDar_008:0/0; AnDar_1020:0/0; AnDar_1062:0/0; AnDar_1362:0/0; AnDar_1363:0/0; AnDar_1367:0/0; AnDar_1368:0/0; AnDar_1378:0/0; AnDar_1379:0/0; AnDar_1381:0/0; AnDar_1382:0/0; AnDar_192:0/0; AnDar_204:0/0; AnDar_235:0/0; AnDar_340:0/0; AnDar_354:0/0; AnDar_406:0/0; AnDar_410:0/1; AnDar_439:0/0; AnDar_441:0/0; AnDar_498:0|1; AnDar_543:0/0; AnDar_953:0/0	6.66667	0
probable cytochrome P450 304a1	NC_064874.1	45281211	G	C	PASS	AC=2;AF=0.033;AN=46;BaseQRankSum=-1.608;DP=298;ExcessHet=3.0845;FS=0;InbreedingCoeff=0.0971;MLEAC=2;MLEAF=0.033;MQ=60;MQRankSum=0;QD=10.71;ReadPosRankSum=0.899;SOR=0.693;ANN=C|missense_variant|MODERATE|exon-XM_049676273.1-1|GENE_exon-XM_049676273.1-1|transcript|rna-XM_049676273.1|protein_coding|3/4|c.712C>G|p.Leu238Val|931/2333|712/1554|238/517||,C|upstream_gene_variant|MODIFIER|exon-XM_049676274…	AnDar_008:0/0; AnDar_1020:0/0; AnDar_1362:0/0; AnDar_1363:0/0; AnDar_1367:0/0; AnDar_1368:0/0; AnDar_1378:0/0; AnDar_1379:0/0; AnDar_1381:0/0; AnDar_1382:0/0; AnDar_192:0/1; AnDar_235:0/0; AnDar_340:0/0; AnDar_354:0/0; AnDar_406:0/0; AnDar_410:0/0; AnDar_439:0/0; AnDar_441:0/0; AnDar_498:0/0; AnDar_537:0/0; AnDar_543:0/0; AnDar_773:0/0; AnDar_953:0/1	6.66667	0
probable cytochrome P450 304a1	NC_064874.1	45282819	C	T	PASS	AC=2;AF=0.034;AN=46;BaseQRankSum=0.137;DP=253;ExcessHet=3.0872;FS=0;InbreedingCoeff=0.1892;MLEAC=2;MLEAF=0.034;MQ=60;MQRankSum=0;QD=11.82;ReadPosRankSum=0.794;SOR=0.711;ANN=T|missense_variant|MODERATE|exon-XM_049676273.1-1|GENE_exon-XM_049676273.1-1|transcript|rna-XM_049676273.1|protein_coding|1/4|c.31G>A|p.Ala11Thr|250/2333|31/1554|11/517||,T|upstream_gene_variant|MODIFIER|exon-XM_049676267.1-1|…	AnDar_008:0/0; AnDar_1062:0/0; AnDar_1362:0/0; AnDar_1363:0/0; AnDar_1367:0/0; AnDar_1368:0/0; AnDar_1378:0/0; AnDar_1379:0/0; AnDar_1381:0/0; AnDar_1382:0/0; AnDar_192:0/0; AnDar_204:0/0; AnDar_235:0/1; AnDar_340:0/0; AnDar_354:0/0; AnDar_406:0/0; AnDar_441:0/0; AnDar_498:0/0; AnDar_537:0/1; AnDar_543:0/0; AnDar_693:0/0; AnDar_773:0/0; AnDar_953:0/0	6.66667	0
cytochrome P450 4c21-like	NC_064874.1	46075754	G	A	PASS	AC=6;AF=0.15;AN=46;BaseQRankSum=-0.431;DP=274;ExcessHet=1.56;FS=0.957;InbreedingCoeff=0.048;MLEAC=9;MLEAF=0.15;MQ=60;MQRankSum=0;QD=21.21;ReadPosRankSum=-0.349;SOR=0.865;ANN=A|missense_variant|MODERATE|exon-XM_049678934.1-1|GENE_exon-XM_049678934.1-1|transcript|rna-XM_049678934.1|protein_coding|4/5|c.788C>T|p.Ala263Val|811/1586|788/1509|263/502||,A|upstream_gene_variant|MODIFIER|LOC125950701|gene…	AnDar_008:0/0; AnDar_1062:0/0; AnDar_1362:0/0; AnDar_1363:0/0; AnDar_1367:0/1; AnDar_1368:0/0; AnDar_1378:0/1; AnDar_1379:0/1; AnDar_1381:0/0; AnDar_1382:0/1; AnDar_192:0/1; AnDar_204:0/0; AnDar_235:0/0; AnDar_340:0/0; AnDar_354:0/0; AnDar_406:0/0; AnDar_410:0/0; AnDar_439:0/0; AnDar_441:0/0; AnDar_537:0/1; AnDar_543:0/0; AnDar_773:0/0; AnDar_989:0/0	6.66667	25
cytochrome P450 CYP12A2-like	NC_064874.1	66318214	T	A	PASS	AC=2;AF=0.069;AN=46;BaseQRankSum=1.21;DP=284;ExcessHet=0.2348;FS=10.02;InbreedingCoeff=0.3914;MLEAC=3;MLEAF=0.052;MQ=58.5;MQRankSum=0;QD=19.28;ReadPosRankSum=0.414;SOR=1.893;ANN=A|missense_variant|MODERATE|exon-XM_049678859.1-1|GENE_exon-XM_049678859.1-1|transcript|rna-XM_049678859.1|protein_coding|1/8|c.62A>T|p.Tyr21Phe|150/1745|62/1560|21/519||,A|upstream_gene_variant|MODIFIER|exon-XM_049678858…	AnDar_008:0/0; AnDar_1062:0/0; AnDar_1362:0/0; AnDar_1363:0/0; AnDar_1367:0/0; AnDar_1368:0/0; AnDar_1378:0/0; AnDar_1379:0/0; AnDar_1381:0/0; AnDar_1382:0/0; AnDar_192:0/1; AnDar_204:0/0; AnDar_235:0/0; AnDar_340:0/0; AnDar_354:0/0; AnDar_406:0/0; AnDar_410:0/0; AnDar_439:0/0; AnDar_441:0/0; AnDar_498:0/0; AnDar_537:0|1; AnDar_543:0/0; AnDar_960:0/0	6.66667	0
probable cytochrome P450 6a20	NC_064874.1	79321006	G	A	PASS	AC=3;AF=0.054;AN=46;BaseQRankSum=0;DP=227;ExcessHet=3.2539;FS=1.356;InbreedingCoeff=0.1691;MLEAC=4;MLEAF=0.071;MQ=60;MQRankSum=0;QD=15.04;ReadPosRankSum=-0.328;SOR=0.628;ANN=A|missense_variant|MODERATE|exon-XM_049693243.1-1|GENE_exon-XM_049693243.1-1|transcript|rna-XM_049693243.1|protein_coding|2/3|c.85G>A|p.Ala29Thr|252/1850|85/1521|29/506||,A|missense_variant|MODERATE|exon-XM_049693246.1-1|GENE…	AnDar_008:0/0; AnDar_1362:0/0; AnDar_1363:0/0; AnDar_1367:0/0; AnDar_1368:0/0; AnDar_1378:0/0; AnDar_1379:0/0; AnDar_1381:0/0; AnDar_1382:0/1; AnDar_192:0/0; AnDar_204:0/0; AnDar_235:0/0; AnDar_340:0/0; AnDar_354:0/1; AnDar_406:0/0; AnDar_410:0/0; AnDar_439:0/0; AnDar_441:0/1; AnDar_498:0/0; AnDar_537:0/0; AnDar_543:0/0; AnDar_953:0/0; AnDar_960:0/0	6.66667	6.25
cytochrome P450 6a8-like	NC_064874.1	79327458	G	C	PASS	AC=2;AF=0.037;AN=46;DP=308;ExcessHet=0.0412;FS=0;InbreedingCoeff=0.6435;MLEAC=1;MLEAF=0.019;MQ=60;QD=32.67;SOR=1.981;ANN=C|missense_variant|MODERATE|exon-XM_049693229.1-1|GENE_exon-XM_049693229.1-1|transcript|rna-XM_049693229.1|protein_coding|1/2|c.1128C>G|p.Asp376Glu|1148/1833|1128/1614|376/537||,C|upstream_gene_variant|MODIFIER|exon-XM_049693256.1-1|GENE_exon-XM_049693256.1-1|transcript|rna-XM_…	AnDar_008:0/0; AnDar_1020:0/0; AnDar_1062:0/0; AnDar_1362:0/0; AnDar_1363:0/0; AnDar_1367:0/0; AnDar_1368:0/0; AnDar_1378:0/0; AnDar_1379:0/0; AnDar_1381:0/0; AnDar_1382:0/0; AnDar_192:0/0; AnDar_204:0/0; AnDar_235:0/0; AnDar_340:0/0; AnDar_354:1/1; AnDar_406:0/0; AnDar_410:0/0; AnDar_439:0/0; AnDar_441:0/0; AnDar_498:0/0; AnDar_537:0/0; AnDar_543:0/0	6.66667	0
cytochrome P450 6a2-like	NC_064874.1	79329242	G	T	PASS	AC=2;AF=0.071;AN=46;BaseQRankSum=1.15;DP=304;ExcessHet=0.2436;FS=0;InbreedingCoeff=0.3652;MLEAC=3;MLEAF=0.054;MQ=60;MQRankSum=0;QD=10.55;ReadPosRankSum=0.414;SOR=0.715;ANN=T|missense_variant|MODERATE|exon-XM_049692375.1-1|GENE_exon-XM_049692375.1-1|transcript|rna-XM_049692375.1|protein_coding|4/4|c.2753C>A|p.Ala918Asp|2767/3185|2753/3009|918/1002||,T|upstream_gene_variant|MODIFIER|exon-XM_0496932…	AnDar_008:0/0; AnDar_1362:0/0; AnDar_1363:0/0; AnDar_1367:0/0; AnDar_1368:0/0; AnDar_1378:0/0; AnDar_1379:0/0; AnDar_1381:0/0; AnDar_1382:0/0; AnDar_192:0/0; AnDar_204:0/0; AnDar_235:0/0; AnDar_340:0/0; AnDar_354:0/0; AnDar_406:0/0; AnDar_410:0/1; AnDar_439:0/1; AnDar_441:0/0; AnDar_498:0/0; AnDar_537:0/0; AnDar_543:0/0; AnDar_960:0/0; AnDar_989:0/0	6.66667	0
cytochrome P450 6a2-like	NC_064874.1	79331853	T	C	PASS	AC=2;AF=0.069;AN=46;DP=302;ExcessHet=0.0021;FS=0;InbreedingCoeff=0.6876;MLEAC=3;MLEAF=0.052;MQ=60;QD=28.58;SOR=1.085;ANN=C|missense_variant|MODERATE|exon-XM_049692375.1-1|GENE_exon-XM_049692375.1-1|transcript|rna-XM_049692375.1|protein_coding|1/4|c.785A>G|p.Asn262Ser|799/3185|785/3009|262/1002||,C|upstream_gene_variant|MODIFIER|exon-XM_049693229.1-1|GENE_exon-XM_049693229.1-1|transcript|rna-XM_04…	AnDar_008:0/0; AnDar_1062:0/0; AnDar_1362:0/0; AnDar_1363:0/0; AnDar_1367:0/0; AnDar_1368:0/0; AnDar_1378:0/0; AnDar_1379:0/0; AnDar_1381:0/0; AnDar_1382:0/0; AnDar_192:0/0; AnDar_204:0/0; AnDar_235:0/0; AnDar_340:0/0; AnDar_354:0/0; AnDar_406:0/0; AnDar_410:0/0; AnDar_439:0/0; AnDar_441:0/0; AnDar_498:0/0; AnDar_537:0/0; AnDar_543:0/0; AnDar_960:1|1	6.66667	0
cytochrome P450 6A1-like	NC_064874.1	79338016	T	A	PASS	AC=2;AF=0.036;AN=46;BaseQRankSum=1.18;DP=304;ExcessHet=3.09;FS=5.379;InbreedingCoeff=0.278;MLEAC=2;MLEAF=0.036;MQ=60;MQRankSum=0;QD=7.11;ReadPosRankSum=0.992;SOR=0.669;ANN=A|missense_variant|MODERATE|exon-XM_049693248.1-1|GENE_exon-XM_049693248.1-1|transcript|rna-XM_049693248.1|protein_coding|1/2|c.841A>T|p.Ser281Cys|847/1509|841/1503|281/500||,A|upstream_gene_variant|MODIFIER|LOC125960075|gene-L…	AnDar_008:0|1; AnDar_1062:0/1; AnDar_1362:0/0; AnDar_1363:0/0; AnDar_1367:0/0; AnDar_1368:0/0; AnDar_1378:0/0; AnDar_1379:0/0; AnDar_1381:0/0; AnDar_1382:0/0; AnDar_192:0/0; AnDar_204:0/0; AnDar_235:0/0; AnDar_340:0/0; AnDar_354:0/0; AnDar_406:0/0; AnDar_410:0/0; AnDar_439:0/0; AnDar_441:0/0; AnDar_498:0/0; AnDar_537:0/0; AnDar_543:0/0; AnDar_960:0/0	6.66667	0
probable cytochrome P450 9f2	NC_064875.1	8049508	G	A	PASS	AC=2;AF=0.074;AN=46;BaseQRankSum=-0.431;DP=243;ExcessHet=0.2531;FS=0;InbreedingCoeff=0.4011;MLEAC=4;MLEAF=0.074;MQ=60;MQRankSum=0;QD=17.04;ReadPosRankSum=1.38;SOR=0.76;ANN=A|missense_variant|MODERATE|exon-XM_049683871.1-1|GENE_exon-XM_049683871.1-1|transcript|rna-XM_049683871.1|protein_coding|2/2|c.1523C>T|p.Ser508Leu|1607/1892|1523/1629|508/542||,A|upstream_gene_variant|MODIFIER|LOC125953928|gen…	AnDar_008:0/0; AnDar_1020:0/0; AnDar_1362:0/0; AnDar_1363:0/0; AnDar_1367:0/0; AnDar_1368:0/0; AnDar_1378:0/0; AnDar_1379:0/0; AnDar_1381:0/0; AnDar_1382:0/0; AnDar_192:0/0; AnDar_204:0/1; AnDar_235:0/0; AnDar_340:0/0; AnDar_354:0/1; AnDar_406:0/0; AnDar_410:0/0; AnDar_439:0/0; AnDar_441:0/0; AnDar_498:0/0; AnDar_537:0/0; AnDar_543:0/0; AnDar_960:0/0	6.66667	0
cytochrome P450 6g1-like	NC_064875.1	27135556	G	T	PASS	AC=2;AF=0.032;AN=46;BaseQRankSum=2.17;DP=237;ExcessHet=3.0821;FS=0;InbreedingCoeff=-0.0637;MLEAC=2;MLEAF=0.032;MQ=60;MQRankSum=0;QD=10.09;ReadPosRankSum=1.11;SOR=0.784;ANN=T|missense_variant|MODERATE|exon-XM_049684439.1-1|GENE_exon-XM_049684439.1-1|transcript|rna-XM_049684439.1|protein_coding|5/5|c.1330C>A|p.Gln444Lys|1709/1977|1330/1551|444/516||,T|missense_variant|MODERATE|exon-XM_049684438.1-1…	AnDar_008:0/0; AnDar_1062:0/0; AnDar_1362:0/0; AnDar_1363:0/0; AnDar_1367:0/0; AnDar_1368:0/0; AnDar_1378:0/0; AnDar_1379:0/0; AnDar_1381:0/0; AnDar_1382:0/0; AnDar_192:0/0; AnDar_204:0/0; AnDar_235:0/0; AnDar_340:0/0; AnDar_406:0/0; AnDar_410:0/0; AnDar_439:0/1; AnDar_441:0/0; AnDar_498:0/0; AnDar_537:0/0; AnDar_543:0/1; AnDar_960:0/0; AnDar_989:0/0	6.66667	0
cytochrome P450 6g1-like	NC_064875.1	27136786	G	A	PASS	AC=2;AF=0.036;AN=46;BaseQRankSum=0.389;DP=236;ExcessHet=3.09;FS=0;InbreedingCoeff=0.2537;MLEAC=2;MLEAF=0.036;MQ=60;MQRankSum=0;QD=17.13;ReadPosRankSum=1.33;SOR=0.693;ANN=A|missense_variant|MODERATE|exon-XM_049684439.1-1|GENE_exon-XM_049684439.1-1|transcript|rna-XM_049684439.1|protein_coding|1/5|c.391C>T|p.Pro131Ser|770/1977|391/1551|131/516||,A|upstream_gene_variant|MODIFIER|exon-XM_049684539.1-1…	AnDar_008:0/0; AnDar_1020:0/0; AnDar_1062:0/0; AnDar_1362:0/0; AnDar_1363:0/0; AnDar_1367:0/0; AnDar_1368:0/0; AnDar_1378:0/0; AnDar_1379:0/0; AnDar_1381:0/0; AnDar_1382:0/0; AnDar_192:0/0; AnDar_204:0/0; AnDar_235:0|1; AnDar_340:0/0; AnDar_354:0/0; AnDar_406:0/1; AnDar_410:0/0; AnDar_439:0/0; AnDar_498:0/0; AnDar_537:0/0; AnDar_543:0/0; AnDar_989:0/0	6.66667	0
probable cytochrome P450 313a4	NC_064875.1	46109146	C	T	PASS	AC=2;AF=0.032;AN=46;BaseQRankSum=1.48;DP=300;ExcessHet=3.0821;FS=5.319;InbreedingCoeff=-0.0642;MLEAC=2;MLEAF=0.032;MQ=55.76;MQRankSum=-1.28;QD=8.87;ReadPosRankSum=-0.289;SOR=1.588;ANN=T|missense_variant|MODERATE|exon-XM_049686669.1-1|GENE_exon-XM_049686669.1-1|transcript|rna-XM_049686669.1|protein_coding|2/2|c.460G>A|p.Ala154Thr|460/807|460/807|154/268||,T|upstream_gene_variant|MODIFIER|exon-XM_0…	AnDar_008:0/0; AnDar_1020:0/0; AnDar_1062:0/0; AnDar_1362:0/0; AnDar_1363:0/0; AnDar_1367:0/0; AnDar_1368:0/0; AnDar_1378:0/0; AnDar_1379:0/0; AnDar_1381:0/0; AnDar_1382:0/0; AnDar_192:0/0; AnDar_204:0|1; AnDar_235:0/0; AnDar_340:0|1; AnDar_410:0/0; AnDar_439:0/0; AnDar_441:0/0; AnDar_498:0/0; AnDar_537:0/0; AnDar_543:0/0; AnDar_693:0/0; AnDar_989:0/0	6.66667	0
probable cytochrome P450 313a4	NC_064875.1	46109169	C	G	PASS	AC=2;AF=0.032;AN=46;BaseQRankSum=-0.604;DP=317;ExcessHet=3.0821;FS=10.651;InbreedingCoeff=-0.0663;MLEAC=2;MLEAF=0.032;MQ=56.32;MQRankSum=-0.824;QD=7.25;ReadPosRankSum=1.72;SOR=1.71;ANN=G|missense_variant|MODERATE|exon-XM_049686669.1-1|GENE_exon-XM_049686669.1-1|transcript|rna-XM_049686669.1|protein_coding|2/2|c.437G>C|p.Gly146Ala|437/807|437/807|146/268||,G|upstream_gene_variant|MODIFIER|exon-XM_…	AnDar_008:0/0; AnDar_1020:0/0; AnDar_1062:0/0; AnDar_1362:0/0; AnDar_1363:0/0; AnDar_1367:0/0; AnDar_1368:0/0; AnDar_1378:0/0; AnDar_1379:0/0; AnDar_1381:0/0; AnDar_1382:0/0; AnDar_192:0/0; AnDar_204:0|1; AnDar_235:0/0; AnDar_340:0|1; AnDar_410:0/0; AnDar_439:0/0; AnDar_441:0/0; AnDar_498:0/0; AnDar_537:0/0; AnDar_543:0/0; AnDar_693:0/0; AnDar_953:0/0	6.66667	0
probable cytochrome P450 313a4	NC_064875.1	46109185	C	T	PASS	AC=2;AF=0.067;AN=46;BaseQRankSum=-0.431;DP=324;ExcessHet=3.4718;FS=2.547;InbreedingCoeff=0.0209;MLEAC=4;MLEAF=0.067;MQ=56.79;MQRankSum=-0.319;QD=11.14;ReadPosRankSum=1.15;SOR=0.541;ANN=T|missense_variant|MODERATE|exon-XM_049686669.1-1|GENE_exon-XM_049686669.1-1|transcript|rna-XM_049686669.1|protein_coding|2/2|c.421G>A|p.Val141Ile|421/807|421/807|141/268||,T|upstream_gene_variant|MODIFIER|exon-XM_…	AnDar_008:0/0; AnDar_1062:0/0; AnDar_1362:0/0; AnDar_1363:0/0; AnDar_1367:0/0; AnDar_1368:0/0; AnDar_1378:0/0; AnDar_1379:0/0; AnDar_1381:0/0; AnDar_1382:0/0; AnDar_192:0/0; AnDar_204:0|1; AnDar_235:0/0; AnDar_340:0|1; AnDar_354:0/0; AnDar_410:0/0; AnDar_439:0/0; AnDar_441:0/0; AnDar_498:0/0; AnDar_537:0/0; AnDar_543:0/0; AnDar_693:0/0; AnDar_953:0/0	6.66667	0
probable cytochrome P450 313a4	NC_064875.1	46109424	C	T	PASS	AC=2;AF=0.071;AN=46;BaseQRankSum=0.319;DP=220;ExcessHet=0.2531;FS=0;InbreedingCoeff=0.3385;MLEAC=4;MLEAF=0.071;MQ=60;MQRankSum=0;QD=22.7;ReadPosRankSum=0;SOR=1.445;ANN=T|missense_variant|MODERATE|exon-XM_049686669.1-1|GENE_exon-XM_049686669.1-1|transcript|rna-XM_049686669.1|protein_coding|2/2|c.182G>A|p.Gly61Glu|182/807|182/807|61/268||,T|upstream_gene_variant|MODIFIER|exon-XM_049685096.1-1|GENE_…	AnDar_008:0/0; AnDar_1362:0/0; AnDar_1363:0/0; AnDar_1367:0/0; AnDar_1368:0/0; AnDar_1378:0/0; AnDar_1379:0/0; AnDar_1381:0/0; AnDar_1382:0/0; AnDar_192:0|1; AnDar_204:0/0; AnDar_235:0|1; AnDar_340:0/0; AnDar_354:0/0; AnDar_410:0/0; AnDar_439:0/0; AnDar_441:0/0; AnDar_498:0/0; AnDar_537:0/0; AnDar_543:0/0; AnDar_693:0/0; AnDar_773:0/0; AnDar_960:0/0	6.66667	0
probable cytochrome P450 305a1	NC_064875.1	64257070	A	C	PASS	AC=2;AF=0.034;AN=46;BaseQRankSum=0.135;DP=274;ExcessHet=3.0872;FS=7.474;InbreedingCoeff=0.1696;MLEAC=2;MLEAF=0.034;MQ=60;MQRankSum=0;QD=17.37;ReadPosRankSum=0.393;SOR=1.447;ANN=C|missense_variant|MODERATE|exon-XM_049684799.1-1|GENE_exon-XM_049684799.1-1|transcript|rna-XM_049684799.1|protein_coding|3/3|c.850A>C|p.Asn284His|958/1724|850/1596|284/531||,C|upstream_gene_variant|MODIFIER|exon-XM_049684…	AnDar_008:0/0; AnDar_1062:0|1; AnDar_1362:0/0; AnDar_1363:0/0; AnDar_1367:0/0; AnDar_1368:0/0; AnDar_1378:0/0; AnDar_1379:0/0; AnDar_1381:0/0; AnDar_1382:0/0; AnDar_192:0/0; AnDar_204:0/0; AnDar_235:0/0; AnDar_340:0/0; AnDar_354:0/0; AnDar_406:0/0; AnDar_410:0|1; AnDar_439:0/0; AnDar_498:0/0; AnDar_537:0/0; AnDar_543:0/0; AnDar_960:0/0; AnDar_989:0/0	6.66667	0
probable cytochrome P450 308a1	NC_064875.1	66236675	C	A	PASS	AC=2;AF=0.037;AN=46;BaseQRankSum=1.69;DP=250;ExcessHet=3.0963;FS=0;InbreedingCoeff=0.2979;MLEAC=2;MLEAF=0.037;MQ=60;MQRankSum=0;QD=17.84;ReadPosRankSum=2.45;SOR=0.836;ANN=A|missense_variant|MODERATE|exon-XM_049686181.1-1|GENE_exon-XM_049686181.1-1|transcript|rna-XM_049686181.1|protein_coding|3/5|c.792G>T|p.Gln264His|1298/2079|792/1500|264/499||,A|upstream_gene_variant|MODIFIER|exon-XM_049686180.1…	AnDar_008:0/0; AnDar_1062:0/0; AnDar_1362:0/0; AnDar_1363:0/0; AnDar_1367:0/0; AnDar_1368:0/0; AnDar_1378:0/0; AnDar_1379:0/0; AnDar_1381:0/0; AnDar_1382:0/0; AnDar_192:0/1; AnDar_204:0/0; AnDar_235:0/0; AnDar_340:0/0; AnDar_354:0/0; AnDar_406:0/0; AnDar_410:0/0; AnDar_439:0/1; AnDar_441:0/0; AnDar_498:0/0; AnDar_537:0/0; AnDar_543:0/0; AnDar_989:0/0	6.66667	0
probable cytochrome P450 301a1, mitochondrial	NC_064875.1	69867881	G	T	PASS	AC=2;AF=0.038;AN=46;BaseQRankSum=1.1;DP=264;ExcessHet=3.0963;FS=1.58;InbreedingCoeff=0.3731;MLEAC=2;MLEAF=0.038;MQ=60;MQRankSum=0;QD=15.89;ReadPosRankSum=0.425;SOR=0.625;ANN=T|missense_variant|MODERATE|exon-XM_049689107.1-1|GENE_exon-XM_049689107.1-1|transcript|rna-XM_049689107.1|protein_coding|2/8|c.238C>A|p.Pro80Thr|353/1961|238/1749|80/582||,T|missense_variant|MODERATE|exon-XM_049689106.1-1|GE…	AnDar_008:0/0; AnDar_1020:0/1; AnDar_1362:0/0; AnDar_1363:0/0; AnDar_1367:0/0; AnDar_1368:0/0; AnDar_1378:0/0; AnDar_1379:0/0; AnDar_1381:0/0; AnDar_1382:0/0; AnDar_192:0/0; AnDar_204:0/0; AnDar_235:0/0; AnDar_340:0/0; AnDar_354:0/0; AnDar_410:0/0; AnDar_439:0/0; AnDar_441:0/0; AnDar_498:0/0; AnDar_537:0/0; AnDar_543:0/1; AnDar_773:0/0; AnDar_989:0/0	6.66667	0
probable cytochrome P450 6a14	NC_064874.1	8551338	G	A	PASS	AC=2;AF=0.032;AN=48;BaseQRankSum=0;DP=271;ExcessHet=3.0821;FS=0;InbreedingCoeff=-0.055;MLEAC=2;MLEAF=0.032;MQ=60;MQRankSum=0;QD=10.33;ReadPosRankSum=0;SOR=0.883;ANN=A|missense_variant|MODERATE|exon-XM_049679778.1-1|GENE_exon-XM_049679778.1-1|transcript|rna-XM_049679778.1|protein_coding|1/2|c.1022G>A|p.Ser341Asn|1053/2037|1022/1554|341/517||,A|upstream_gene_variant|MODIFIER|LOC125951152|gene-LOC12…	AnDar_008:0/0; AnDar_1062:0/0; AnDar_1362:0/0; AnDar_1363:0/0; AnDar_1367:0/0; AnDar_1368:0/0; AnDar_1378:0/0; AnDar_1379:0/0; AnDar_1381:0/0; AnDar_1382:0/0; AnDar_192:0/0; AnDar_204:0/0; AnDar_235:0/0; AnDar_340:0/0; AnDar_354:0/0; AnDar_406:0/0; AnDar_410:0/0; AnDar_439:0/0; AnDar_441:0/1; AnDar_498:0|1; AnDar_537:0/0; AnDar_543:0/0; AnDar_693:0/0; AnDar_773:0/0	6.25	0
cytochrome P450 4d2-like	NC_064874.1	14302441	T	A	PASS	AC=4;AF=0.089;AN=48;BaseQRankSum=0;DP=249;ExcessHet=3.8546;FS=2.635;InbreedingCoeff=0.1068;MLEAC=6;MLEAF=0.107;MQ=60;MQRankSum=0;QD=17.29;ReadPosRankSum=-0.189;SOR=1.128;ANN=A|missense_variant|MODERATE|exon-XM_049679267.1-1|GENE_exon-XM_049679267.1-1|transcript|rna-XM_049679267.1|protein_coding|2/4|c.388A>T|p.Ile130Phe|388/1518|388/1518|130/505||,A|upstream_gene_variant|MODIFIER|LOC125950886|gene…	AnDar_008:0/0; AnDar_1062:0/0; AnDar_1362:0/0; AnDar_1363:0/1; AnDar_1367:0/0; AnDar_1368:0/0; AnDar_1378:0/0; AnDar_1379:0/1; AnDar_1381:0/0; AnDar_1382:0/0; AnDar_192:0/0; AnDar_204:0/0; AnDar_235:0/0; AnDar_340:0/0; AnDar_354:0/1; AnDar_406:0/0; AnDar_410:0/0; AnDar_439:0/1; AnDar_441:0/0; AnDar_498:0/0; AnDar_537:0/0; AnDar_543:0/0; AnDar_773:0/0; AnDar_953:0/0	6.25	12.5
cytochrome P450 4g15-like	NC_064874.1	15510988	T	C	PASS	AC=2;AF=0.033;AN=48;DP=292;ExcessHet=0.037;FS=0;InbreedingCoeff=0.5621;MLEAC=2;MLEAF=0.033;MQ=58.53;QD=34.97;SOR=0.859;ANN=C|missense_variant|MODERATE|exon-XM_049680716.1-1|GENE_exon-XM_049680716.1-1|transcript|rna-XM_049680716.1|protein_coding|2/2|c.581A>G|p.His194Arg|581/1053|581/1053|194/350||,C|upstream_gene_variant|MODIFIER|LOC125951010|gene-LOC125951010|transcript|XM_049679494.1|protein_cod…	AnDar_008:0/0; AnDar_1062:0/0; AnDar_1362:0/0; AnDar_1363:0/0; AnDar_1367:0/0; AnDar_1368:0/0; AnDar_1378:0/0; AnDar_1379:0/0; AnDar_1381:0/0; AnDar_1382:0/0; AnDar_192:0/0; AnDar_204:0/0; AnDar_235:0/0; AnDar_340:0/0; AnDar_354:0/0; AnDar_406:0/0; AnDar_410:1/1; AnDar_439:0/0; AnDar_441:0/0; AnDar_498:0/0; AnDar_537:0/0; AnDar_543:0/0; AnDar_960:0/0; AnDar_989:0/0	6.25	0
cytochrome P450 4g15-like	NC_064874.1	15514304	C	A	PASS	AC=5;AF=0.143;AN=46;BaseQRankSum=-0.358;DP=290;ExcessHet=1.2677;FS=0;InbreedingCoeff=0.1468;MLEAC=8;MLEAF=0.143;MQ=58.61;MQRankSum=-0.842;QD=10.29;ReadPosRankSum=1.05;SOR=0.721;ANN=A|missense_variant|MODERATE|exon-XM_049680724.1-1|GENE_exon-XM_049680724.1-1|transcript|rna-XM_049680724.1|protein_coding|3/3|c.856G>T|p.Ala286Ser|856/1035|856/1035|286/344||,A|upstream_gene_variant|MODIFIER|exon-XM_04…	AnDar_1062:0/0; AnDar_1362:0/1; AnDar_1367:0/0; AnDar_1368:0/0; AnDar_1378:0/0; AnDar_1379:0|1; AnDar_1381:0/0; AnDar_1382:0/1; AnDar_192:0/0; AnDar_204:0/0; AnDar_235:0/0; AnDar_340:0/0; AnDar_354:0/0; AnDar_406:0/0; AnDar_410:0/0; AnDar_439:0/0; AnDar_441:0/0; AnDar_498:0/0; AnDar_537:0/0; AnDar_543:0/0; AnDar_693:0/1; AnDar_960:0/1; AnDar_989:0/0	6.25	21.4286
cytochrome P450 4g15-like	NC_064874.1	15514327	C	T	PASS	AC=2;AF=0.036;AN=48;BaseQRankSum=0;DP=282;ExcessHet=3.09;FS=9.356;InbreedingCoeff=0.2734;MLEAC=2;MLEAF=0.036;MQ=59.55;MQRankSum=0;QD=20.66;ReadPosRankSum=0.228;SOR=1.655;ANN=T|missense_variant|MODERATE|exon-XM_049680724.1-1|GENE_exon-XM_049680724.1-1|transcript|rna-XM_049680724.1|protein_coding|3/3|c.833G>A|p.Arg278His|833/1035|833/1035|278/344||,T|upstream_gene_variant|MODIFIER|exon-XM_049680716…	AnDar_008:0/0; AnDar_1062:0/0; AnDar_1362:0/0; AnDar_1363:0/0; AnDar_1367:0/0; AnDar_1368:0/0; AnDar_1378:0/0; AnDar_1379:0/0; AnDar_1381:0/0; AnDar_1382:0/0; AnDar_192:0/0; AnDar_204:0/0; AnDar_235:0/0; AnDar_340:0|1; AnDar_354:0/0; AnDar_406:0/0; AnDar_410:0/1; AnDar_439:0/0; AnDar_441:0/0; AnDar_498:0/0; AnDar_537:0/0; AnDar_543:0/0; AnDar_693:0/0; AnDar_960:0/0	6.25	0
acetylcholinesterase	NC_064874.1	63298344	G	A	PASS	AC=2;AF=0.036;AN=46;BaseQRankSum=-1.085;DP=289;ExcessHet=3.09;FS=1.922;InbreedingCoeff=0.269;MLEAC=2;MLEAF=0.036;MQ=60;MQRankSum=0;QD=16.97;ReadPosRankSum=2.09;SOR=1.061;ANN=A|missense_variant|MODERATE|exon-XM_049673659.1-1|GENE_exon-XM_049673659.1-1|transcript|rna-XM_049673659.1|protein_coding|8/8|c.2759C>T|p.Ala920Val|3344/4930|2759/2955|920/984||,A|missense_variant|MODERATE|exon-XM_049673657.1…	AnDar_008:0/1; AnDar_1020:0/0; AnDar_1062:0/0; AnDar_1362:0/0; AnDar_1363:0/0; AnDar_1367:0/0; AnDar_1368:0/0; AnDar_1379:0/0; AnDar_1381:0/0; AnDar_1382:0/0; AnDar_192:0/0; AnDar_204:0/0; AnDar_235:0/0; AnDar_340:0/0; AnDar_354:0/0; AnDar_406:0/1; AnDar_410:0/0; AnDar_439:0/0; AnDar_441:0/0; AnDar_498:0/0; AnDar_537:0/0; AnDar_543:0/0; AnDar_989:0/0	6.25	0
probable cytochrome P450 6a20	NC_064874.1	79321961	A	G	PASS	AC=3;AF=0.052;AN=48;BaseQRankSum=1.24;DP=242;ExcessHet=3.2634;FS=0;InbreedingCoeff=0.1342;MLEAC=4;MLEAF=0.069;MQ=60;MQRankSum=0;QD=22.99;ReadPosRankSum=0.272;SOR=0.542;ANN=G|missense_variant|MODERATE|exon-XM_049693243.1-1|GENE_exon-XM_049693243.1-1|transcript|rna-XM_049693243.1|protein_coding|2/3|c.1040A>G|p.Asp347Gly|1207/1850|1040/1521|347/506||,G|missense_variant|MODERATE|exon-XM_049693246.1-1…	AnDar_008:0/0; AnDar_1062:0/0; AnDar_1362:0/0; AnDar_1363:0/0; AnDar_1367:0/0; AnDar_1368:0/0; AnDar_1378:0/0; AnDar_1379:0/0; AnDar_1381:0/0; AnDar_1382:0|1; AnDar_192:0/0; AnDar_204:0/0; AnDar_235:0/0; AnDar_340:0/0; AnDar_354:0|1; AnDar_406:0/0; AnDar_410:0/0; AnDar_439:0/0; AnDar_441:0|1; AnDar_498:0/0; AnDar_537:0/0; AnDar_543:0/0; AnDar_953:0/0; AnDar_960:0/0	6.25	6.25
probable cytochrome P450 6a20	NC_064874.1	79322269	C	T	PASS	AC=2;AF=0.034;AN=46;BaseQRankSum=-0.366;DP=246;ExcessHet=3.0872;FS=8.195;InbreedingCoeff=0.1986;MLEAC=2;MLEAF=0.034;MQ=60;MQRankSum=0;QD=22.41;ReadPosRankSum=0.524;SOR=1.414;ANN=T|missense_variant|MODERATE|exon-XM_049693243.1-1|GENE_exon-XM_049693243.1-1|transcript|rna-XM_049693243.1|protein_coding|3/3|c.1292C>T|p.Ser431Leu|1459/1850|1292/1521|431/506||,T|missense_variant|MODERATE|exon-XM_0496932…	AnDar_008:0/0; AnDar_1020:0/1; AnDar_1062:0/0; AnDar_1362:0/0; AnDar_1363:0/0; AnDar_1367:0/0; AnDar_1368:0/0; AnDar_1378:0/0; AnDar_1379:0/0; AnDar_1382:0/0; AnDar_204:0/0; AnDar_235:0/0; AnDar_340:0/0; AnDar_354:0/0; AnDar_406:0/0; AnDar_410:0/0; AnDar_439:0/0; AnDar_441:0/0; AnDar_498:0/0; AnDar_537:0/0; AnDar_543:0/0; AnDar_953:0/0; AnDar_989:0/1	6.25	0
cytochrome P450 6a8-like	NC_064874.1	79327999	T	G	PASS	AC=2;AF=0.036;AN=48;BaseQRankSum=-0.366;DP=304;ExcessHet=3.09;FS=3.834;InbreedingCoeff=0.2702;MLEAC=2;MLEAF=0.036;MQ=59.96;MQRankSum=0;QD=15.32;ReadPosRankSum=1.44;SOR=1.38;ANN=G|missense_variant|MODERATE|exon-XM_049693229.1-1|GENE_exon-XM_049693229.1-1|transcript|rna-XM_049693229.1|protein_coding|1/2|c.587A>C|p.Glu196Ala|607/1833|587/1614|196/537||,G|upstream_gene_variant|MODIFIER|exon-XM_049693…	AnDar_008:0/0; AnDar_1062:0/0; AnDar_1362:0/0; AnDar_1363:0/0; AnDar_1367:0/0; AnDar_1368:0/0; AnDar_1378:0/0; AnDar_1379:0/0; AnDar_1381:0/0; AnDar_1382:0/0; AnDar_192:0/0; AnDar_204:0/0; AnDar_235:0/0; AnDar_340:0/0; AnDar_354:0/0; AnDar_406:0/0; AnDar_410:0/0; AnDar_439:0/0; AnDar_441:0/0; AnDar_498:0/0; AnDar_537:0/1; AnDar_543:0/0; AnDar_773:0/0; AnDar_960:0/1	6.25	0
cytochrome P450 6A1-like	NC_064874.1	79338768	G	C	PASS	AC=2;AF=0.036;AN=48;DP=235;ExcessHet=0.0397;FS=0;InbreedingCoeff=0.627;MLEAC=2;MLEAF=0.036;MQ=60;QD=28.44;SOR=1.329;ANN=C|missense_variant|MODERATE|exon-XM_049693248.1-1|GENE_exon-XM_049693248.1-1|transcript|rna-XM_049693248.1|protein_coding|1/2|c.89C>G|p.Ala30Gly|95/1509|89/1503|30/500||,C|upstream_gene_variant|MODIFIER|LOC125960075|gene-LOC125960075|transcript|XM_049693251.1|protein_coding||c.-…	AnDar_008:0/0; AnDar_1362:0/0; AnDar_1363:0/0; AnDar_1367:0/0; AnDar_1368:0/0; AnDar_1378:0/0; AnDar_1379:0/0; AnDar_1381:0/0; AnDar_1382:0/0; AnDar_192:0/0; AnDar_204:0/0; AnDar_235:0/0; AnDar_340:0/0; AnDar_354:0/0; AnDar_406:0/0; AnDar_410:0/0; AnDar_439:0/0; AnDar_441:0/0; AnDar_498:0/0; AnDar_537:0/0; AnDar_543:0/0; AnDar_693:0/0; AnDar_953:0/0; AnDar_960:1|1	6.25	0
probable cytochrome P450 6a23	NC_064874.1	79340531	A	G	PASS	AC=3;AF=0.054;AN=46;BaseQRankSum=0.524;DP=287;ExcessHet=3.2634;FS=4.938;InbreedingCoeff=0.1806;MLEAC=3;MLEAF=0.054;MQ=60;MQRankSum=0;QD=21.84;ReadPosRankSum=-0.524;SOR=1.349;ANN=G|missense_variant|MODERATE|exon-XM_049693251.1-1|GENE_exon-XM_049693251.1-1|transcript|rna-XM_049693251.1|protein_coding|1/2|c.457A>G|p.Thr153Ala|492/1652|457/1500|153/499||,G|upstream_gene_variant|MODIFIER|exon-XM_04969…	AnDar_008:0/0; AnDar_1062:0/0; AnDar_1362:0/0; AnDar_1363:0/0; AnDar_1367:0/0; AnDar_1368:0/0; AnDar_1378:0/0; AnDar_1379:0/0; AnDar_1382:0/1; AnDar_192:0/0; AnDar_204:0/0; AnDar_235:0/0; AnDar_340:0/0; AnDar_354:0/0; AnDar_406:0/0; AnDar_410:0/0; AnDar_439:0/0; AnDar_441:0|1; AnDar_498:0/0; AnDar_537:0/0; AnDar_543:0/0; AnDar_953:0|1; AnDar_960:0/0	6.25	7.14286
probable cytochrome P450 9f2	NC_064875.1	8069285	C	T	PASS	AC=2;AF=0.037;AN=46;BaseQRankSum=0.967;DP=287;ExcessHet=3.093;FS=0;InbreedingCoeff=0.3178;MLEAC=2;MLEAF=0.037;MQ=60;MQRankSum=0;QD=5.99;ReadPosRankSum=0.431;SOR=0.569;ANN=T|missense_variant|MODERATE|exon-XM_049683870.1-1|GENE_exon-XM_049683870.1-1|transcript|rna-XM_049683870.1|protein_coding|2/2|c.1198G>A|p.Val400Ile|1225/1727|1198/1635|400/544||,T|upstream_gene_variant|MODIFIER|exon-XM_049683873…	AnDar_008:0/0; AnDar_1062:0|1; AnDar_1362:0/0; AnDar_1363:0/0; AnDar_1367:0/0; AnDar_1378:0/0; AnDar_1379:0/0; AnDar_1381:0/0; AnDar_1382:0/0; AnDar_192:0/0; AnDar_204:0/0; AnDar_235:0/0; AnDar_340:0/0; AnDar_354:0/0; AnDar_406:0/0; AnDar_410:0/0; AnDar_439:0/0; AnDar_441:0/0; AnDar_498:0/0; AnDar_537:0/0; AnDar_543:0/0; AnDar_773:0/0; AnDar_960:0/1	6.25	0
probable cytochrome P450 9f2	NC_064875.1	8069285	C	T	PASS	AC=2;AF=0.037;AN=46;BaseQRankSum=0.967;DP=287;ExcessHet=3.093;FS=0;InbreedingCoeff=0.3178;MLEAC=2;MLEAF=0.037;MQ=60;MQRankSum=0;QD=5.99;ReadPosRankSum=0.431;SOR=0.569;ANN=T|missense_variant|MODERATE|exon-XM_049683870.1-1|GENE_exon-XM_049683870.1-1|transcript|rna-XM_049683870.1|protein_coding|2/2|c.1198G>A|p.Val400Ile|1225/1727|1198/1635|400/544||,T|upstream_gene_variant|MODIFIER|exon-XM_049683873…	AnDar_008:0/0; AnDar_1062:0|1; AnDar_1362:0/0; AnDar_1363:0/0; AnDar_1367:0/0; AnDar_1378:0/0; AnDar_1379:0/0; AnDar_1381:0/0; AnDar_1382:0/0; AnDar_192:0/0; AnDar_204:0/0; AnDar_235:0/0; AnDar_340:0/0; AnDar_354:0/0; AnDar_406:0/0; AnDar_410:0/0; AnDar_439:0/0; AnDar_441:0/0; AnDar_498:0/0; AnDar_537:0/0; AnDar_543:0/0; AnDar_773:0/0; AnDar_960:0/1	6.25	0
probable cytochrome P450 313a4	NC_064875.1	46109161	T	G	PASS	AC=2;AF=0.032;AN=48;BaseQRankSum=2.03;DP=305;ExcessHet=3.0821;FS=10.413;InbreedingCoeff=-0.0647;MLEAC=2;MLEAF=0.032;MQ=55.93;MQRankSum=-0.824;QD=8.03;ReadPosRankSum=0.42;SOR=1.911;ANN=G|missense_variant|MODERATE|exon-XM_049686669.1-1|GENE_exon-XM_049686669.1-1|transcript|rna-XM_049686669.1|protein_coding|2/2|c.445A>C|p.Thr149Pro|445/807|445/807|149/268||,G|upstream_gene_variant|MODIFIER|exon-XM_0…	AnDar_008:0/0; AnDar_1020:0/0; AnDar_1062:0/0; AnDar_1362:0/0; AnDar_1363:0/0; AnDar_1367:0/0; AnDar_1368:0/0; AnDar_1378:0/0; AnDar_1379:0/0; AnDar_1381:0/0; AnDar_1382:0/0; AnDar_192:0/0; AnDar_204:0|1; AnDar_235:0/0; AnDar_340:0|1; AnDar_410:0/0; AnDar_439:0/0; AnDar_441:0/0; AnDar_498:0/0; AnDar_537:0/0; AnDar_543:0/0; AnDar_693:0/0; AnDar_773:0/0; AnDar_960:0/0	6.25	0
probable cytochrome P450 313a4	NC_064875.1	46109251	A	T	PASS	AC=2;AF=0.034;AN=48;BaseQRankSum=0.524;DP=352;ExcessHet=3.0872;FS=4.419;InbreedingCoeff=0.2168;MLEAC=2;MLEAF=0.034;MQ=59;MQRankSum=0;QD=8.75;ReadPosRankSum=1.24;SOR=1.184;ANN=T|missense_variant|MODERATE|exon-XM_049686669.1-1|GENE_exon-XM_049686669.1-1|transcript|rna-XM_049686669.1|protein_coding|2/2|c.355T>A|p.Tyr119Asn|355/807|355/807|119/268||,T|upstream_gene_variant|MODIFIER|exon-XM_049685096.…	AnDar_008:0|1; AnDar_1062:0/0; AnDar_1362:0/0; AnDar_1363:0/0; AnDar_1367:0/0; AnDar_1368:0/0; AnDar_1378:0/0; AnDar_1379:0/0; AnDar_1381:0/0; AnDar_1382:0/0; AnDar_192:0/0; AnDar_204:0/0; AnDar_235:0/0; AnDar_340:0/0; AnDar_354:0/0; AnDar_406:0/0; AnDar_410:0/0; AnDar_439:0/0; AnDar_441:0/0; AnDar_498:0/0; AnDar_537:0|1; AnDar_543:0/0; AnDar_953:0/0; AnDar_989:0/0	6.25	0
acetylcholinesterase___like	NC_064875.1	69160589	C	G	PASS	AC=2;AF=0.034;AN=48;DP=280;ExcessHet=0.0397;FS=0;InbreedingCoeff=0.5847;MLEAC=2;MLEAF=0.034;MQ=60;QD=23.47;SOR=0.941;ANN=G|missense_variant|MODERATE|exon-XM_049691291.1-1|GENE_exon-XM_049691291.1-1|transcript|rna-XM_049691291.1|protein_coding|6/11|c.1211G>C|p.Arg404Pro|1211/3401|1211/3240|404/1079||,G|upstream_gene_variant|MODIFIER|exon-XM_049686887.1-1|GENE_exon-XM_049686887.1-1|transcript|rna-X…	AnDar_008:0/0; AnDar_1020:0/0; AnDar_1062:1/1; AnDar_1362:0/0; AnDar_1363:0/0; AnDar_1367:0/0; AnDar_1368:0/0; AnDar_1378:0/0; AnDar_1379:0/0; AnDar_1381:0/0; AnDar_1382:0/0; AnDar_192:0/0; AnDar_204:0/0; AnDar_235:0/0; AnDar_340:0/0; AnDar_354:0/0; AnDar_406:0/0; AnDar_410:0/0; AnDar_439:0/0; AnDar_441:0/0; AnDar_498:0/0; AnDar_537:0/0; AnDar_543:0/0; AnDar_960:0/0	6.25	0
cytochrome P450 6A1-like	NC_064874.1	79337286	T	C	PASS	AC=3;AF=0.052;AN=50;BaseQRankSum=-0.557;DP=277;ExcessHet=3.2539;FS=4.646;InbreedingCoeff=0.1177;MLEAC=3;MLEAF=0.052;MQ=60;MQRankSum=0;QD=13.97;ReadPosRankSum=0.311;SOR=0.974;ANN=C|missense_variant|MODERATE|exon-XM_049693248.1-1|GENE_exon-XM_049693248.1-1|transcript|rna-XM_049693248.1|protein_coding|2/2|c.1496A>G|p.Lys499Arg|1502/1509|1496/1503|499/500||,C|upstream_gene_variant|MODIFIER|exon-XM_04…	AnDar_008:0/1; AnDar_1020:0/0; AnDar_1062:0/0; AnDar_1362:0/0; AnDar_1363:0/0; AnDar_1367:0/0; AnDar_1368:0/0; AnDar_1378:0/0; AnDar_1379:0/0; AnDar_1381:0/0; AnDar_1382:0/1; AnDar_192:0/0; AnDar_204:0/0; AnDar_235:0/0; AnDar_340:0/0; AnDar_354:0/0; AnDar_406:0/0; AnDar_410:0/0; AnDar_439:0/0; AnDar_441:0|1; AnDar_498:0/0; AnDar_543:0/0; AnDar_693:0/0; AnDar_953:0/0; AnDar_989:0/0	5.88235	6.25
probable cytochrome P450 313a4	NC_064875.1	46109154	T	C	PASS	AC=2;AF=0.032;AN=50;BaseQRankSum=2.05;DP=304;ExcessHet=3.0821;FS=10.285;InbreedingCoeff=-0.0574;MLEAC=2;MLEAF=0.032;MQ=55.86;MQRankSum=-0.988;QD=8.59;ReadPosRankSum=-0.315;SOR=1.928;ANN=C|missense_variant|MODERATE|exon-XM_049686669.1-1|GENE_exon-XM_049686669.1-1|transcript|rna-XM_049686669.1|protein_coding|2/2|c.452A>G|p.Gln151Arg|452/807|452/807|151/268||,C|upstream_gene_variant|MODIFIER|exon-XM…	AnDar_008:0/0; AnDar_1020:0/0; AnDar_1062:0/0; AnDar_1362:0/0; AnDar_1363:0/0; AnDar_1367:0/0; AnDar_1368:0/0; AnDar_1378:0/0; AnDar_1379:0/0; AnDar_1381:0/0; AnDar_1382:0/0; AnDar_192:0/0; AnDar_204:0|1; AnDar_235:0/0; AnDar_340:0|1; AnDar_410:0/0; AnDar_439:0/0; AnDar_441:0/0; AnDar_498:0/0; AnDar_537:0/0; AnDar_543:0/0; AnDar_693:0/0; AnDar_773:0/0; AnDar_953:0/0; AnDar_960:0/0	5.88235	0
probable cytochrome P450 313a4	NC_064875.1	46109176	T	G	PASS	AC=2;AF=0.032;AN=50;BaseQRankSum=1.68;DP=316;ExcessHet=3.0821;FS=10.651;InbreedingCoeff=-0.0566;MLEAC=2;MLEAF=0.032;MQ=56.32;MQRankSum=-0.824;QD=8.09;ReadPosRankSum=2.35;SOR=1.71;ANN=G|missense_variant|MODERATE|exon-XM_049686669.1-1|GENE_exon-XM_049686669.1-1|transcript|rna-XM_049686669.1|protein_coding|2/2|c.430A>C|p.Ile144Leu|430/807|430/807|144/268||,G|upstream_gene_variant|MODIFIER|exon-XM_04…	AnDar_008:0/0; AnDar_1020:0/0; AnDar_1062:0/0; AnDar_1362:0/0; AnDar_1363:0/0; AnDar_1367:0/0; AnDar_1368:0/0; AnDar_1378:0/0; AnDar_1379:0/0; AnDar_1381:0/0; AnDar_1382:0/0; AnDar_192:0/0; AnDar_204:0|1; AnDar_235:0/0; AnDar_340:0|1; AnDar_354:0/0; AnDar_410:0/0; AnDar_439:0/0; AnDar_441:0/0; AnDar_498:0/0; AnDar_537:0/0; AnDar_543:0/0; AnDar_693:0/0; AnDar_953:0/0; AnDar_989:0/0	5.88235	0
probable cytochrome P450 313a4	NC_064875.1	46109181	G	A	PASS	AC=2;AF=0.032;AN=50;BaseQRankSum=0.961;DP=327;ExcessHet=3.0821;FS=13.562;InbreedingCoeff=-0.0628;MLEAC=2;MLEAF=0.032;MQ=56.32;MQRankSum=-0.695;QD=9.08;ReadPosRankSum=2.62;SOR=1.895;ANN=A|missense_variant|MODERATE|exon-XM_049686669.1-1|GENE_exon-XM_049686669.1-1|transcript|rna-XM_049686669.1|protein_coding|2/2|c.425C>T|p.Ala142Val|425/807|425/807|142/268||,A|upstream_gene_variant|MODIFIER|exon-XM_…	AnDar_008:0/0; AnDar_1020:0/0; AnDar_1062:0/0; AnDar_1362:0/0; AnDar_1363:0/0; AnDar_1367:0/0; AnDar_1368:0/0; AnDar_1378:0/0; AnDar_1379:0/0; AnDar_1381:0/0; AnDar_1382:0/0; AnDar_192:0/0; AnDar_204:0|1; AnDar_235:0/0; AnDar_340:0|1; AnDar_354:0/0; AnDar_410:0/0; AnDar_439:0/0; AnDar_441:0/0; AnDar_498:0/0; AnDar_537:0/0; AnDar_543:0/0; AnDar_693:0/0; AnDar_953:0/0; AnDar_989:0/0	5.88235	0
probable cytochrome P450 313a4	NC_064875.1	46109244	G	A	PASS	AC=2;AF=0.036;AN=50;BaseQRankSum=0;DP=351;ExcessHet=3.09;FS=4.419;InbreedingCoeff=0.2915;MLEAC=2;MLEAF=0.036;MQ=59;MQRankSum=0;QD=8.77;ReadPosRankSum=1.76;SOR=1.184;ANN=A|missense_variant|MODERATE|exon-XM_049686669.1-1|GENE_exon-XM_049686669.1-1|transcript|rna-XM_049686669.1|protein_coding|2/2|c.362C>T|p.Ala121Val|362/807|362/807|121/268||,A|upstream_gene_variant|MODIFIER|exon-XM_049685096.1-1|GE…	AnDar_008:0|1; AnDar_1062:0/0; AnDar_1362:0/0; AnDar_1363:0/0; AnDar_1367:0/0; AnDar_1368:0/0; AnDar_1378:0/0; AnDar_1379:0/0; AnDar_1381:0/0; AnDar_1382:0/0; AnDar_192:0/0; AnDar_204:0/0; AnDar_235:0/0; AnDar_340:0/0; AnDar_354:0/0; AnDar_406:0/0; AnDar_410:0/0; AnDar_439:0/0; AnDar_441:0/0; AnDar_498:0/0; AnDar_537:0|1; AnDar_543:0/0; AnDar_693:0/0; AnDar_953:0/0; AnDar_989:0/0	5.88235	0
cytochrome P450 3A19-like	NC_064875.1	46115229	A	T	PASS	AC=2;AF=0.032;AN=48;BaseQRankSum=1.38;DP=241;ExcessHet=3.0845;FS=1.829;InbreedingCoeff=0.0236;MLEAC=2;MLEAF=0.032;MQ=55.25;MQRankSum=0.998;QD=18.28;ReadPosRankSum=-0.074;SOR=0.976;ANN=T|missense_variant|MODERATE|exon-XM_049686671.1-1|GENE_exon-XM_049686671.1-1|transcript|rna-XM_049686671.1|protein_coding|2/3|c.812T>A|p.Phe271Tyr|812/867|812/867|271/288||,T|upstream_gene_variant|MODIFIER|exon-XM_0…	AnDar_008:0/0; AnDar_1020:0|1; AnDar_1062:0/0; AnDar_1362:0/0; AnDar_1363:0/0; AnDar_1367:0/0; AnDar_1378:0/0; AnDar_1379:0/0; AnDar_1381:0/0; AnDar_1382:0/0; AnDar_192:0/0; AnDar_204:0/0; AnDar_235:0/0; AnDar_340:0/0; AnDar_410:0/0; AnDar_439:0/0; AnDar_441:0/0; AnDar_498:0/0; AnDar_537:0/0; AnDar_543:0/0; AnDar_693:0/0; AnDar_773:0/1; AnDar_953:0/0; AnDar_960:0/0	5.88235	0
cytochrome P450 3A19-like	NC_064875.1	46115794	C	T	PASS	AC=2;AF=0.032;AN=50;BaseQRankSum=0.79;DP=287;ExcessHet=3.0821;FS=2.578;InbreedingCoeff=-0.0516;MLEAC=2;MLEAF=0.032;MQ=60;MQRankSum=0;QD=13.37;ReadPosRankSum=0.274;SOR=0.741;ANN=T|missense_variant|MODERATE|exon-XM_049686671.1-1|GENE_exon-XM_049686671.1-1|transcript|rna-XM_049686671.1|protein_coding|2/3|c.247G>A|p.Gly83Arg|247/867|247/867|83/288||,T|upstream_gene_variant|MODIFIER|exon-XM_049686670.…	AnDar_008:0/0; AnDar_1020:0/0; AnDar_1062:0/0; AnDar_1362:0/0; AnDar_1363:0/0; AnDar_1367:0/0; AnDar_1368:0/0; AnDar_1378:0/0; AnDar_1379:0/0; AnDar_1381:0/0; AnDar_1382:0/0; AnDar_192:0/0; AnDar_204:0|1; AnDar_235:0/0; AnDar_340:0|1; AnDar_354:0/0; AnDar_406:0/0; AnDar_410:0/0; AnDar_439:0/0; AnDar_441:0/0; AnDar_498:0/0; AnDar_543:0/0; AnDar_953:0/0; AnDar_960:0/0; AnDar_989:0/0	5.88235	0
cytochrome P450 CYP12A2-like	NC_064874.1	66317496	T	C	PASS	AC=2;AF=0.052;AN=48;BaseQRankSum=-0.674;DP=251;ExcessHet=3.2539;FS=3.442;InbreedingCoeff=0.1217;MLEAC=3;MLEAF=0.052;MQ=60;MQRankSum=0;QD=21.63;ReadPosRankSum=0.515;SOR=0.537;ANN=C|missense_variant|MODERATE|exon-XM_049678859.1-1|GENE_exon-XM_049678859.1-1|transcript|rna-XM_049678859.1|protein_coding|4/8|c.562A>G|p.Ser188Gly|650/1745|562/1560|188/519||,C|missense_variant|MODERATE|exon-XM_049678860.…	AnDar_008:0/0; AnDar_1020:0/0; AnDar_1062:0/0; AnDar_1363:0/0; AnDar_1367:0/0; AnDar_1378:0/0; AnDar_1379:0/0; AnDar_1381:0/0; AnDar_1382:0/0; AnDar_192:0/0; AnDar_204:0/0; AnDar_235:0|1; AnDar_340:0/0; AnDar_354:0|1; AnDar_406:0/0; AnDar_410:0/0; AnDar_439:0/0; AnDar_441:0/0; AnDar_498:0/0; AnDar_537:0/0; AnDar_543:0/0; AnDar_693:0/0; AnDar_773:0/0; AnDar_960:0/0	5.55556	0
cytochrome P450 6g1-like	NC_064875.1	27144325	A	T	PASS	AC=2;AF=0.034;AN=52;BaseQRankSum=0.175;DP=269;ExcessHet=3.09;FS=0;InbreedingCoeff=0.2048;MLEAC=2;MLEAF=0.034;MQ=60;MQRankSum=0;QD=13.65;ReadPosRankSum=0.524;SOR=0.795;ANN=T|missense_variant|MODERATE|exon-XM_049684437.1-1|GENE_exon-XM_049684437.1-1|transcript|rna-XM_049684437.1|protein_coding|1/7|c.10T>A|p.Phe4Ile|53/1719|10/1629|4/542||,T|upstream_gene_variant|MODIFIER|exon-XM_049684528.1-1|GENE_…	AnDar_008:0/0; AnDar_1062:0/1; AnDar_1362:0/0; AnDar_1363:0/0; AnDar_1367:0/0; AnDar_1368:0/0; AnDar_1378:0/0; AnDar_1379:0/0; AnDar_1381:0/0; AnDar_1382:0/0; AnDar_192:0/0; AnDar_204:0/0; AnDar_235:0/0; AnDar_340:0/0; AnDar_354:0/0; AnDar_406:0/0; AnDar_410:0/0; AnDar_439:0/0; AnDar_441:0/0; AnDar_498:0/0; AnDar_537:0/0; AnDar_543:0/0; AnDar_693:0/1; AnDar_773:0/0; AnDar_960:0/0; AnDar_989:0/0	5.55556	0
acetylcholinesterase___like	NC_064875.1	69160680	G	C	PASS	AC=2;AF=0.036;AN=50;DP=295;ExcessHet=0.0412;FS=0;InbreedingCoeff=0.6207;MLEAC=1;MLEAF=0.018;MQ=60;QD=34.94;SOR=1.022;ANN=C|missense_variant|MODERATE|exon-XM_049691291.1-1|GENE_exon-XM_049691291.1-1|transcript|rna-XM_049691291.1|protein_coding|6/11|c.1120C>G|p.Pro374Ala|1120/3401|1120/3240|374/1079||,C|upstream_gene_variant|MODIFIER|exon-XM_049686887.1-1|GENE_exon-XM_049686887.1-1|transcript|rna-X…	AnDar_008:0/0; AnDar_1062:0/0; AnDar_1362:0/0; AnDar_1363:0/0; AnDar_1368:0/0; AnDar_1378:0/0; AnDar_1379:0/0; AnDar_1381:0/0; AnDar_1382:0/0; AnDar_192:0/0; AnDar_204:0/0; AnDar_235:0/0; AnDar_340:0/0; AnDar_354:0/0; AnDar_406:0/0; AnDar_410:0/0; AnDar_439:0/0; AnDar_441:0/0; AnDar_498:0/0; AnDar_537:0/0; AnDar_543:0/0; AnDar_773:1|1; AnDar_953:0/0; AnDar_960:0/0; AnDar_989:0/0	5.55556	0
acetylcholinesterase___like	NC_064875.1	69160700	T	C	PASS	AC=2;AF=0.036;AN=52;BaseQRankSum=0;DP=298;ExcessHet=3.09;FS=4.467;InbreedingCoeff=0.2681;MLEAC=2;MLEAF=0.036;MQ=60;MQRankSum=0;QD=12.54;ReadPosRankSum=-0.598;SOR=1.546;ANN=C|missense_variant|MODERATE|exon-XM_049691291.1-1|GENE_exon-XM_049691291.1-1|transcript|rna-XM_049691291.1|protein_coding|6/11|c.1100A>G|p.Asp367Gly|1100/3401|1100/3240|367/1079||,C|upstream_gene_variant|MODIFIER|exon-XM_049686…	AnDar_008:0/0; AnDar_1062:0/0; AnDar_1362:0/0; AnDar_1363:0/0; AnDar_1367:0/0; AnDar_1368:0/0; AnDar_1378:0/0; AnDar_1379:0/0; AnDar_1381:0/0; AnDar_1382:0/0; AnDar_192:0/1; AnDar_204:0/1; AnDar_340:0/0; AnDar_354:0/0; AnDar_406:0/0; AnDar_410:0/0; AnDar_439:0/0; AnDar_441:0/0; AnDar_498:0/0; AnDar_537:0/0; AnDar_543:0/0; AnDar_693:0/0; AnDar_773:0/0; AnDar_953:0/0; AnDar_960:0/0; AnDar_989:0/0	5.55556	0
probable cytochrome P450 4ac1	NC_064875.1	48326433	G	A	PASS	AC=2;AF=0.034;AN=52;BaseQRankSum=1.41;DP=325;ExcessHet=3.0872;FS=1.871;InbreedingCoeff=0.2233;MLEAC=2;MLEAF=0.034;MQ=54.93;MQRankSum=1.55;QD=9.68;ReadPosRankSum=0.253;SOR=0.677;ANN=A|missense_variant|MODERATE|exon-XM_049688565.1-1|GENE_exon-XM_049688565.1-1|transcript|rna-XM_049688565.1|protein_coding|3/5|c.745C>T|p.His249Tyr|767/1689|745/1521|249/506||,A|upstream_gene_variant|MODIFIER|exon-XM_04…	AnDar_008:0/0; AnDar_1062:0/0; AnDar_1363:0/0; AnDar_1367:0/0; AnDar_1368:0/0; AnDar_1378:0/0; AnDar_1379:0/0; AnDar_1381:0/0; AnDar_1382:0/0; AnDar_192:0/0; AnDar_204:0/0; AnDar_235:0/0; AnDar_340:0/0; AnDar_354:0/0; AnDar_406:0/0; AnDar_410:0/0; AnDar_439:0/0; AnDar_441:0/0; AnDar_498:0/0; AnDar_537:0|1; AnDar_543:0/0; AnDar_693:0/0; AnDar_773:0/0; AnDar_953:0/0; AnDar_960:0/1; AnDar_989:0/0	5.26316	0
cytochrome P450 4g15-like	NC_064873.1	634272	C	G	PASS	AC=1;AF=0.021;AN=46;BaseQRankSum=-0.598;DP=247;ExcessHet=3.0103;FS=0;InbreedingCoeff=0.4751;MLEAC=1;MLEAF=0.021;MQ=60;MQRankSum=0;QD=17.31;ReadPosRankSum=0.598;SOR=0.991;ANN=G|missense_variant|MODERATE|exon-XM_049676742.1-1|GENE_exon-XM_049676742.1-1|transcript|rna-XM_049676742.1|protein_coding|2/3|c.777G>C|p.Leu259Phe|1035/2307|777/1734|259/577||,G|non_coding_transcript_variant|MODIFIER|LOC12594…	AnDar_008:0/0; AnDar_1062:0/0; AnDar_1362:0/0; AnDar_1363:0/0; AnDar_1367:0/0; AnDar_1368:0/0; AnDar_1378:0/0; AnDar_1379:0/0; AnDar_1381:0/0; AnDar_1382:0/0; AnDar_192:0/0; AnDar_204:0/0; AnDar_235:0/0; AnDar_340:0/0; AnDar_354:0/0; AnDar_406:0|1; AnDar_410:0/0; AnDar_439:0/0; AnDar_441:0/0; AnDar_498:0/0; AnDar_537:0/0; AnDar_543:0/0; AnDar_960:0/0	3.33333	0
cytochrome P450 4d2-like	NC_064873.1	10300107	C	T	PASS	AC=1;AF=0.018;AN=46;BaseQRankSum=-0.967;DP=229;ExcessHet=3.0103;FS=6.99;InbreedingCoeff=0.295;MLEAC=1;MLEAF=0.018;MQ=60;MQRankSum=0;QD=14.7;ReadPosRankSum=0.108;SOR=0.039;ANN=T|missense_variant|MODERATE|exon-XM_049692578.1-1|GENE_exon-XM_049692578.1-1|transcript|rna-XM_049692578.1|protein_coding|6/7|c.2513C>T|p.Ala838Val|3284/7182|2513/2832|838/943||,T|missense_variant|MODERATE|exon-XM_049692661.…	AnDar_008:0/0; AnDar_1020:0/0; AnDar_1062:0/0; AnDar_1362:0/0; AnDar_1363:0/0; AnDar_1367:0/0; AnDar_1368:0/0; AnDar_1378:0/0; AnDar_1379:0/0; AnDar_1381:0/0; AnDar_1382:0/0; AnDar_192:0/0; AnDar_204:0/0; AnDar_235:0/0; AnDar_340:0/0; AnDar_354:0/0; AnDar_406:0/0; AnDar_410:0/0; AnDar_441:0/0; AnDar_498:0/0; AnDar_537:0/1; AnDar_543:0/0; AnDar_953:0/0	3.33333	0
probable cytochrome P450 4aa1	NC_064874.1	1857644	T	A	PASS	AC=1;AF=0.017;AN=46;BaseQRankSum=0.566;DP=246;ExcessHet=3.0103;FS=0;InbreedingCoeff=0.1975;MLEAC=1;MLEAF=0.017;MQ=60;MQRankSum=0;QD=22.41;ReadPosRankSum=0.414;SOR=0.33;ANN=A|missense_variant|MODERATE|exon-XM_049682522.1-1|GENE_exon-XM_049682522.1-1|transcript|rna-XM_049682522.1|protein_coding|6/8|c.674A>T|p.Gln225Leu|1232/2125|674/1452|225/483||,A|missense_variant|MODERATE|exon-XM_049682521.1-1|G…	AnDar_008:0/0; AnDar_1062:0/0; AnDar_1362:0/0; AnDar_1363:0/0; AnDar_1367:0/0; AnDar_1368:0/0; AnDar_1378:0/0; AnDar_1379:0/0; AnDar_1381:0/0; AnDar_1382:0/0; AnDar_192:0/0; AnDar_204:0/0; AnDar_235:0/0; AnDar_340:0/0; AnDar_354:0/0; AnDar_406:0/0; AnDar_410:0/1; AnDar_439:0/0; AnDar_441:0/0; AnDar_498:0/0; AnDar_543:0/0; AnDar_693:0/0; AnDar_953:0/0	3.33333	0
cytochrome P450 6a2-like	NC_064874.1	8549291	G	T	PASS	AC=2;AF=0.033;AN=46;BaseQRankSum=-0.114;DP=296;ExcessHet=3.0845;FS=3.179;InbreedingCoeff=0.0635;MLEAC=2;MLEAF=0.033;MQ=60;MQRankSum=0;QD=16.75;ReadPosRankSum=0.712;SOR=1.265;ANN=T|missense_variant|MODERATE|exon-XM_049679783.1-1|GENE_exon-XM_049679783.1-1|transcript|rna-XM_049679783.1|protein_coding|1/2|c.1029G>T|p.Glu343Asp|1058/1718|1029/1530|343/509||,T|upstream_gene_variant|MODIFIER|LOC1259511…	AnDar_008:0/0; AnDar_1020:0/0; AnDar_1362:0/0; AnDar_1363:0/0; AnDar_1367:0/0; AnDar_1368:0/0; AnDar_1378:0/0; AnDar_1379:0/0; AnDar_1381:0/0; AnDar_1382:0|1; AnDar_192:0/0; AnDar_204:0/0; AnDar_235:0/0; AnDar_340:0/0; AnDar_354:0/0; AnDar_406:0/0; AnDar_410:0/0; AnDar_439:0/0; AnDar_498:0/0; AnDar_537:0/0; AnDar_543:0/0; AnDar_693:0/1; AnDar_773:0/0	3.33333	6.25
probable cytochrome P450 6a14	NC_064874.1	8560068	G	T	PASS	AC=1;AF=0.018;AN=46;BaseQRankSum=-1.902;DP=260;ExcessHet=3.0103;FS=0;InbreedingCoeff=0.3166;MLEAC=1;MLEAF=0.018;MQ=60;MQRankSum=0;QD=5.27;ReadPosRankSum=0.328;SOR=1.179;ANN=T|missense_variant|MODERATE|exon-XM_049679784.1-1|GENE_exon-XM_049679784.1-1|transcript|rna-XM_049679784.1|protein_coding|2/2|c.1400G>T|p.Gly467Val|1435/1714|1400/1530|467/509||,T|downstream_gene_variant|MODIFIER|LOC125951151|…	AnDar_008:0/0; AnDar_1020:0/0; AnDar_1362:0/0; AnDar_1363:0/0; AnDar_1367:0/0; AnDar_1368:0/0; AnDar_1378:0/0; AnDar_1379:0/0; AnDar_1381:0/0; AnDar_1382:0/0; AnDar_192:0|1; AnDar_204:0/0; AnDar_235:0/0; AnDar_340:0/0; AnDar_354:0/0; AnDar_406:0/0; AnDar_410:0/0; AnDar_439:0/0; AnDar_441:0/0; AnDar_498:0/0; AnDar_537:0/0; AnDar_543:0/0; AnDar_773:0/0	3.33333	0
probable cytochrome P450 4d14	NC_064874.1	14390081	G	A	PASS	AC=1;AF=0.019;AN=46;BaseQRankSum=-0.699;DP=273;ExcessHet=3.0103;FS=0;InbreedingCoeff=0.4023;MLEAC=1;MLEAF=0.019;MQ=60;MQRankSum=0;QD=24.36;ReadPosRankSum=0.938;SOR=0.33;ANN=A|missense_variant|MODERATE|exon-XM_049679265.1-1|GENE_exon-XM_049679265.1-1|transcript|rna-XM_049679265.1|protein_coding|2/2|c.835G>A|p.Asp279Asn|835/1536|835/1536|279/511||,A|upstream_gene_variant|MODIFIER|LOC125950889|gene-…	AnDar_008:0/0; AnDar_1062:0/0; AnDar_1362:0/0; AnDar_1363:0/0; AnDar_1367:0/0; AnDar_1368:0/0; AnDar_1378:0/0; AnDar_1379:0/0; AnDar_1381:0/0; AnDar_1382:0/0; AnDar_192:0/0; AnDar_204:0/0; AnDar_235:0/0; AnDar_340:0/0; AnDar_354:0/0; AnDar_406:0/0; AnDar_410:0/0; AnDar_439:0/0; AnDar_441:0/0; AnDar_498:0|1; AnDar_543:0/0; AnDar_960:0/0; AnDar_989:0/0	3.33333	0
cytochrome P450 4d2-like	NC_064874.1	14390081	G	A	PASS	AC=1;AF=0.019;AN=46;BaseQRankSum=-0.699;DP=273;ExcessHet=3.0103;FS=0;InbreedingCoeff=0.4023;MLEAC=1;MLEAF=0.019;MQ=60;MQRankSum=0;QD=24.36;ReadPosRankSum=0.938;SOR=0.33;ANN=A|missense_variant|MODERATE|exon-XM_049679265.1-1|GENE_exon-XM_049679265.1-1|transcript|rna-XM_049679265.1|protein_coding|2/2|c.835G>A|p.Asp279Asn|835/1536|835/1536|279/511||,A|upstream_gene_variant|MODIFIER|LOC125950889|gene-…	AnDar_008:0/0; AnDar_1062:0/0; AnDar_1362:0/0; AnDar_1363:0/0; AnDar_1367:0/0; AnDar_1368:0/0; AnDar_1378:0/0; AnDar_1379:0/0; AnDar_1381:0/0; AnDar_1382:0/0; AnDar_192:0/0; AnDar_204:0/0; AnDar_235:0/0; AnDar_340:0/0; AnDar_354:0/0; AnDar_406:0/0; AnDar_410:0/0; AnDar_439:0/0; AnDar_441:0/0; AnDar_498:0|1; AnDar_543:0/0; AnDar_960:0/0; AnDar_989:0/0	3.33333	0
cytochrome P450 4d2-like	NC_064874.1	14397804	G	C	PASS	AC=1;AF=0.019;AN=46;BaseQRankSum=0;DP=281;ExcessHet=3.0103;FS=0;InbreedingCoeff=0.412;MLEAC=1;MLEAF=0.019;MQ=60;MQRankSum=0;QD=12.18;ReadPosRankSum=0;SOR=0.368;ANN=C|missense_variant|MODERATE|exon-XM_049679261.1-1|GENE_exon-XM_049679261.1-1|transcript|rna-XM_049679261.1|protein_coding|1/2|c.389G>C|p.Trp130Ser|692/1886|389/1545|130/514||,C|upstream_gene_variant|MODIFIER|LOC125950908|gene-LOC125950…	AnDar_1020:0|1; AnDar_1062:0/0; AnDar_1362:0/0; AnDar_1363:0/0; AnDar_1367:0/0; AnDar_1368:0/0; AnDar_1378:0/0; AnDar_1379:0/0; AnDar_1381:0/0; AnDar_1382:0/0; AnDar_192:0/0; AnDar_204:0/0; AnDar_235:0/0; AnDar_340:0/0; AnDar_354:0/0; AnDar_406:0/0; AnDar_410:0/0; AnDar_439:0/0; AnDar_441:0/0; AnDar_498:0/0; AnDar_537:0/0; AnDar_543:0/0; AnDar_989:0/0	3.33333	0
cytochrome P450 4d2-like	NC_064874.1	14757744	G	A	PASS	AC=1;AF=0.017;AN=46;BaseQRankSum=-1.097;DP=327;ExcessHet=3.0103;FS=0;InbreedingCoeff=0.2327;MLEAC=1;MLEAF=0.017;MQ=58.44;MQRankSum=0;QD=10.25;ReadPosRankSum=0;SOR=0.495;ANN=A|missense_variant|MODERATE|exon-XM_049674278.1-1|GENE_exon-XM_049674278.1-1|transcript|rna-XM_049674278.1|protein_coding|11/11|c.2258C>T|p.Thr753Met|2763/2977|2258/2472|753/823||,A|upstream_gene_variant|MODIFIER|LOC125948319|…	AnDar_008:0/0; AnDar_1062:0/1; AnDar_1362:0/0; AnDar_1363:0/0; AnDar_1367:0/0; AnDar_1368:0/0; AnDar_1378:0/0; AnDar_1379:0/0; AnDar_1381:0/0; AnDar_1382:0/0; AnDar_192:0/0; AnDar_204:0/0; AnDar_235:0/0; AnDar_340:0/0; AnDar_354:0/0; AnDar_410:0/0; AnDar_439:0/0; AnDar_441:0/0; AnDar_498:0/0; AnDar_537:0/0; AnDar_543:0/0; AnDar_773:0/0; AnDar_953:0/0	3.33333	0
cytochrome P450 4d2-like	NC_064874.1	14758618	C	T	PASS	AC=4;AF=0.071;AN=46;BaseQRankSum=-0.142;DP=277;ExcessHet=3.5266;FS=9.53;InbreedingCoeff=0.0944;MLEAC=5;MLEAF=0.089;MQ=57.27;MQRankSum=-2.132;QD=9.48;ReadPosRankSum=0.679;SOR=2.129;ANN=T|missense_variant|MODERATE|exon-XM_049674278.1-1|GENE_exon-XM_049674278.1-1|transcript|rna-XM_049674278.1|protein_coding|9/11|c.1522G>A|p.Val508Met|2027/2977|1522/2472|508/823||,T|upstream_gene_variant|MODIFIER|LOC…	AnDar_008:0/0; AnDar_1020:0/0; AnDar_1062:0/0; AnDar_1362:0/0; AnDar_1363:0/0; AnDar_1367:0|1; AnDar_1368:0|1; AnDar_1378:0|1; AnDar_1379:0/0; AnDar_1381:0/0; AnDar_1382:0/0; AnDar_192:0/0; AnDar_204:0/0; AnDar_235:0|1; AnDar_354:0/0; AnDar_406:0/0; AnDar_410:0/0; AnDar_439:0/0; AnDar_441:0/0; AnDar_498:0/0; AnDar_537:0/0; AnDar_543:0/0; AnDar_960:0/0	3.33333	18.75
cytochrome P450 4d2-like	NC_064874.1	14758669	G	C	PASS	AC=1;AF=0.019;AN=46;BaseQRankSum=0;DP=260;ExcessHet=3.0103;FS=0;InbreedingCoeff=0.4176;MLEAC=1;MLEAF=0.019;MQ=60;MQRankSum=0;QD=7.72;ReadPosRankSum=0.431;SOR=0.693;ANN=C|missense_variant|MODERATE|exon-XM_049674278.1-1|GENE_exon-XM_049674278.1-1|transcript|rna-XM_049674278.1|protein_coding|9/11|c.1471C>G|p.Pro491Ala|1976/2977|1471/2472|491/823||,C|upstream_gene_variant|MODIFIER|LOC125948319|gene-L…	AnDar_008:0/0; AnDar_1062:0/0; AnDar_1362:0/0; AnDar_1363:0/0; AnDar_1367:0/0; AnDar_1368:0/0; AnDar_1378:0/0; AnDar_1379:0/0; AnDar_1381:0/0; AnDar_1382:0/0; AnDar_192:0/0; AnDar_204:0/0; AnDar_235:0/0; AnDar_340:0/0; AnDar_354:0/0; AnDar_406:0/0; AnDar_410:0/0; AnDar_439:0/0; AnDar_441:0/0; AnDar_498:0/0; AnDar_537:0/0; AnDar_543:0/0; AnDar_960:0/1	3.33333	0
gamma_aminobutyric_acid_type_B_receptor_subunit_2	NC_064874.1	24668918	G	C	PASS	AC=1;AF=0.019;AN=46;BaseQRankSum=0.319;DP=334;ExcessHet=3.0103;FS=0;InbreedingCoeff=0.3682;MLEAC=1;MLEAF=0.019;MQ=60;MQRankSum=0;QD=6.52;ReadPosRankSum=0.619;SOR=1.445;ANN=C|missense_variant|MODERATE|exon-XM_049680044.1-1|GENE_exon-XM_049680044.1-1|transcript|rna-XM_049680044.1|protein_coding|10/11|c.3845G>C|p.Gly1282Ala|3865/4561|3845/4059|1282/1352||,C|non_coding_transcript_variant|MODIFIER|LOC…	AnDar_008:0/0; AnDar_1362:0/0; AnDar_1363:0/0; AnDar_1367:0/0; AnDar_1368:0/0; AnDar_1378:0/0; AnDar_1379:0/0; AnDar_1381:0/0; AnDar_1382:0/0; AnDar_192:0/0; AnDar_204:0/0; AnDar_235:0/0; AnDar_340:0/0; AnDar_354:0/0; AnDar_406:0/0; AnDar_410:0/0; AnDar_439:0/0; AnDar_441:0/0; AnDar_498:0/0; AnDar_537:0/0; AnDar_543:0/0; AnDar_960:0/1; AnDar_989:0/0	3.33333	0
glutathione S-transferase D5-like	NC_064874.1	33160370	C	A	PASS	AC=4;AF=0.069;AN=46;BaseQRankSum=-0.374;DP=269;ExcessHet=3.4887;FS=0;InbreedingCoeff=0.0832;MLEAC=4;MLEAF=0.069;MQ=60;MQRankSum=0;QD=19.27;ReadPosRankSum=0;SOR=0.668;ANN=A|missense_variant|MODERATE|exon-XM_049675936.1-1|GENE_exon-XM_049675936.1-1|transcript|rna-XM_049675936.1|protein_coding|2/2|c.740C>A|p.Pro247His|798/946|740/774|247/257||,A|upstream_gene_variant|MODIFIER|exon-XM_049675911.1-1|G…	AnDar_008:0/0; AnDar_1362:0/0; AnDar_1363:0/0; AnDar_1367:0/0; AnDar_1368:0/1; AnDar_1378:0/1; AnDar_1379:0/1; AnDar_1381:0/0; AnDar_1382:0/0; AnDar_192:0/0; AnDar_204:0/0; AnDar_235:0/0; AnDar_340:0|1; AnDar_354:0/0; AnDar_406:0/0; AnDar_410:0/0; AnDar_439:0/0; AnDar_441:0/0; AnDar_498:0/0; AnDar_537:0/0; AnDar_543:0/0; AnDar_953:0/0; AnDar_989:0/0	3.33333	18.75
glutathione S-transferase D5-like	NC_064874.1	33160381	G	A	PASS	AC=2;AF=0.036;AN=46;BaseQRankSum=0.344;DP=260;ExcessHet=3.09;FS=0;InbreedingCoeff=0.2815;MLEAC=2;MLEAF=0.036;MQ=60;MQRankSum=0;QD=17.08;ReadPosRankSum=0.683;SOR=0.709;ANN=A|missense_variant|MODERATE|exon-XM_049675936.1-1|GENE_exon-XM_049675936.1-1|transcript|rna-XM_049675936.1|protein_coding|2/2|c.751G>A|p.Glu251Lys|809/946|751/774|251/257||,A|upstream_gene_variant|MODIFIER|exon-XM_049675911.1-1|…	AnDar_008:0/0; AnDar_1362:0/0; AnDar_1363:0/0; AnDar_1367:0/0; AnDar_1368:0/0; AnDar_1378:0/0; AnDar_1379:0/0; AnDar_1381:0/0; AnDar_1382:0|1; AnDar_192:0/0; AnDar_204:0/0; AnDar_235:0/0; AnDar_340:0/0; AnDar_354:0/0; AnDar_406:0/0; AnDar_410:0/0; AnDar_439:0|1; AnDar_441:0/0; AnDar_498:0/0; AnDar_537:0/0; AnDar_543:0/0; AnDar_953:0/0; AnDar_989:0/0	3.33333	6.25
glutathione S-transferase 1-like	NC_064874.1	34227616	G	A	PASS	AC=1;AF=0.017;AN=46;BaseQRankSum=0;DP=258;ExcessHet=3.0103;FS=0;InbreedingCoeff=0.1685;MLEAC=1;MLEAF=0.017;MQ=60;MQRankSum=0;QD=30.02;ReadPosRankSum=1.28;SOR=0.223;ANN=A|missense_variant|MODERATE|exon-XM_049678662.1-1|GENE_exon-XM_049678662.1-1|transcript|rna-XM_049678662.1|protein_coding|1/1|c.437G>A|p.Arg146Gln|437/660|437/660|146/219||,A|upstream_gene_variant|MODIFIER|exon-XM_049680538.1-1|GEN…	AnDar_008:0/0; AnDar_1062:0/0; AnDar_1362:0/0; AnDar_1363:0/0; AnDar_1367:0/0; AnDar_1368:0/0; AnDar_1378:0/0; AnDar_1379:0/0; AnDar_1381:0/0; AnDar_1382:0/0; AnDar_192:0/0; AnDar_204:0/0; AnDar_235:0/0; AnDar_340:0/0; AnDar_354:0/0; AnDar_410:0/0; AnDar_439:0/0; AnDar_441:0/0; AnDar_498:0/0; AnDar_537:0/0; AnDar_543:0/0; AnDar_953:0|1; AnDar_960:0/0	3.33333	0
glutathione S-transferase 2-like	NC_064874.1	34429432	G	A	PASS	AC=1;AF=0.017;AN=46;BaseQRankSum=-0.674;DP=298;ExcessHet=3.0103;FS=0;InbreedingCoeff=0.2327;MLEAC=1;MLEAF=0.017;MQ=60;MQRankSum=0;QD=17.12;ReadPosRankSum=-1.036;SOR=2.093;ANN=A|missense_variant|MODERATE|exon-XM_049675991.1-1|GENE_exon-XM_049675991.1-1|transcript|rna-XM_049675991.1|protein_coding|2/2|c.305C>T|p.Ala102Val|305/525|305/525|102/174||,A|upstream_gene_variant|MODIFIER|LOC125949207|gene-…	AnDar_008:0/0; AnDar_1062:0/0; AnDar_1362:0/0; AnDar_1363:0/0; AnDar_1367:0/0; AnDar_1368:0/0; AnDar_1378:0/0; AnDar_1379:0/0; AnDar_1381:0/0; AnDar_1382:0/0; AnDar_192:0/0; AnDar_204:0|1; AnDar_235:0/0; AnDar_340:0/0; AnDar_354:0/0; AnDar_406:0/0; AnDar_410:0/0; AnDar_439:0/0; AnDar_441:0/0; AnDar_537:0/0; AnDar_543:0/0; AnDar_953:0/0; AnDar_989:0/0	3.33333	0
glutathione S-transferase 2-like	NC_064874.1	34429810	A	C	PASS	AC=1;AF=0.017;AN=46;BaseQRankSum=0.674;DP=266;ExcessHet=3.0103;FS=3.979;InbreedingCoeff=0.1311;MLEAC=1;MLEAF=0.017;MQ=57.45;MQRankSum=-1.282;QD=17.06;ReadPosRankSum=-0.126;SOR=0.838;ANN=C|missense_variant|MODERATE|exon-XM_049675991.1-1|GENE_exon-XM_049675991.1-1|transcript|rna-XM_049675991.1|protein_coding|1/2|c.80T>G|p.Leu27Arg|80/525|80/525|27/174||,C|upstream_gene_variant|MODIFIER|LOC125949207…	AnDar_008:0/0; AnDar_1362:0/0; AnDar_1363:0/0; AnDar_1367:0/0; AnDar_1368:0/0; AnDar_1378:0/0; AnDar_1379:0/0; AnDar_1381:0/0; AnDar_1382:0/0; AnDar_192:0/0; AnDar_204:0/0; AnDar_235:0/0; AnDar_340:0/0; AnDar_354:0/0; AnDar_406:0/0; AnDar_410:0/0; AnDar_439:0/0; AnDar_441:0/0; AnDar_498:0/0; AnDar_537:0/0; AnDar_543:0/0; AnDar_960:0/1; AnDar_989:0/0	3.33333	0
cytochrome P450 4c21-like	NC_064874.1	36285205	T	A	PASS	AC=1;AF=0.017;AN=46;BaseQRankSum=-1.465;DP=260;ExcessHet=3.0103;FS=8.451;InbreedingCoeff=0.2407;MLEAC=1;MLEAF=0.017;MQ=60;MQRankSum=0;QD=20.37;ReadPosRankSum=-1.068;SOR=1.85;ANN=A|missense_variant|MODERATE|exon-XM_049678144.1-1|GENE_exon-XM_049678144.1-1|transcript|rna-XM_049678144.1|protein_coding|5/5|c.1343A>T|p.His448Leu|1426/2324|1343/1551|448/516||,A|upstream_gene_variant|MODIFIER|exon-XM_04…	AnDar_1020:0/0; AnDar_1362:0/0; AnDar_1363:0/0; AnDar_1367:0/0; AnDar_1368:0/0; AnDar_1378:0/0; AnDar_1379:0/0; AnDar_1381:0/0; AnDar_1382:0/0; AnDar_192:0/0; AnDar_204:0/0; AnDar_235:0/0; AnDar_340:0/0; AnDar_354:0/0; AnDar_406:0/0; AnDar_410:0/0; AnDar_439:0/0; AnDar_441:0/0; AnDar_498:0/1; AnDar_537:0/0; AnDar_543:0/0; AnDar_960:0/0; AnDar_989:0/0	3.33333	0
probable cytochrome P450 304a1	NC_064874.1	45275859	T	C	PASS	AC=1;AF=0.017;AN=46;BaseQRankSum=1.82;DP=288;ExcessHet=3.0103;FS=4.467;InbreedingCoeff=0.1418;MLEAC=1;MLEAF=0.017;MQ=60;MQRankSum=0;QD=15.77;ReadPosRankSum=-0.103;SOR=1.546;ANN=C|missense_variant|MODERATE|exon-XM_049676274.1-1|GENE_exon-XM_049676274.1-1|transcript|rna-XM_049676274.1|protein_coding|2/3|c.899A>G|p.Glu300Gly|934/1584|899/1545|300/514||,C|upstream_gene_variant|MODIFIER|exon-XM_049692…	AnDar_008:0/0; AnDar_1362:0/0; AnDar_1363:0/0; AnDar_1367:0/0; AnDar_1368:0/0; AnDar_1378:0/0; AnDar_1379:0/0; AnDar_1381:0/0; AnDar_1382:0/0; AnDar_192:0/0; AnDar_204:0/0; AnDar_235:0/0; AnDar_340:0/1; AnDar_354:0/0; AnDar_406:0/0; AnDar_410:0/0; AnDar_439:0/0; AnDar_441:0/0; AnDar_498:0/0; AnDar_537:0/0; AnDar_543:0/0; AnDar_773:0/0; AnDar_989:0/0	3.33333	0
probable cytochrome P450 304a1	NC_064874.1	45278883	G	A	PASS	AC=1;AF=0.018;AN=46;BaseQRankSum=0.328;DP=260;ExcessHet=3.0103;FS=0;InbreedingCoeff=0.3553;MLEAC=1;MLEAF=0.018;MQ=60;MQRankSum=0;QD=14.81;ReadPosRankSum=0.328;SOR=0.368;ANN=A|missense_variant|MODERATE|exon-XM_049676267.1-1|GENE_exon-XM_049676267.1-1|transcript|rna-XM_049676267.1|protein_coding|1/3|c.593C>T|p.Ala198Val|741/1889|593/1566|198/521||,A|upstream_gene_variant|MODIFIER|exon-XM_049676325.…	AnDar_008:0/0; AnDar_1062:0/0; AnDar_1362:0/0; AnDar_1363:0/0; AnDar_1367:0/0; AnDar_1368:0/0; AnDar_1378:0/0; AnDar_1379:0/0; AnDar_1381:0/0; AnDar_1382:0/0; AnDar_192:0/0; AnDar_204:0/0; AnDar_235:0/0; AnDar_340:0/0; AnDar_354:0/0; AnDar_406:0/0; AnDar_410:0/0; AnDar_439:0/0; AnDar_441:0/1; AnDar_498:0/0; AnDar_537:0/0; AnDar_543:0/0; AnDar_693:0/0	3.33333	0
probable cytochrome P450 304a1	NC_064874.1	45280388	C	T	PASS	AC=1;AF=0.017;AN=46;BaseQRankSum=1.88;DP=263;ExcessHet=3.0103;FS=10.964;InbreedingCoeff=0.239;MLEAC=1;MLEAF=0.017;MQ=60;MQRankSum=0;QD=20.24;ReadPosRankSum=1.35;SOR=2.215;ANN=T|missense_variant|MODERATE|exon-XM_049676273.1-1|GENE_exon-XM_049676273.1-1|transcript|rna-XM_049676273.1|protein_coding|4/4|c.1462G>A|p.Val488Ile|1681/2333|1462/1554|488/517||,T|upstream_gene_variant|MODIFIER|exon-XM_04967…	AnDar_008:0/0; AnDar_1062:0/0; AnDar_1362:0/0; AnDar_1363:0/0; AnDar_1367:0/0; AnDar_1368:0/0; AnDar_1378:0/0; AnDar_1379:0/0; AnDar_1381:0/0; AnDar_1382:0/0; AnDar_192:0/0; AnDar_204:0/0; AnDar_235:0/0; AnDar_340:0/1; AnDar_354:0/0; AnDar_406:0/0; AnDar_410:0/0; AnDar_439:0/0; AnDar_441:0/0; AnDar_498:0/0; AnDar_537:0/0; AnDar_543:0/0; AnDar_953:0/0	3.33333	0
probable cytochrome P450 304a1	NC_064874.1	45280852	G	A	PASS	AC=1;AF=0.018;AN=46;BaseQRankSum=1.11;DP=269;ExcessHet=3.0103;FS=0;InbreedingCoeff=0.3656;MLEAC=1;MLEAF=0.018;MQ=60;MQRankSum=0;QD=17.04;ReadPosRankSum=-0.449;SOR=0.527;ANN=A|missense_variant|MODERATE|exon-XM_049676273.1-1|GENE_exon-XM_049676273.1-1|transcript|rna-XM_049676273.1|protein_coding|4/4|c.998C>T|p.Ala333Val|1217/2333|998/1554|333/517||,A|upstream_gene_variant|MODIFIER|exon-XM_049676274…	AnDar_1020:0/0; AnDar_1062:0/0; AnDar_1362:0/0; AnDar_1363:0/0; AnDar_1367:0/0; AnDar_1368:0/0; AnDar_1378:0/0; AnDar_1379:0/0; AnDar_1381:0/0; AnDar_1382:0/0; AnDar_192:0/0; AnDar_204:0/0; AnDar_235:0/0; AnDar_340:0/0; AnDar_354:0/0; AnDar_406:0/0; AnDar_410:0/0; AnDar_439:0/0; AnDar_441:0/0; AnDar_498:0/0; AnDar_537:0/0; AnDar_543:0/1; AnDar_960:0/0	3.33333	0
cytochrome P450 4c21-like	NC_064874.1	46076120	C	T	PASS	AC=9;AF=0.145;AN=46;BaseQRankSum=0.23;DP=247;ExcessHet=1.5002;FS=0;InbreedingCoeff=0.0192;MLEAC=10;MLEAF=0.161;MQ=60;MQRankSum=0;QD=22.27;ReadPosRankSum=0.475;SOR=0.735;ANN=T|missense_variant|MODERATE|exon-XM_049678934.1-1|GENE_exon-XM_049678934.1-1|transcript|rna-XM_049678934.1|protein_coding|3/5|c.507G>A|p.Met169Ile|530/1586|507/1509|169/502||,T|upstream_gene_variant|MODIFIER|LOC125950701|gene-…	AnDar_008:0/0; AnDar_1020:0/0; AnDar_1062:0/0; AnDar_1362:0|1; AnDar_1363:1/1; AnDar_1367:0|1; AnDar_1368:0/1; AnDar_1378:0/1; AnDar_1379:0/1; AnDar_1381:0|1; AnDar_1382:0/0; AnDar_204:0/1; AnDar_235:0/0; AnDar_340:0/0; AnDar_354:0/0; AnDar_410:0/0; AnDar_441:0/0; AnDar_498:0/0; AnDar_537:0/0; AnDar_543:0/0; AnDar_773:0/0; AnDar_953:0/0; AnDar_960:0/0	3.33333	50
cytochrome P450 4C1-like	NC_064874.1	46080075	A	T	PASS	AC=1;AF=0.017;AN=46;BaseQRankSum=1.56;DP=221;ExcessHet=3.0103;FS=0;InbreedingCoeff=0.1297;MLEAC=1;MLEAF=0.017;MQ=60;MQRankSum=0;QD=15.48;ReadPosRankSum=-1.18;SOR=1.022;ANN=T|missense_variant|MODERATE|exon-XM_049678931.1-1|GENE_exon-XM_049678931.1-1|transcript|rna-XM_049678931.1|protein_coding|1/4|c.475A>T|p.Arg159Trp|695/1864|475/1566|159/521||,T|upstream_gene_variant|MODIFIER|exon-XM_049678934.1…	AnDar_008:0/0; AnDar_1362:0/0; AnDar_1363:0/0; AnDar_1367:0/0; AnDar_1368:0/0; AnDar_1378:0/0; AnDar_1379:0/0; AnDar_1381:0/0; AnDar_1382:0/0; AnDar_192:0/0; AnDar_204:0/0; AnDar_235:0/0; AnDar_340:0/0; AnDar_406:0/0; AnDar_410:0/0; AnDar_439:0/0; AnDar_441:0/0; AnDar_498:0/0; AnDar_537:0/0; AnDar_543:0/0; AnDar_693:0/0; AnDar_960:0/0; AnDar_989:0/1	3.33333	0
cytochrome P450 4C1-like	NC_064874.1	46080085	T	A	PASS	AC=1;AF=0.017;AN=46;BaseQRankSum=-1.068;DP=226;ExcessHet=3.0103;FS=0;InbreedingCoeff=0.1277;MLEAC=1;MLEAF=0.017;MQ=60;MQRankSum=0;QD=16.78;ReadPosRankSum=-0.328;SOR=0.941;ANN=A|missense_variant|MODERATE|exon-XM_049678931.1-1|GENE_exon-XM_049678931.1-1|transcript|rna-XM_049678931.1|protein_coding|1/4|c.485T>A|p.Val162Glu|705/1864|485/1566|162/521||,A|upstream_gene_variant|MODIFIER|exon-XM_04967893…	AnDar_008:0/0; AnDar_1062:0/0; AnDar_1362:0/0; AnDar_1363:0/0; AnDar_1367:0/0; AnDar_1368:0/0; AnDar_1378:0/0; AnDar_1379:0/0; AnDar_1381:0/0; AnDar_1382:0/0; AnDar_192:0/0; AnDar_204:0/0; AnDar_235:0/0; AnDar_340:0/0; AnDar_406:0/1; AnDar_410:0/0; AnDar_439:0/0; AnDar_498:0/0; AnDar_537:0/0; AnDar_543:0/0; AnDar_693:0/0; AnDar_960:0/0; AnDar_989:0/0	3.33333	0
cytochrome P450 4C1-like	NC_064874.1	46081031	C	T	PASS	AC=1;AF=0.016;AN=46;BaseQRankSum=-0.393;DP=281;ExcessHet=3.0103;FS=0;InbreedingCoeff=-0.044;MLEAC=1;MLEAF=0.016;MQ=60;MQRankSum=0;QD=34.36;ReadPosRankSum=2.2;SOR=1.609;ANN=T|missense_variant&splice_region_variant|MODERATE|exon-XM_049678931.1-1|GENE_exon-XM_049678931.1-1|transcript|rna-XM_049678931.1|protein_coding|4/4|c.1192C>T|p.Arg398Cys|1412/1864|1192/1566|398/521||,T|upstream_gene_variant|MOD…	AnDar_008:0/0; AnDar_1020:0/0; AnDar_1362:0/0; AnDar_1363:0/0; AnDar_1367:0/0; AnDar_1368:0/0; AnDar_1378:0/0; AnDar_1379:0/0; AnDar_1381:0/0; AnDar_1382:0/0; AnDar_192:0/0; AnDar_235:0/0; AnDar_340:0/0; AnDar_354:0/0; AnDar_406:0/0; AnDar_410:0/0; AnDar_439:0/0; AnDar_441:0/1; AnDar_498:0/0; AnDar_537:0/0; AnDar_543:0/0; AnDar_960:0/0; AnDar_989:0/0	3.33333	0
probable cytochrome P450 303a1	NC_064874.1	55636218	C	T	PASS	AC=1;AF=0.018;AN=46;BaseQRankSum=-1.282;DP=247;ExcessHet=3.0103;FS=0;InbreedingCoeff=0.3546;MLEAC=1;MLEAF=0.018;MQ=60;MQRankSum=0;QD=17.27;ReadPosRankSum=1.83;SOR=1.609;ANN=T|missense_variant|MODERATE|exon-XM_049680727.1-1|GENE_exon-XM_049680727.1-1|transcript|rna-XM_049680727.1|protein_coding|1/3|c.164G>A|p.Gly55Glu|172/1541|164/1503|55/500||,T|upstream_gene_variant|MODIFIER|LOC125951727|gene-LO…	AnDar_008:0/0; AnDar_1362:0/0; AnDar_1363:0/0; AnDar_1367:0/0; AnDar_1368:0/0; AnDar_1378:0/0; AnDar_1379:0/0; AnDar_1381:0/0; AnDar_1382:0/0; AnDar_192:0/0; AnDar_204:0/0; AnDar_235:0/0; AnDar_340:0/0; AnDar_354:0/0; AnDar_406:0/0; AnDar_410:0/0; AnDar_439:0/0; AnDar_441:0/0; AnDar_537:0/0; AnDar_543:0/0; AnDar_693:0/1; AnDar_953:0/0; AnDar_960:0/0	3.33333	0
cytochrome P450 4C1-like	NC_064874.1	60768277	C	G	PASS	AC=1;AF=0.019;AN=46;BaseQRankSum=-1.383;DP=263;ExcessHet=3.0103;FS=0;InbreedingCoeff=0.4037;MLEAC=1;MLEAF=0.019;MQ=60;MQRankSum=0;QD=5.82;ReadPosRankSum=0.674;SOR=1.179;ANN=G|missense_variant|MODERATE|exon-XM_049673691.1-1|GENE_exon-XM_049673691.1-1|transcript|rna-XM_049673691.1|protein_coding|1/8|c.68G>C|p.Arg23Thr|300/1848|68/1524|23/507||,G|non_coding_transcript_variant|MODIFIER|LOC125948052|g…	AnDar_008:0/0; AnDar_1362:0/0; AnDar_1363:0/0; AnDar_1367:0/0; AnDar_1368:0/0; AnDar_1378:0/0; AnDar_1379:0/0; AnDar_1381:0/0; AnDar_1382:0/0; AnDar_192:0/0; AnDar_204:0/0; AnDar_235:0/0; AnDar_340:0/0; AnDar_354:0/0; AnDar_406:0/0; AnDar_410:0/0; AnDar_439:0/0; AnDar_441:0/1; AnDar_498:0/0; AnDar_537:0/0; AnDar_543:0/0; AnDar_960:0/0; AnDar_989:0/0	3.33333	0
cytochrome P450 4C1-like	NC_064874.1	60941293	G	A	PASS	AC=1;AF=0.017;AN=46;BaseQRankSum=-1.834;DP=272;ExcessHet=3.0103;FS=4.771;InbreedingCoeff=0.1409;MLEAC=1;MLEAF=0.017;MQ=60;MQRankSum=0;QD=9.55;ReadPosRankSum=1.83;SOR=0.039;ANN=A|missense_variant|MODERATE|exon-XM_049673690.1-1|GENE_exon-XM_049673690.1-1|transcript|rna-XM_049673690.1|protein_coding|2/8|c.304C>T|p.His102Tyr|784/2224|304/1542|102/513||,A|non_coding_transcript_variant|MODIFIER|LOC1259…	AnDar_008:0/0; AnDar_1062:0/0; AnDar_1362:0/0; AnDar_1363:0/0; AnDar_1367:0/0; AnDar_1368:0/0; AnDar_1378:0/0; AnDar_1379:0/0; AnDar_1381:0/0; AnDar_1382:0/0; AnDar_204:0/0; AnDar_235:0/0; AnDar_340:0/0; AnDar_354:0/0; AnDar_406:0/0; AnDar_410:0/0; AnDar_439:0/0; AnDar_441:0/0; AnDar_498:0/0; AnDar_537:0/0; AnDar_543:0/0; AnDar_693:0|1; AnDar_960:0/0	3.33333	0
acetylcholinesterase	NC_064874.1	63299492	G	A	PASS	AC=1;AF=0.017;AN=46;BaseQRankSum=0.842;DP=272;ExcessHet=3.0103;FS=0;InbreedingCoeff=0.2671;MLEAC=1;MLEAF=0.017;MQ=60;MQRankSum=0;QD=13.74;ReadPosRankSum=1.96;SOR=2.093;ANN=A|missense_variant|MODERATE|exon-XM_049673659.1-1|GENE_exon-XM_049673659.1-1|transcript|rna-XM_049673659.1|protein_coding|6/8|c.1744C>T|p.Leu582Phe|2329/4930|1744/2955|582/984||,A|missense_variant|MODERATE|exon-XM_049673657.1-1…	AnDar_008:0/0; AnDar_1062:0/0; AnDar_1362:0/0; AnDar_1363:0/0; AnDar_1367:0/0; AnDar_1368:0/0; AnDar_1378:0/0; AnDar_1379:0/0; AnDar_1381:0/0; AnDar_1382:0/0; AnDar_192:0/0; AnDar_204:0/0; AnDar_235:0/0; AnDar_340:0/0; AnDar_354:0/0; AnDar_406:0/0; AnDar_410:0/0; AnDar_441:0/0; AnDar_498:0/0; AnDar_537:0/0; AnDar_543:0/0; AnDar_693:0/1; AnDar_953:0/0	3.33333	0
gamma_aminobutyric_acid_type_B_receptor_subunit_2	NC_064874.1	72984639	T	A	PASS	AC=1;AF=0.036;AN=46;BaseQRankSum=0;DP=304;ExcessHet=3.09;FS=0;InbreedingCoeff=0.2555;MLEAC=2;MLEAF=0.036;MQ=60;MQRankSum=0;QD=17.26;ReadPosRankSum=1.15;SOR=0.85;ANN=A|missense_variant|MODERATE|exon-XM_049678546.1-1|GENE_exon-XM_049678546.1-1|transcript|rna-XM_049678546.1|protein_coding|7/7|c.2987T>A|p.Val996Glu|2987/3463|2987/3432|996/1143||,A|upstream_gene_variant|MODIFIER|LOC125950531|gene-LOC1…	AnDar_008:0/0; AnDar_1020:0/0; AnDar_1062:0|1; AnDar_1362:0/0; AnDar_1363:0/0; AnDar_1367:0/0; AnDar_1368:0/0; AnDar_1378:0/0; AnDar_1379:0/0; AnDar_1381:0/0; AnDar_1382:0/0; AnDar_192:0/0; AnDar_204:0/0; AnDar_235:0/0; AnDar_340:0/0; AnDar_354:0/0; AnDar_406:0/0; AnDar_410:0/0; AnDar_439:0/0; AnDar_441:0/0; AnDar_498:0/0; AnDar_537:0/0; AnDar_543:0/0	3.33333	0
probable cytochrome P450 6a20	NC_064874.1	79321537	C	A	PASS	AC=1;AF=0.017;AN=46;BaseQRankSum=-0.876;DP=305;ExcessHet=3.0103;FS=7.202;InbreedingCoeff=0.1567;MLEAC=1;MLEAF=0.017;MQ=60;MQRankSum=0;QD=9.18;ReadPosRankSum=-0.816;SOR=1.414;ANN=A|missense_variant|MODERATE|exon-XM_049693243.1-1|GENE_exon-XM_049693243.1-1|transcript|rna-XM_049693243.1|protein_coding|2/3|c.616C>A|p.Arg206Ser|783/1850|616/1521|206/506||,A|missense_variant|MODERATE|exon-XM_049693246.…	AnDar_008:0/0; AnDar_1062:0/0; AnDar_1362:0/0; AnDar_1363:0/0; AnDar_1367:0/0; AnDar_1368:0/0; AnDar_1378:0/0; AnDar_1379:0/0; AnDar_1381:0/0; AnDar_1382:0/0; AnDar_192:0/0; AnDar_204:0/0; AnDar_235:0/0; AnDar_340:0/0; AnDar_354:0/0; AnDar_406:0/1; AnDar_410:0/0; AnDar_439:0/0; AnDar_441:0/0; AnDar_498:0/0; AnDar_537:0/0; AnDar_543:0/0; AnDar_960:0/0	3.33333	0
probable cytochrome P450 6a13	NC_064874.1	79322766	C	A	PASS	AC=1;AF=0.071;AN=46;BaseQRankSum=1.09;DP=221;ExcessHet=0.2436;FS=0;InbreedingCoeff=0.3904;MLEAC=3;MLEAF=0.054;MQ=60;MQRankSum=0;QD=19.51;ReadPosRankSum=1.71;SOR=1.863;ANN=A|missense_variant|MODERATE|exon-XM_049693256.1-1|GENE_exon-XM_049693256.1-1|transcript|rna-XM_049693256.1|protein_coding|3/3|c.1316G>T|p.Ser439Ile|1382/1494|1316/1428|439/475||,A|upstream_gene_variant|MODIFIER|LOC125960071|gene…	AnDar_008:0|1; AnDar_1362:0/0; AnDar_1363:0/0; AnDar_1367:0/0; AnDar_1368:0/0; AnDar_1378:0/0; AnDar_1379:0/0; AnDar_1381:0/0; AnDar_1382:0/0; AnDar_192:0/0; AnDar_204:0/0; AnDar_235:0/0; AnDar_340:0/0; AnDar_354:0/0; AnDar_410:0/0; AnDar_439:0/0; AnDar_441:0/0; AnDar_498:0/0; AnDar_537:0/0; AnDar_543:0/0; AnDar_693:0/0; AnDar_960:0/0; AnDar_989:0/0	3.33333	0
probable cytochrome P450 6a13	NC_064874.1	79324013	C	T	PASS	AC=1;AF=0.018;AN=46;BaseQRankSum=-1.383;DP=243;ExcessHet=3.0103;FS=0;InbreedingCoeff=0.3477;MLEAC=1;MLEAF=0.018;MQ=60;MQRankSum=0;QD=28.84;ReadPosRankSum=0.674;SOR=0.941;ANN=T|missense_variant|MODERATE|exon-XM_049693256.1-1|GENE_exon-XM_049693256.1-1|transcript|rna-XM_049693256.1|protein_coding|2/3|c.140G>A|p.Arg47Lys|206/1494|140/1428|47/475||,T|upstream_gene_variant|MODIFIER|LOC125960071|gene-L…	AnDar_008:0/0; AnDar_1062:0/0; AnDar_1362:0/0; AnDar_1363:0/0; AnDar_1367:0/0; AnDar_1368:0/0; AnDar_1378:0/0; AnDar_1379:0/0; AnDar_1381:0/0; AnDar_1382:0/0; AnDar_192:0|1; AnDar_204:0/0; AnDar_235:0/0; AnDar_340:0/0; AnDar_354:0/0; AnDar_406:0/0; AnDar_410:0/0; AnDar_439:0/0; AnDar_441:0/0; AnDar_498:0/0; AnDar_537:0/0; AnDar_543:0/0; AnDar_960:0/0	3.33333	0
cytochrome P450 6a2-like	NC_064874.1	79329216	C	G	PASS	AC=1;AF=0.018;AN=46;BaseQRankSum=0.852;DP=284;ExcessHet=3.0103;FS=2.463;InbreedingCoeff=0.3076;MLEAC=1;MLEAF=0.018;MQ=60;MQRankSum=0;QD=15.91;ReadPosRankSum=0;SOR=0.76;ANN=G|missense_variant|MODERATE|exon-XM_049692375.1-1|GENE_exon-XM_049692375.1-1|transcript|rna-XM_049692375.1|protein_coding|4/4|c.2779G>C|p.Glu927Gln|2793/3185|2779/3009|927/1002||,G|upstream_gene_variant|MODIFIER|exon-XM_0496932…	AnDar_008:0/0; AnDar_1062:0/0; AnDar_1362:0/0; AnDar_1363:0/0; AnDar_1367:0/0; AnDar_1368:0/0; AnDar_1378:0/0; AnDar_1379:0/0; AnDar_1381:0/0; AnDar_1382:0/0; AnDar_192:0/0; AnDar_204:0/0; AnDar_235:0/1; AnDar_340:0/0; AnDar_354:0/0; AnDar_406:0/0; AnDar_410:0/0; AnDar_439:0/0; AnDar_441:0/0; AnDar_498:0/0; AnDar_537:0/0; AnDar_543:0/0; AnDar_960:0/0	3.33333	0
probable cytochrome P450 6a17	NC_064874.1	79334706	C	G	PASS	AC=1;AF=0.019;AN=46;BaseQRankSum=0.04;DP=217;ExcessHet=3.0103;FS=0;InbreedingCoeff=0.4434;MLEAC=1;MLEAF=0.019;MQ=60;MQRankSum=0;QD=20.46;ReadPosRankSum=-0.231;SOR=0.223;ANN=G|missense_variant|MODERATE|exon-XM_049693253.1-1|GENE_exon-XM_049693253.1-1|transcript|rna-XM_049693253.1|protein_coding|2/2|c.1099C>G|p.Pro367Ala|1112/1851|1099/1494|367/497||,G|upstream_gene_variant|MODIFIER|exon-XM_0496923…	AnDar_008:0/0; AnDar_1020:0/0; AnDar_1062:0/0; AnDar_1362:0/0; AnDar_1363:0/0; AnDar_1367:0/0; AnDar_1368:0/0; AnDar_1378:0/0; AnDar_1379:0/0; AnDar_1381:0/0; AnDar_1382:0/0; AnDar_204:0/0; AnDar_235:0|1; AnDar_340:0/0; AnDar_354:0/0; AnDar_406:0/0; AnDar_410:0/0; AnDar_441:0/0; AnDar_498:0/0; AnDar_537:0/0; AnDar_543:0/0; AnDar_773:0/0; AnDar_953:0/0	3.33333	0
probable cytochrome P450 6a23	NC_064874.1	79335663	A	T	PASS	AC=1;AF=0.017;AN=46;BaseQRankSum=-0.053;DP=260;ExcessHet=3.0103;FS=0;InbreedingCoeff=0.1489;MLEAC=1;MLEAF=0.017;MQ=60;MQRankSum=0;QD=12.01;ReadPosRankSum=0.151;SOR=0.735;ANN=T|missense_variant|MODERATE|exon-XM_049693236.1-1|GENE_exon-XM_049693236.1-1|transcript|rna-XM_049693236.1|protein_coding|1/2|c.101A>T|p.Tyr34Phe|101/1574|101/1560|34/519||,T|upstream_gene_variant|MODIFIER|exon-XM_049692375.1…	AnDar_008:0/0; AnDar_1362:0/0; AnDar_1363:0/0; AnDar_1367:0/0; AnDar_1368:0/0; AnDar_1378:0/0; AnDar_1379:0/0; AnDar_1381:0/0; AnDar_1382:0/0; AnDar_192:0/0; AnDar_204:0/0; AnDar_235:0/0; AnDar_340:0/0; AnDar_354:0/0; AnDar_406:0/0; AnDar_410:0/1; AnDar_439:0/0; AnDar_441:0/0; AnDar_498:0/0; AnDar_543:0/0; AnDar_773:0/0; AnDar_953:0/0; AnDar_989:0/0	3.33333	0
probable cytochrome P450 6a23	NC_064874.1	79336118	G	T	PASS	AC=1;AF=0.05;AN=46;BaseQRankSum=-0.277;DP=266;ExcessHet=0.1158;FS=4.752;InbreedingCoeff=0.3456;MLEAC=2;MLEAF=0.033;MQ=60;MQRankSum=0;QD=25.39;ReadPosRankSum=1.81;SOR=1.25;ANN=T|missense_variant|MODERATE|exon-XM_049693236.1-1|GENE_exon-XM_049693236.1-1|transcript|rna-XM_049693236.1|protein_coding|1/2|c.556G>T|p.Gly186Cys|556/1574|556/1560|186/519||,T|upstream_gene_variant|MODIFIER|exon-XM_04969237…	AnDar_008:0/0; AnDar_1362:0/0; AnDar_1363:0/0; AnDar_1367:0/0; AnDar_1368:0/0; AnDar_1378:0/0; AnDar_1379:0/0; AnDar_1381:0/0; AnDar_1382:0/0; AnDar_192:0/0; AnDar_235:0|1; AnDar_340:0/0; AnDar_354:0/0; AnDar_406:0/0; AnDar_410:0/0; AnDar_439:0/0; AnDar_441:0/0; AnDar_537:0/0; AnDar_543:0/0; AnDar_773:0/0; AnDar_953:0/0; AnDar_960:0/0; AnDar_989:0/0	3.33333	0
probable cytochrome P450 6a23	NC_064874.1	79336385	C	A	PASS	AC=1;AF=0.018;AN=46;BaseQRankSum=0;DP=283;ExcessHet=3.0103;FS=0;InbreedingCoeff=0.3665;MLEAC=1;MLEAF=0.018;MQ=60;MQRankSum=0;QD=12.12;ReadPosRankSum=0;SOR=0.368;ANN=A|missense_variant|MODERATE|exon-XM_049693236.1-1|GENE_exon-XM_049693236.1-1|transcript|rna-XM_049693236.1|protein_coding|1/2|c.823C>A|p.Gln275Lys|823/1574|823/1560|275/519||,A|upstream_gene_variant|MODIFIER|exon-XM_049692375.1-1|GENE…	AnDar_008:0/0; AnDar_1362:0/0; AnDar_1363:0/0; AnDar_1367:0/0; AnDar_1368:0/0; AnDar_1378:0/0; AnDar_1379:0/0; AnDar_1381:0/0; AnDar_1382:0/0; AnDar_192:0/0; AnDar_204:0/0; AnDar_235:0/0; AnDar_340:0/0; AnDar_354:0/0; AnDar_406:0/0; AnDar_410:0/0; AnDar_439:0/0; AnDar_441:0/0; AnDar_498:0/0; AnDar_537:0/0; AnDar_543:0/0; AnDar_953:0/0; AnDar_989:0/1	3.33333	0
probable cytochrome P450 6a23	NC_064874.1	79336594	A	C	PASS	AC=1;AF=0.017;AN=46;BaseQRankSum=1.56;DP=316;ExcessHet=3.0103;FS=0;InbreedingCoeff=0.2645;MLEAC=1;MLEAF=0.017;MQ=60;MQRankSum=0;QD=22.55;ReadPosRankSum=-0.204;SOR=0.693;ANN=C|missense_variant|MODERATE|exon-XM_049693236.1-1|GENE_exon-XM_049693236.1-1|transcript|rna-XM_049693236.1|protein_coding|1/2|c.1032A>C|p.Glu344Asp|1032/1574|1032/1560|344/519||,C|upstream_gene_variant|MODIFIER|exon-XM_0496923…	AnDar_008:0/0; AnDar_1362:0/0; AnDar_1363:0/0; AnDar_1367:0/0; AnDar_1368:0/0; AnDar_1378:0/0; AnDar_1379:0/0; AnDar_1381:0/0; AnDar_1382:0/0; AnDar_192:0/0; AnDar_204:0/0; AnDar_235:0/0; AnDar_340:0/0; AnDar_354:0/0; AnDar_406:0/0; AnDar_410:0/0; AnDar_439:0/0; AnDar_498:0/0; AnDar_537:0|1; AnDar_543:0/0; AnDar_953:0/0; AnDar_960:0/0; AnDar_989:0/0	3.33333	0
probable cytochrome P450 6a23	NC_064874.1	79336597	G	C	PASS	AC=1;AF=0.017;AN=46;BaseQRankSum=2.43;DP=322;ExcessHet=3.0103;FS=0;InbreedingCoeff=0.2631;MLEAC=1;MLEAF=0.017;MQ=60;MQRankSum=0;QD=20.23;ReadPosRankSum=0.177;SOR=0.446;ANN=C|missense_variant|MODERATE|exon-XM_049693236.1-1|GENE_exon-XM_049693236.1-1|transcript|rna-XM_049693236.1|protein_coding|1/2|c.1035G>C|p.Glu345Asp|1035/1574|1035/1560|345/519||,C|upstream_gene_variant|MODIFIER|exon-XM_04969237…	AnDar_008:0/0; AnDar_1362:0/0; AnDar_1363:0/0; AnDar_1367:0/0; AnDar_1368:0/0; AnDar_1378:0/0; AnDar_1379:0/0; AnDar_1381:0/0; AnDar_1382:0/0; AnDar_192:0/0; AnDar_204:0/0; AnDar_235:0/0; AnDar_340:0/0; AnDar_354:0/0; AnDar_406:0/0; AnDar_410:0/0; AnDar_439:0/0; AnDar_498:0/0; AnDar_537:0|1; AnDar_543:0/0; AnDar_953:0/0; AnDar_960:0/0; AnDar_989:0/0	3.33333	0
cytochrome P450 6A1-like	NC_064874.1	79338255	T	A	PASS	AC=1;AF=0.052;AN=46;BaseQRankSum=0;DP=289;ExcessHet=0.1158;FS=2.43;InbreedingCoeff=0.418;MLEAC=2;MLEAF=0.034;MQ=60;MQRankSum=0;QD=16.12;ReadPosRankSum=0.816;SOR=1.022;ANN=A|missense_variant|MODERATE|exon-XM_049693248.1-1|GENE_exon-XM_049693248.1-1|transcript|rna-XM_049693248.1|protein_coding|1/2|c.602A>T|p.Lys201Ile|608/1509|602/1503|201/500||,A|upstream_gene_variant|MODIFIER|LOC125960075|gene-LO…	AnDar_008:0/0; AnDar_1020:0/0; AnDar_1362:0/0; AnDar_1363:0/0; AnDar_1367:0/0; AnDar_1368:0/0; AnDar_1378:0/0; AnDar_1379:0/0; AnDar_1381:0/0; AnDar_1382:0/0; AnDar_192:0/0; AnDar_204:0/0; AnDar_235:0/0; AnDar_340:0/0; AnDar_354:0/0; AnDar_406:0/0; AnDar_410:0/0; AnDar_439:0/1; AnDar_441:0/0; AnDar_498:0/0; AnDar_537:0/0; AnDar_543:0/0; AnDar_953:0/0	3.33333	0
probable cytochrome P450 6a23	NC_064874.1	79344490	A	T	PASS	AC=1;AF=0.019;AN=46;BaseQRankSum=-1.645;DP=256;ExcessHet=3.0103;FS=3.979;InbreedingCoeff=0.4434;MLEAC=1;MLEAF=0.019;MQ=60;MQRankSum=0;QD=12.23;ReadPosRankSum=0;SOR=0.061;ANN=T|missense_variant|MODERATE|exon-XM_049693254.1-1|GENE_exon-XM_049693254.1-1|transcript|rna-XM_049693254.1|protein_coding|1/2|c.107A>T|p.Glu36Val|174/1723|107/1491|36/496||,T|downstream_gene_variant|MODIFIER|LOC125960075|gene…	AnDar_008:0/0; AnDar_1062:0/0; AnDar_1362:0/0; AnDar_1363:0/0; AnDar_1367:0/0; AnDar_1368:0/0; AnDar_1378:0/0; AnDar_1379:0/0; AnDar_1381:0/0; AnDar_1382:0/0; AnDar_192:0/0; AnDar_204:0/0; AnDar_235:0/0; AnDar_340:0/0; AnDar_354:0/0; AnDar_406:0/0; AnDar_410:0/0; AnDar_439:0/0; AnDar_441:0/0; AnDar_498:0/0; AnDar_537:0/0; AnDar_543:0/0; AnDar_960:0|1	3.33333	0
probable cytochrome P450 6a23	NC_064874.1	79344738	C	A	PASS	AC=1;AF=0.017;AN=46;BaseQRankSum=0.833;DP=253;ExcessHet=3.0103;FS=0;InbreedingCoeff=0.2742;MLEAC=1;MLEAF=0.017;MQ=60;MQRankSum=0;QD=18.29;ReadPosRankSum=1.02;SOR=0.693;ANN=A|missense_variant|MODERATE|exon-XM_049693254.1-1|GENE_exon-XM_049693254.1-1|transcript|rna-XM_049693254.1|protein_coding|1/2|c.355C>A|p.Leu119Met|422/1723|355/1491|119/496||,A|downstream_gene_variant|MODIFIER|LOC125960075|gene…	AnDar_008:0|1; AnDar_1362:0/0; AnDar_1363:0/0; AnDar_1367:0/0; AnDar_1368:0/0; AnDar_1378:0/0; AnDar_1379:0/0; AnDar_1381:0/0; AnDar_1382:0/0; AnDar_204:0/0; AnDar_235:0/0; AnDar_340:0/0; AnDar_354:0/0; AnDar_406:0/0; AnDar_410:0/0; AnDar_439:0/0; AnDar_441:0/0; AnDar_498:0/0; AnDar_537:0/0; AnDar_543:0/0; AnDar_693:0/0; AnDar_773:0/0; AnDar_953:0/0	3.33333	0
probable cytochrome P450 6a23	NC_064874.1	79344756	C	T	PASS	AC=1;AF=0.017;AN=46;BaseQRankSum=0.473;DP=248;ExcessHet=3.0103;FS=3.09;InbreedingCoeff=0.2697;MLEAC=1;MLEAF=0.017;MQ=51.24;MQRankSum=-2.965;QD=6.32;ReadPosRankSum=-2.965;SOR=1.981;ANN=T|missense_variant|MODERATE|exon-XM_049693254.1-1|GENE_exon-XM_049693254.1-1|transcript|rna-XM_049693254.1|protein_coding|1/2|c.373C>T|p.Arg125Cys|440/1723|373/1491|125/496||,T|downstream_gene_variant|MODIFIER|LOC12…	AnDar_008:0/0; AnDar_1362:0/0; AnDar_1363:0/0; AnDar_1367:0/0; AnDar_1368:0/0; AnDar_1378:0/0; AnDar_1379:0/0; AnDar_1381:0/0; AnDar_1382:0/0; AnDar_204:0/0; AnDar_235:0/0; AnDar_340:0/0; AnDar_354:0/0; AnDar_406:0/0; AnDar_410:0/0; AnDar_439:0/0; AnDar_441:0/0; AnDar_498:0/0; AnDar_537:0/0; AnDar_543:0/0; AnDar_693:0/1; AnDar_773:0/0; AnDar_953:0/0	3.33333	0
glutathione S-transferase 1-like	NC_064874.1	89829572	G	T	PASS	AC=1;AF=0.017;AN=46;BaseQRankSum=0.842;DP=264;ExcessHet=3.0103;FS=0;InbreedingCoeff=0.2595;MLEAC=1;MLEAF=0.017;MQ=60;MQRankSum=0;QD=11.52;ReadPosRankSum=0.842;SOR=0.368;ANN=T|missense_variant|MODERATE|exon-XM_049691790.1-1|GENE_exon-XM_049691790.1-1|transcript|rna-XM_049691790.1|protein_coding|2/2|c.573C>A|p.Asp191Glu|573/810|573/690|191/229||,T|upstream_gene_variant|MODIFIER|exon-XM_049691792.1-…	AnDar_008:0/0; AnDar_1362:0/0; AnDar_1363:0/0; AnDar_1367:0/0; AnDar_1368:0/0; AnDar_1378:0/0; AnDar_1379:0/0; AnDar_1381:0/0; AnDar_1382:0/0; AnDar_192:0/0; AnDar_204:0/0; AnDar_235:0/0; AnDar_340:0/0; AnDar_354:0/0; AnDar_406:0/0; AnDar_410:0/0; AnDar_498:0/0; AnDar_537:0/0; AnDar_543:0/0; AnDar_693:0/0; AnDar_953:0/0; AnDar_960:0/0; AnDar_989:0/1	3.33333	0
cytochrome P450 4c3-like	NC_064874.1	90435678	C	T	PASS	AC=1;AF=0.016;AN=46;BaseQRankSum=1.04;DP=247;ExcessHet=3.0103;FS=3.979;InbreedingCoeff=-0.0382;MLEAC=1;MLEAF=0.016;MQ=60;MQRankSum=0;QD=11.99;ReadPosRankSum=0.524;SOR=2.245;ANN=T|missense_variant|MODERATE|exon-XM_049681354.1-1|GENE_exon-XM_049681354.1-1|transcript|rna-XM_049681354.1|protein_coding|2/4|c.418C>T|p.Leu140Phe|452/1669|418/1521|140/506||,T|intron_variant|MODIFIER|exon-XM_049681323.1-1…	AnDar_1062:0/0; AnDar_1362:0/0; AnDar_1363:0/0; AnDar_1367:0/0; AnDar_1368:0/0; AnDar_1378:0/0; AnDar_1379:0/0; AnDar_1381:0/0; AnDar_1382:0/0; AnDar_192:0/0; AnDar_204:0/0; AnDar_340:0/0; AnDar_354:0/0; AnDar_406:0/0; AnDar_410:0/0; AnDar_439:0/0; AnDar_441:0/0; AnDar_498:0/0; AnDar_537:0/0; AnDar_543:0/0; AnDar_773:0/1; AnDar_953:0/0; AnDar_960:0/0	3.33333	0
probable cytochrome P450 9f2	NC_064874.1	91682888	A	T	PASS	AC=1;AF=0.017;AN=46;BaseQRankSum=-1.616;DP=262;ExcessHet=3.0103;FS=2.632;InbreedingCoeff=0.1705;MLEAC=1;MLEAF=0.017;MQ=60;MQRankSum=0;QD=22.97;ReadPosRankSum=-1.29;SOR=0.595;ANN=T|missense_variant|MODERATE|exon-XM_049682635.1-1|GENE_exon-XM_049682635.1-1|transcript|rna-XM_049682635.1|protein_coding|1/1|c.466A>T|p.Met156Leu|504/1751|466/1587|156/528||,T|upstream_gene_variant|MODIFIER|LOC125952882|…	AnDar_008:0/0; AnDar_1020:0/0; AnDar_1062:0/0; AnDar_1362:0/0; AnDar_1363:0/0; AnDar_1367:0/0; AnDar_1368:0/0; AnDar_1378:0/0; AnDar_1379:0/0; AnDar_1381:0/0; AnDar_1382:0/0; AnDar_192:0/0; AnDar_204:0/0; AnDar_235:0/0; AnDar_340:0/0; AnDar_354:0/0; AnDar_406:0/0; AnDar_410:0/0; AnDar_439:0/0; AnDar_498:0/0; AnDar_537:0|1; AnDar_543:0/0; AnDar_773:0/0	3.33333	0
probable cytochrome P450 9f2	NC_064874.1	91685664	C	T	PASS	AC=1;AF=0.017;AN=46;BaseQRankSum=-0.549;DP=302;ExcessHet=3.0103;FS=7.368;InbreedingCoeff=0.2313;MLEAC=1;MLEAF=0.017;MQ=60;MQRankSum=0;QD=26.78;ReadPosRankSum=-0.648;SOR=2.541;ANN=T|missense_variant|MODERATE|exon-XM_049682636.1-1|GENE_exon-XM_049682636.1-1|transcript|rna-XM_049682636.1|protein_coding|1/1|c.697C>T|p.Leu233Phe|1088/1976|697/1584|233/527||,T|downstream_gene_variant|MODIFIER|LOC125952…	AnDar_008:0/0; AnDar_1362:0/0; AnDar_1363:0/0; AnDar_1367:0/0; AnDar_1368:0/0; AnDar_1378:0/0; AnDar_1379:0/0; AnDar_1381:0/0; AnDar_1382:0/0; AnDar_192:0/0; AnDar_204:0/0; AnDar_235:0/0; AnDar_340:0/0; AnDar_354:0/0; AnDar_406:0/0; AnDar_410:0|1; AnDar_439:0/0; AnDar_441:0/0; AnDar_498:0/0; AnDar_537:0/0; AnDar_543:0/0; AnDar_953:0/0; AnDar_989:0/0	3.33333	0
probable cytochrome P450 9f2	NC_064875.1	8064323	T	G	PASS	AC=1;AF=0.018;AN=46;BaseQRankSum=-0.259;DP=263;ExcessHet=3.0103;FS=0;InbreedingCoeff=0.3256;MLEAC=1;MLEAF=0.018;MQ=60;MQRankSum=0;QD=7.08;ReadPosRankSum=0.086;SOR=0.941;ANN=G|missense_variant|MODERATE|exon-XM_049683869.1-1|GENE_exon-XM_049683869.1-1|transcript|rna-XM_049683869.1|protein_coding|3/3|c.1051A>C|p.Thr351Pro|1271/1943|1051/1647|351/548||,G|upstream_gene_variant|MODIFIER|LOC125953971|ge…	AnDar_008:0/0; AnDar_1020:0/0; AnDar_1062:0/0; AnDar_1362:0/0; AnDar_1363:0/0; AnDar_1367:0/0; AnDar_1368:0/0; AnDar_1378:0/0; AnDar_1379:0/0; AnDar_1381:0/0; AnDar_1382:0/0; AnDar_192:0/0; AnDar_204:0/0; AnDar_235:0/0; AnDar_340:0/0; AnDar_354:0/0; AnDar_439:0/0; AnDar_441:0/0; AnDar_498:0/0; AnDar_537:0/0; AnDar_543:0/0; AnDar_773:0/0; AnDar_989:0|1	3.33333	0
probable cytochrome P450 9f2	NC_064875.1	8064326	C	T	PASS	AC=1;AF=0.018;AN=46;BaseQRankSum=-0.259;DP=265;ExcessHet=3.0103;FS=0;InbreedingCoeff=0.325;MLEAC=1;MLEAF=0.018;MQ=60;MQRankSum=0;QD=7.08;ReadPosRankSum=-0.265;SOR=0.941;ANN=T|missense_variant|MODERATE|exon-XM_049683869.1-1|GENE_exon-XM_049683869.1-1|transcript|rna-XM_049683869.1|protein_coding|3/3|c.1048G>A|p.Val350Ile|1268/1943|1048/1647|350/548||,T|upstream_gene_variant|MODIFIER|LOC125953971|ge…	AnDar_008:0/0; AnDar_1020:0/0; AnDar_1062:0/0; AnDar_1362:0/0; AnDar_1363:0/0; AnDar_1367:0/0; AnDar_1368:0/0; AnDar_1378:0/0; AnDar_1379:0/0; AnDar_1381:0/0; AnDar_1382:0/0; AnDar_192:0/0; AnDar_204:0/0; AnDar_235:0/0; AnDar_340:0/0; AnDar_354:0/0; AnDar_439:0/0; AnDar_441:0/0; AnDar_498:0/0; AnDar_537:0/0; AnDar_543:0/0; AnDar_773:0/0; AnDar_989:0|1	3.33333	0
probable cytochrome P450 9f2	NC_064875.1	8070257	A	C	PASS	AC=1;AF=0.019;AN=46;BaseQRankSum=0.967;DP=259;ExcessHet=3.0103;FS=2.808;InbreedingCoeff=0.4182;MLEAC=1;MLEAF=0.019;MQ=60;MQRankSum=0;QD=13.59;ReadPosRankSum=-0.405;SOR=1.472;ANN=C|missense_variant|MODERATE|exon-XM_049683870.1-1|GENE_exon-XM_049683870.1-1|transcript|rna-XM_049683870.1|protein_coding|2/2|c.226T>G|p.Ser76Ala|253/1727|226/1635|76/544||,C|upstream_gene_variant|MODIFIER|exon-XM_0496838…	AnDar_008:0/0; AnDar_1062:0/0; AnDar_1362:0/0; AnDar_1363:0/0; AnDar_1367:0/0; AnDar_1368:0/0; AnDar_1378:0/0; AnDar_1379:0/0; AnDar_1381:0/0; AnDar_1382:0/0; AnDar_192:0/0; AnDar_204:0/0; AnDar_235:0/0; AnDar_340:0/0; AnDar_354:0/0; AnDar_406:0/0; AnDar_410:0/1; AnDar_439:0/0; AnDar_441:0/0; AnDar_537:0/0; AnDar_543:0/0; AnDar_953:0/0; AnDar_960:0/0	3.33333	0
probable cytochrome P450 9f2	NC_064875.1	8070257	A	C	PASS	AC=1;AF=0.019;AN=46;BaseQRankSum=0.967;DP=259;ExcessHet=3.0103;FS=2.808;InbreedingCoeff=0.4182;MLEAC=1;MLEAF=0.019;MQ=60;MQRankSum=0;QD=13.59;ReadPosRankSum=-0.405;SOR=1.472;ANN=C|missense_variant|MODERATE|exon-XM_049683870.1-1|GENE_exon-XM_049683870.1-1|transcript|rna-XM_049683870.1|protein_coding|2/2|c.226T>G|p.Ser76Ala|253/1727|226/1635|76/544||,C|upstream_gene_variant|MODIFIER|exon-XM_0496838…	AnDar_008:0/0; AnDar_1062:0/0; AnDar_1362:0/0; AnDar_1363:0/0; AnDar_1367:0/0; AnDar_1368:0/0; AnDar_1378:0/0; AnDar_1379:0/0; AnDar_1381:0/0; AnDar_1382:0/0; AnDar_192:0/0; AnDar_204:0/0; AnDar_235:0/0; AnDar_340:0/0; AnDar_354:0/0; AnDar_406:0/0; AnDar_410:0/1; AnDar_439:0/0; AnDar_441:0/0; AnDar_537:0/0; AnDar_543:0/0; AnDar_953:0/0; AnDar_960:0/0	3.33333	0
gamma_aminobutyric_acid_receptor_alpha_like	NC_064875.1	23387460	C	G	PASS	AC=1;AF=0.038;AN=46;BaseQRankSum=1.53;DP=273;ExcessHet=3.0963;FS=3.136;InbreedingCoeff=0.3618;MLEAC=2;MLEAF=0.038;MQ=60;MQRankSum=0;QD=33.1;ReadPosRankSum=1.53;SOR=0.136;ANN=G|missense_variant|MODERATE|exon-XM_049688661.1-1|GENE_exon-XM_049688661.1-1|transcript|rna-XM_049688661.1|protein_coding|7/7|c.1655G>C|p.Ser552Thr|1816/2526|1655/1911|552/636||,G|upstream_gene_variant|MODIFIER|exon-XM_049688…	AnDar_008:0/0; AnDar_1020:0/0; AnDar_1062:0/0; AnDar_1362:0/0; AnDar_1363:0/0; AnDar_1367:0/0; AnDar_1368:0/0; AnDar_1378:0/0; AnDar_1379:0/0; AnDar_1381:0/0; AnDar_1382:0/0; AnDar_192:0/0; AnDar_204:0/0; AnDar_235:0/0; AnDar_340:0/0; AnDar_354:0/0; AnDar_406:0/0; AnDar_410:0/0; AnDar_439:0/1; AnDar_498:0/0; AnDar_537:0/0; AnDar_543:0/0; AnDar_960:0/0	3.33333	0
gamma_aminobutyric_acid_receptor_alpha_like	NC_064875.1	23387530	C	T	PASS	AC=1;AF=0.019;AN=46;BaseQRankSum=-1.139;DP=305;ExcessHet=3.0103;FS=0;InbreedingCoeff=0.4261;MLEAC=1;MLEAF=0.019;MQ=60;MQRankSum=0;QD=6.86;ReadPosRankSum=0.221;SOR=1.508;ANN=T|missense_variant|MODERATE|exon-XM_049688661.1-1|GENE_exon-XM_049688661.1-1|transcript|rna-XM_049688661.1|protein_coding|7/7|c.1585G>A|p.Ala529Thr|1746/2526|1585/1911|529/636||,T|upstream_gene_variant|MODIFIER|exon-XM_0496886…	AnDar_008:0/0; AnDar_1062:0/0; AnDar_1362:0/0; AnDar_1363:0/0; AnDar_1367:0/0; AnDar_1368:0/0; AnDar_1378:0/0; AnDar_1379:0/0; AnDar_1381:0/0; AnDar_1382:0/0; AnDar_192:0/0; AnDar_204:0/0; AnDar_235:0/0; AnDar_340:0/0; AnDar_354:0/0; AnDar_406:0/0; AnDar_410:0/1; AnDar_439:0/0; AnDar_441:0/0; AnDar_498:0/0; AnDar_537:0/0; AnDar_543:0/0; AnDar_960:0/0	3.33333	0
cytochrome P450 6g1-like	NC_064875.1	27135465	T	G	PASS	AC=1;AF=0.037;AN=46;BaseQRankSum=0.967;DP=233;ExcessHet=3.093;FS=0;InbreedingCoeff=0.3216;MLEAC=2;MLEAF=0.037;MQ=60;MQRankSum=0;QD=19.27;ReadPosRankSum=0.967;SOR=0.941;ANN=G|missense_variant|MODERATE|exon-XM_049684439.1-1|GENE_exon-XM_049684439.1-1|transcript|rna-XM_049684439.1|protein_coding|5/5|c.1421A>C|p.Lys474Thr|1800/1977|1421/1551|474/516||,G|missense_variant|MODERATE|exon-XM_049684438.1-1…	AnDar_008:0/0; AnDar_1062:0/0; AnDar_1362:0/0; AnDar_1363:0/0; AnDar_1367:0/0; AnDar_1368:0/0; AnDar_1378:0/0; AnDar_1379:0/0; AnDar_1381:0/0; AnDar_1382:0/0; AnDar_192:0/0; AnDar_235:0/0; AnDar_340:0/0; AnDar_354:0/0; AnDar_406:0/0; AnDar_410:0/0; AnDar_439:0/0; AnDar_441:0/1; AnDar_498:0/0; AnDar_537:0/0; AnDar_543:0/0; AnDar_953:0/0; AnDar_989:0/0	3.33333	0
cytochrome P450 6a2-like	NC_064875.1	27197797	A	C	PASS	AC=1;AF=0.018;AN=46;BaseQRankSum=0.414;DP=216;ExcessHet=3.0103;FS=0;InbreedingCoeff=0.3027;MLEAC=1;MLEAF=0.018;MQ=60;MQRankSum=0;QD=10.17;ReadPosRankSum=-0.824;SOR=0.368;ANN=C|missense_variant|MODERATE|exon-XM_049686506.1-1|GENE_exon-XM_049686506.1-1|transcript|rna-XM_049686506.1|protein_coding|6/7|c.988A>C|p.Ser330Arg|988/1545|988/1545|330/514||,C|upstream_gene_variant|MODIFIER|LOC125955373|gene…	AnDar_008:0/0; AnDar_1062:0/0; AnDar_1362:0/0; AnDar_1363:0/0; AnDar_1367:0/0; AnDar_1368:0/0; AnDar_1378:0/0; AnDar_1379:0/0; AnDar_1381:0/0; AnDar_1382:0/0; AnDar_192:0/0; AnDar_204:0/0; AnDar_235:0/0; AnDar_340:0/0; AnDar_354:0/0; AnDar_406:0/0; AnDar_439:0/0; AnDar_441:0/0; AnDar_498:0/1; AnDar_537:0/0; AnDar_543:0/0; AnDar_773:0/0; AnDar_989:0/0	3.33333	0
probable cytochrome P450 4ac1	NC_064875.1	48325526	C	T	PASS	AC=1;AF=0.017;AN=46;BaseQRankSum=0.524;DP=253;ExcessHet=3.0103;FS=3.979;InbreedingCoeff=0.2293;MLEAC=1;MLEAF=0.017;MQ=48.95;MQRankSum=1.83;QD=22.62;ReadPosRankSum=0;SOR=1.414;ANN=T|missense_variant|MODERATE|exon-XM_049688565.1-1|GENE_exon-XM_049688565.1-1|transcript|rna-XM_049688565.1|protein_coding|5/5|c.1504G>A|p.Val502Met|1526/1689|1504/1521|502/506||,T|upstream_gene_variant|MODIFIER|exon-XM_0…	AnDar_1020:0/0; AnDar_1062:0/0; AnDar_1362:0/0; AnDar_1363:0/0; AnDar_1367:0/0; AnDar_1368:0/0; AnDar_1378:0/0; AnDar_1379:0/0; AnDar_1381:0/0; AnDar_1382:0/0; AnDar_192:0/0; AnDar_204:0/0; AnDar_235:0/0; AnDar_340:0/0; AnDar_406:0/0; AnDar_410:0/0; AnDar_439:0/0; AnDar_441:0/0; AnDar_498:0/0; AnDar_537:0/1; AnDar_543:0/0; AnDar_953:0/0; AnDar_989:0/0	3.33333	0
gamma_aminobutyric_acid_receptor_subunit_beta	NC_064875.1	53427108	C	T	PASS	AC=1;AF=0.017;AN=46;BaseQRankSum=-1.085;DP=264;ExcessHet=3.0103;FS=0;InbreedingCoeff=0.1279;MLEAC=1;MLEAF=0.017;MQ=60;MQRankSum=0;QD=5.39;ReadPosRankSum=-0.282;SOR=0.495;ANN=T|missense_variant|MODERATE|exon-XM_049684483.1-1|GENE_exon-XM_049684483.1-1|transcript|rna-XM_049684483.1|protein_coding|4/10|c.269G>A|p.Ser90Asn|1557/3650|269/1659|90/552||,T|missense_variant|MODERATE|exon-XM_049684481.1-1|…	AnDar_008:0/0; AnDar_1062:0/0; AnDar_1362:0/0; AnDar_1363:0/0; AnDar_1367:0/0; AnDar_1368:0/0; AnDar_1378:0/0; AnDar_1379:0/0; AnDar_1381:0/0; AnDar_1382:0/0; AnDar_204:0/0; AnDar_235:0/0; AnDar_340:0/0; AnDar_354:0/0; AnDar_406:0/0; AnDar_410:0/0; AnDar_439:0/0; AnDar_498:0/0; AnDar_537:0/0; AnDar_543:0/0; AnDar_693:0|1; AnDar_960:0/0; AnDar_989:0/0	3.33333	0
cytochrome P450 302a1, mitochondrial	NC_064875.1	68022325	T	G	PASS	AC=1;AF=0.019;AN=46;BaseQRankSum=0.135;DP=233;ExcessHet=3.0103;FS=0;InbreedingCoeff=0.4163;MLEAC=1;MLEAF=0.019;MQ=60;MQRankSum=0;QD=5.11;ReadPosRankSum=0.18;SOR=0.693;ANN=G|missense_variant|MODERATE|exon-XM_049685432.1-1|GENE_exon-XM_049685432.1-1|transcript|rna-XM_049685432.1|protein_coding|2/6|c.172A>C|p.Lys58Gln|299/1724|172/1530|58/509||,G|upstream_gene_variant|MODIFIER|exon-XM_049685505.1-1|…	AnDar_008:0/0; AnDar_1062:0/0; AnDar_1362:0/0; AnDar_1363:0/0; AnDar_1367:0/0; AnDar_1368:0/0; AnDar_1378:0/0; AnDar_1379:0/0; AnDar_1381:0/0; AnDar_1382:0/0; AnDar_192:0/0; AnDar_204:0/0; AnDar_235:0/0; AnDar_340:0/0; AnDar_354:0/0; AnDar_406:0/0; AnDar_410:0/0; AnDar_439:0/0; AnDar_441:0/1; AnDar_498:0/0; AnDar_537:0/0; AnDar_543:0/0; AnDar_960:0/0	3.33333	0
acetylcholinesterase___like	NC_064875.1	69157680	C	A	PASS	AC=1;AF=0.017;AN=46;BaseQRankSum=-0.921;DP=275;ExcessHet=3.0103;FS=7.068;InbreedingCoeff=0.2104;MLEAC=1;MLEAF=0.017;MQ=60;MQRankSum=0;QD=17.8;ReadPosRankSum=-0.135;SOR=0.61;ANN=A|missense_variant|MODERATE|exon-XM_049691291.1-1|GENE_exon-XM_049691291.1-1|transcript|rna-XM_049691291.1|protein_coding|10/11|c.2699G>T|p.Arg900Leu|2699/3401|2699/3240|900/1079||,A|upstream_gene_variant|MODIFIER|exon-XM_…	AnDar_1020:0/0; AnDar_1062:0/0; AnDar_1362:0/0; AnDar_1363:0/0; AnDar_1367:0/0; AnDar_1368:0/0; AnDar_1378:0/0; AnDar_1379:0/0; AnDar_1381:0/0; AnDar_1382:0/0; AnDar_192:0/0; AnDar_204:0/0; AnDar_235:0/0; AnDar_340:0/0; AnDar_354:0/0; AnDar_406:0/1; AnDar_410:0/0; AnDar_439:0/0; AnDar_498:0/0; AnDar_537:0/0; AnDar_543:0/0; AnDar_960:0/0; AnDar_989:0/0	3.33333	0
acetylcholinesterase___like	NC_064875.1	69161156	T	A	PASS	AC=1;AF=0.016;AN=46;BaseQRankSum=0.197;DP=254;ExcessHet=3.0103;FS=0;InbreedingCoeff=-0.039;MLEAC=1;MLEAF=0.016;MQ=60;MQRankSum=0;QD=27;ReadPosRankSum=0.964;SOR=0.892;ANN=A|missense_variant|MODERATE|exon-XM_049691291.1-1|GENE_exon-XM_049691291.1-1|transcript|rna-XM_049691291.1|protein_coding|5/11|c.707A>T|p.Tyr236Phe|707/3401|707/3240|236/1079||,A|upstream_gene_variant|MODIFIER|exon-XM_049686887.1…	AnDar_008:0/0; AnDar_1020:0/0; AnDar_1062:0/0; AnDar_1362:0/0; AnDar_1363:0/0; AnDar_1367:0/0; AnDar_1368:0/0; AnDar_1378:0/0; AnDar_1379:0/0; AnDar_1381:0/0; AnDar_1382:0/0; AnDar_192:0/0; AnDar_204:0/0; AnDar_235:0|1; AnDar_340:0/0; AnDar_354:0/0; AnDar_406:0/0; AnDar_410:0/0; AnDar_439:0/0; AnDar_441:0/0; AnDar_543:0/0; AnDar_693:0/0; AnDar_989:0/0	3.33333	0
cytochrome P450 307a1	NC_064873.1	9637065	T	C	PASS	AC=1;AF=0.019;AN=48;BaseQRankSum=0.385;DP=292;ExcessHet=3.0103;FS=0;InbreedingCoeff=0.3857;MLEAC=1;MLEAF=0.019;MQ=60;MQRankSum=0;QD=10.34;ReadPosRankSum=1.04;SOR=0.693;ANN=C|missense_variant|MODERATE|exon-XM_049683815.1-1|GENE_exon-XM_049683815.1-1|transcript|rna-XM_049683815.1|protein_coding|2/2|c.1525A>G|p.Asn509Asp|1552/1797|1525/1770|509/589||,C|upstream_gene_variant|MODIFIER|exon-XM_04968027…	AnDar_008:0/0; AnDar_1020:0/1; AnDar_1062:0/0; AnDar_1362:0/0; AnDar_1363:0/0; AnDar_1367:0/0; AnDar_1368:0/0; AnDar_1378:0/0; AnDar_1379:0/0; AnDar_1381:0/0; AnDar_1382:0/0; AnDar_192:0/0; AnDar_204:0/0; AnDar_235:0/0; AnDar_340:0/0; AnDar_354:0/0; AnDar_406:0/0; AnDar_410:0/0; AnDar_439:0/0; AnDar_441:0/0; AnDar_498:0/0; AnDar_537:0/0; AnDar_543:0/0; AnDar_989:0/0	3.125	0
probable cytochrome P450 4aa1	NC_064874.1	1857215	C	T	PASS	AC=3;AF=0.052;AN=46;BaseQRankSum=-0.751;DP=291;ExcessHet=3.2451;FS=1.412;InbreedingCoeff=0.1158;MLEAC=3;MLEAF=0.052;MQ=60;MQRankSum=0;QD=17.6;ReadPosRankSum=0.487;SOR=0.399;ANN=T|missense_variant|MODERATE|exon-XM_049682522.1-1|GENE_exon-XM_049682522.1-1|transcript|rna-XM_049682522.1|protein_coding|8/8|c.961G>A|p.Asp321Asn|1519/2125|961/1452|321/483||,T|missense_variant|MODERATE|exon-XM_049682521.…	AnDar_008:0/0; AnDar_1020:0/0; AnDar_1062:0/0; AnDar_1362:0/0; AnDar_1363:0/1; AnDar_1368:0/0; AnDar_1378:0/0; AnDar_1379:0/0; AnDar_1381:0/1; AnDar_1382:0/0; AnDar_192:0/0; AnDar_204:0/1; AnDar_235:0/0; AnDar_340:0/0; AnDar_354:0/0; AnDar_406:0/0; AnDar_410:0/0; AnDar_439:0/0; AnDar_498:0/0; AnDar_537:0/0; AnDar_543:0/0; AnDar_693:0/0; AnDar_960:0/0	3.125	14.2857
cytochrome P450 9c1-like	NC_064874.1	7228009	G	T	PASS	AC=1;AF=0.018;AN=48;BaseQRankSum=-1.036;DP=250;ExcessHet=3.0103;FS=0;InbreedingCoeff=0.3155;MLEAC=1;MLEAF=0.018;MQ=60;MQRankSum=0;QD=12.98;ReadPosRankSum=0.524;SOR=1.179;ANN=T|missense_variant|MODERATE|exon-XM_049679775.1-1|GENE_exon-XM_049679775.1-1|transcript|rna-XM_049679775.1|protein_coding|2/2|c.600G>T|p.Gln200His|671/1788|600/1563|200/520||,T|missense_variant|MODERATE|exon-XM_049679776.1-1|…	AnDar_008:0/0; AnDar_1062:0/0; AnDar_1362:0/0; AnDar_1363:0/0; AnDar_1367:0/0; AnDar_1368:0/0; AnDar_1378:0/0; AnDar_1379:0/0; AnDar_1381:0/0; AnDar_1382:0/0; AnDar_192:0/0; AnDar_204:0/0; AnDar_235:0/0; AnDar_340:0/0; AnDar_354:0/0; AnDar_406:0/0; AnDar_410:0/0; AnDar_439:0/0; AnDar_441:0/0; AnDar_498:0/0; AnDar_537:0/0; AnDar_543:0/0; AnDar_773:0/0; AnDar_989:0/1	3.125	0
cytochrome P450 4d2-like	NC_064874.1	14395270	G	A	PASS	AC=1;AF=0.016;AN=48;BaseQRankSum=0.335;DP=254;ExcessHet=3.0103;FS=0;InbreedingCoeff=-0.0458;MLEAC=1;MLEAF=0.016;MQ=60;MQRankSum=0;QD=20.41;ReadPosRankSum=1.59;SOR=0.446;ANN=A|missense_variant|MODERATE|exon-XM_049679262.1-1|GENE_exon-XM_049679262.1-1|transcript|rna-XM_049679262.1|protein_coding|1/2|c.82G>A|p.Val28Ile|269/1895|82/1536|28/511||,A|upstream_gene_variant|MODIFIER|LOC125950880|gene-LOC1…	AnDar_008:0/0; AnDar_1062:0/0; AnDar_1362:0/0; AnDar_1363:0/0; AnDar_1367:0/0; AnDar_1368:0/0; AnDar_1378:0/0; AnDar_1379:0/0; AnDar_1381:0/0; AnDar_1382:0/0; AnDar_192:0/0; AnDar_204:0/0; AnDar_235:0/1; AnDar_340:0/0; AnDar_354:0/0; AnDar_410:0/0; AnDar_439:0/0; AnDar_441:0/0; AnDar_498:0/0; AnDar_537:0/0; AnDar_543:0/0; AnDar_773:0/0; AnDar_953:0/0; AnDar_960:0/0	3.125	0
cytochrome P450 4d2-like	NC_064874.1	14395657	G	A	PASS	AC=1;AF=0.017;AN=48;BaseQRankSum=-0.917;DP=300;ExcessHet=3.0103;FS=0;InbreedingCoeff=0.1999;MLEAC=1;MLEAF=0.017;MQ=60;MQRankSum=0;QD=19.54;ReadPosRankSum=-0.211;SOR=0.818;ANN=A|missense_variant|MODERATE|exon-XM_049679263.1-1|GENE_exon-XM_049679263.1-1|transcript|rna-XM_049679263.1|protein_coding|2/3|c.175G>A|p.Asp59Asn|239/1482|175/1242|59/413||,A|missense_variant|MODERATE|exon-XM_049679262.1-1|G…	AnDar_008:0/0; AnDar_1062:0/0; AnDar_1362:0/0; AnDar_1363:0/0; AnDar_1367:0/0; AnDar_1368:0/0; AnDar_1378:0/0; AnDar_1379:0/0; AnDar_1381:0/0; AnDar_1382:0/0; AnDar_192:0/0; AnDar_204:0/0; AnDar_235:0/0; AnDar_340:0/0; AnDar_354:0/0; AnDar_406:0/0; AnDar_410:0/0; AnDar_441:0/0; AnDar_498:0/0; AnDar_537:0/1; AnDar_543:0/0; AnDar_693:0/0; AnDar_953:0/0; AnDar_960:0/0	3.125	0
cytochrome P450 4d2-like	NC_064874.1	14396315	G	A	PASS	AC=1;AF=0.018;AN=48;BaseQRankSum=0.054;DP=269;ExcessHet=3.0103;FS=2.632;InbreedingCoeff=0.3431;MLEAC=1;MLEAF=0.018;MQ=58.55;MQRankSum=-1.335;QD=16.16;ReadPosRankSum=-1.063;SOR=1.981;ANN=A|missense_variant|MODERATE|exon-XM_049679263.1-1|GENE_exon-XM_049679263.1-1|transcript|rna-XM_049679263.1|protein_coding|3/3|c.772G>A|p.Ala258Thr|836/1482|772/1242|258/413||,A|missense_variant|MODERATE|exon-XM_04…	AnDar_008:0/0; AnDar_1020:0/0; AnDar_1062:0/0; AnDar_1362:0/0; AnDar_1363:0/0; AnDar_1367:0/0; AnDar_1368:0/0; AnDar_1378:0/0; AnDar_1379:0/0; AnDar_1381:0/0; AnDar_1382:0/0; AnDar_192:0/0; AnDar_204:0|1; AnDar_235:0/0; AnDar_340:0/0; AnDar_354:0/0; AnDar_406:0/0; AnDar_410:0/0; AnDar_439:0/0; AnDar_441:0/0; AnDar_498:0/0; AnDar_537:0/0; AnDar_543:0/0; AnDar_960:0/0	3.125	0
cytochrome P450 4d1-like	NC_064874.1	14745942	C	T	PASS	AC=1;AF=0.017;AN=46;BaseQRankSum=0.524;DP=276;ExcessHet=3.0103;FS=3.31;InbreedingCoeff=0.3371;MLEAC=1;MLEAF=0.017;MQ=60;MQRankSum=0;QD=6.2;ReadPosRankSum=0;SOR=2.303;ANN=T|missense_variant|MODERATE|exon-XM_049674267.1-1|GENE_exon-XM_049674267.1-1|transcript|rna-XM_049674267.1|protein_coding|5/6|c.1080G>A|p.Met360Ile|1162/2362|1080/1518|360/505||,T|upstream_gene_variant|MODIFIER|exon-XM_049680693.…	AnDar_008:0/0; AnDar_1020:0/0; AnDar_1062:0/0; AnDar_1362:0/0; AnDar_1363:0/0; AnDar_1368:0/0; AnDar_1378:0/0; AnDar_1379:0/0; AnDar_1381:0/0; AnDar_1382:0/0; AnDar_204:0/0; AnDar_235:0/0; AnDar_340:0/0; AnDar_354:0/0; AnDar_406:0/0; AnDar_410:0/0; AnDar_439:0/0; AnDar_441:0/0; AnDar_537:0/0; AnDar_543:0/0; AnDar_773:0/1; AnDar_960:0/0; AnDar_989:0/0	3.125	0
cytochrome P450 4d1-like	NC_064874.1	14745955	A	C	PASS	AC=1;AF=0.017;AN=48;BaseQRankSum=1.69;DP=268;ExcessHet=3.0103;FS=5.332;InbreedingCoeff=0.1238;MLEAC=1;MLEAF=0.017;MQ=60;MQRankSum=0;QD=20.42;ReadPosRankSum=-0.287;SOR=1.793;ANN=C|missense_variant|MODERATE|exon-XM_049674267.1-1|GENE_exon-XM_049674267.1-1|transcript|rna-XM_049674267.1|protein_coding|5/6|c.1067T>G|p.Met356Arg|1149/2362|1067/1518|356/505||,C|upstream_gene_variant|MODIFIER|exon-XM_049…	AnDar_008:0/0; AnDar_1020:0/0; AnDar_1062:0/0; AnDar_1362:0/0; AnDar_1363:0/0; AnDar_1367:0/0; AnDar_1368:0/0; AnDar_1378:0/0; AnDar_1379:0/0; AnDar_1381:0/0; AnDar_1382:0/0; AnDar_192:0/0; AnDar_204:0/0; AnDar_235:0/0; AnDar_340:0/0; AnDar_354:0/0; AnDar_406:0/0; AnDar_410:0/1; AnDar_439:0/0; AnDar_441:0/0; AnDar_537:0/0; AnDar_543:0/0; AnDar_960:0/0; AnDar_989:0/0	3.125	0
cytochrome P450 4d1-like	NC_064874.1	14750843	C	A	PASS	AC=1;AF=0.019;AN=46;BaseQRankSum=-0.431;DP=230;ExcessHet=3.0103;FS=4.771;InbreedingCoeff=0.424;MLEAC=1;MLEAF=0.019;MQ=58.24;MQRankSum=-0.967;QD=9.14;ReadPosRankSum=0.431;SOR=0.039;ANN=A|missense_variant|MODERATE|exon-XM_049680699.1-1|GENE_exon-XM_049680699.1-1|transcript|rna-XM_049680699.1|protein_coding|2/5|c.58G>T|p.Gly20Cys|58/1302|58/1302|20/433||,A|upstream_gene_variant|MODIFIER|exon-XM_0496…	AnDar_008:0/0; AnDar_1062:0/0; AnDar_1362:0/0; AnDar_1363:0/0; AnDar_1368:0/0; AnDar_1378:0/0; AnDar_1379:0/0; AnDar_1381:0/0; AnDar_1382:0/0; AnDar_192:0/0; AnDar_204:0/0; AnDar_235:0/0; AnDar_340:0/0; AnDar_406:0/0; AnDar_410:0/0; AnDar_439:0/0; AnDar_441:0/0; AnDar_498:0/0; AnDar_537:0/0; AnDar_543:0/0; AnDar_773:0|1; AnDar_953:0/0; AnDar_989:0/0	3.125	0
cytochrome P450 4d1-like	NC_064874.1	14750847	T	A	PASS	AC=1;AF=0.017;AN=46;BaseQRankSum=-0.366;DP=233;ExcessHet=3.0103;FS=5.441;InbreedingCoeff=0.2966;MLEAC=1;MLEAF=0.017;MQ=58.44;MQRankSum=-1.068;QD=7.76;ReadPosRankSum=0.712;SOR=0.027;ANN=A|missense_variant|MODERATE|exon-XM_049680699.1-1|GENE_exon-XM_049680699.1-1|transcript|rna-XM_049680699.1|protein_coding|2/5|c.54A>T|p.Lys18Asn|54/1302|54/1302|18/433||,A|upstream_gene_variant|MODIFIER|exon-XM_049…	AnDar_008:0/0; AnDar_1062:0/0; AnDar_1362:0/0; AnDar_1363:0/0; AnDar_1368:0/0; AnDar_1378:0/0; AnDar_1379:0/0; AnDar_1381:0/0; AnDar_1382:0/0; AnDar_192:0/0; AnDar_204:0/0; AnDar_235:0/0; AnDar_340:0/0; AnDar_406:0/0; AnDar_410:0/0; AnDar_439:0/0; AnDar_441:0/0; AnDar_498:0/0; AnDar_543:0/0; AnDar_693:0/0; AnDar_773:0|1; AnDar_953:0/0; AnDar_989:0/0	3.125	0
cytochrome P450 4d2-like	NC_064874.1	14754630	C	A	PASS	AC=1;AF=0.018;AN=46;BaseQRankSum=-0.842;DP=235;ExcessHet=3.0103;FS=0;InbreedingCoeff=0.2962;MLEAC=1;MLEAF=0.018;MQ=60;MQRankSum=0;QD=21.4;ReadPosRankSum=-0.842;SOR=0.693;ANN=A|missense_variant|MODERATE|exon-XM_049674266.1-1|GENE_exon-XM_049674266.1-1|transcript|rna-XM_049674266.1|protein_coding|6/6|c.1321C>A|p.Leu441Ile|1373/1856|1321/1464|441/487||,A|upstream_gene_variant|MODIFIER|exon-XM_049680…	AnDar_008:0/0; AnDar_1020:0/0; AnDar_1062:0/0; AnDar_1362:0/0; AnDar_1363:0/0; AnDar_1367:0/0; AnDar_1368:0/0; AnDar_1378:0/0; AnDar_1379:0/0; AnDar_1382:0/0; AnDar_192:0/0; AnDar_204:0/0; AnDar_235:0/0; AnDar_340:0/0; AnDar_354:0/0; AnDar_406:0/0; AnDar_410:0/0; AnDar_439:0/0; AnDar_498:0/0; AnDar_537:0/1; AnDar_543:0/0; AnDar_773:0/0; AnDar_989:0/0	3.125	0
cytochrome P450 4d2-like	NC_064874.1	14756121	G	C	PASS	AC=1;AF=0.032;AN=46;BaseQRankSum=-0.967;DP=285;ExcessHet=3.0845;FS=0;InbreedingCoeff=-0.0581;MLEAC=2;MLEAF=0.032;MQ=59.67;MQRankSum=0;QD=10.25;ReadPosRankSum=0.967;SOR=0.368;ANN=C|missense_variant|MODERATE|exon-XM_049674268.1-1|GENE_exon-XM_049674268.1-1|transcript|rna-XM_049674268.1|protein_coding|3/6|c.490G>C|p.Val164Leu|519/1705|490/1473|164/490||,C|upstream_gene_variant|MODIFIER|exon-XM_04968…	AnDar_008:0/0; AnDar_1362:0/0; AnDar_1363:0/0; AnDar_1367:0/0; AnDar_1378:0/0; AnDar_1379:0/0; AnDar_1381:0/0; AnDar_1382:0/0; AnDar_192:0/0; AnDar_204:0/0; AnDar_235:0/0; AnDar_340:0/0; AnDar_354:0/0; AnDar_406:0/1; AnDar_410:0/0; AnDar_439:0/0; AnDar_441:0/0; AnDar_498:0/0; AnDar_537:0/0; AnDar_543:0/0; AnDar_693:0/0; AnDar_773:0/0; AnDar_960:0/0	3.125	0
cytochrome P450 4d2-like	NC_064874.1	14757900	C	G	PASS	AC=2;AF=0.033;AN=46;BaseQRankSum=0.542;DP=287;ExcessHet=3.0845;FS=3.211;InbreedingCoeff=0.0956;MLEAC=2;MLEAF=0.033;MQ=55.09;MQRankSum=-2.253;QD=12.21;ReadPosRankSum=0.908;SOR=0.61;ANN=G|missense_variant|MODERATE|exon-XM_049674278.1-1|GENE_exon-XM_049674278.1-1|transcript|rna-XM_049674278.1|protein_coding|11/11|c.2102G>C|p.Arg701Pro|2607/2977|2102/2472|701/823||,G|upstream_gene_variant|MODIFIER|LO…	AnDar_008:0/0; AnDar_1062:0/0; AnDar_1362:0/0; AnDar_1363:0/0; AnDar_1368:0/0; AnDar_1378:0/0; AnDar_1379:0/0; AnDar_1381:0/0; AnDar_1382:0|1; AnDar_192:0/0; AnDar_204:0/0; AnDar_235:0/0; AnDar_340:0/0; AnDar_354:0/0; AnDar_406:0/0; AnDar_410:0/1; AnDar_439:0/0; AnDar_441:0/0; AnDar_498:0/0; AnDar_537:0/0; AnDar_543:0/0; AnDar_953:0/0; AnDar_960:0/0	3.125	7.14286
cytochrome P450 4d2-like	NC_064874.1	14760251	T	G	PASS	AC=1;AF=0.018;AN=48;BaseQRankSum=1.24;DP=262;ExcessHet=3.0103;FS=0;InbreedingCoeff=0.3337;MLEAC=1;MLEAF=0.018;MQ=60;MQRankSum=0;QD=6.48;ReadPosRankSum=0.619;SOR=0.693;ANN=G|missense_variant|MODERATE|exon-XM_049674278.1-1|GENE_exon-XM_049674278.1-1|transcript|rna-XM_049674278.1|protein_coding|4/11|c.508A>C|p.Ser170Arg|1013/2977|508/2472|170/823||,G|upstream_gene_variant|MODIFIER|LOC125948319|gene-…	AnDar_008:0/0; AnDar_1062:0/1; AnDar_1362:0/0; AnDar_1363:0/0; AnDar_1367:0/0; AnDar_1368:0/0; AnDar_1378:0/0; AnDar_1379:0/0; AnDar_1381:0/0; AnDar_1382:0/0; AnDar_192:0/0; AnDar_204:0/0; AnDar_235:0/0; AnDar_340:0/0; AnDar_354:0/0; AnDar_406:0/0; AnDar_410:0/0; AnDar_439:0/0; AnDar_441:0/0; AnDar_498:0/0; AnDar_537:0/0; AnDar_543:0/0; AnDar_953:0/0; AnDar_989:0/0	3.125	0
cytochrome P450 4g15-like	NC_064874.1	15510551	T	C	PASS	AC=1;AF=0.017;AN=46;BaseQRankSum=0;DP=213;ExcessHet=3.0103;FS=0;InbreedingCoeff=0.229;MLEAC=1;MLEAF=0.017;MQ=50.87;MQRankSum=-2.26;QD=26.77;ReadPosRankSum=0.411;SOR=1.329;ANN=C|missense_variant|MODERATE|exon-XM_049680716.1-1|GENE_exon-XM_049680716.1-1|transcript|rna-XM_049680716.1|protein_coding|2/2|c.1018A>G|p.Thr340Ala|1018/1053|1018/1053|340/350||,C|upstream_gene_variant|MODIFIER|LOC125951010|…	AnDar_008:0/0; AnDar_1020:0/0; AnDar_1062:0/0; AnDar_1362:0/0; AnDar_1363:0/0; AnDar_1367:0/0; AnDar_1378:0/0; AnDar_1379:0/0; AnDar_1381:0/0; AnDar_1382:0/0; AnDar_192:0/0; AnDar_204:0/0; AnDar_235:0/0; AnDar_340:0|1; AnDar_354:0/0; AnDar_406:0/0; AnDar_410:0/0; AnDar_439:0/0; AnDar_441:0/0; AnDar_498:0/0; AnDar_543:0/0; AnDar_773:0/0; AnDar_953:0/0	3.125	0
cytochrome P450 4g15-like	NC_064874.1	15514243	G	A	PASS	AC=1;AF=0.017;AN=48;BaseQRankSum=0.524;DP=268;ExcessHet=3.0103;FS=0;InbreedingCoeff=0.1943;MLEAC=1;MLEAF=0.017;MQ=49.53;MQRankSum=-1.645;QD=25.41;ReadPosRankSum=-1.645;SOR=1.179;ANN=A|missense_variant|MODERATE|exon-XM_049680724.1-1|GENE_exon-XM_049680724.1-1|transcript|rna-XM_049680724.1|protein_coding|3/3|c.917C>T|p.Thr306Ile|917/1035|917/1035|306/344||,A|upstream_gene_variant|MODIFIER|exon-XM_0…	AnDar_008:0/0; AnDar_1020:0|1; AnDar_1062:0/0; AnDar_1362:0/0; AnDar_1363:0/0; AnDar_1367:0/0; AnDar_1368:0/0; AnDar_1378:0/0; AnDar_1379:0/0; AnDar_1381:0/0; AnDar_1382:0/0; AnDar_192:0/0; AnDar_204:0/0; AnDar_235:0/0; AnDar_340:0/0; AnDar_354:0/0; AnDar_410:0/0; AnDar_439:0/0; AnDar_441:0/0; AnDar_498:0/0; AnDar_537:0/0; AnDar_543:0/0; AnDar_773:0/0; AnDar_989:0/0	3.125	0
glutathione S-transferase D5-like	NC_064874.1	33159820	G	T	PASS	AC=1;AF=0.019;AN=48;BaseQRankSum=1.64;DP=262;ExcessHet=3.0103;FS=3.979;InbreedingCoeff=0.3899;MLEAC=1;MLEAF=0.019;MQ=60;MQRankSum=0;QD=12.21;ReadPosRankSum=-0.524;SOR=2.245;ANN=T|missense_variant|MODERATE|exon-XM_049675936.1-1|GENE_exon-XM_049675936.1-1|transcript|rna-XM_049675936.1|protein_coding|2/2|c.190G>T|p.Val64Phe|248/946|190/774|64/257||,T|upstream_gene_variant|MODIFIER|exon-XM_049675911.…	AnDar_008:0/0; AnDar_1062:0/0; AnDar_1362:0/0; AnDar_1363:0/0; AnDar_1367:0/0; AnDar_1368:0/0; AnDar_1378:0/0; AnDar_1379:0/0; AnDar_1381:0/0; AnDar_1382:0/0; AnDar_192:0/0; AnDar_204:0/0; AnDar_235:0/0; AnDar_340:0/0; AnDar_354:0/0; AnDar_406:0/0; AnDar_410:0/0; AnDar_439:0/0; AnDar_441:0/0; AnDar_537:0/0; AnDar_543:0/0; AnDar_953:0/0; AnDar_960:0/0; AnDar_989:0|1	3.125	0
glutathione S-transferase 1-like	NC_064874.1	34227552	T	C	PASS	AC=1;AF=0.017;AN=46;BaseQRankSum=0.736;DP=270;ExcessHet=3.0103;FS=0;InbreedingCoeff=0.2946;MLEAC=1;MLEAF=0.017;MQ=60;MQRankSum=0;QD=17.69;ReadPosRankSum=-0.559;SOR=0.79;ANN=C|missense_variant|MODERATE|exon-XM_049678662.1-1|GENE_exon-XM_049678662.1-1|transcript|rna-XM_049678662.1|protein_coding|1/1|c.373T>C|p.Cys125Arg|373/660|373/660|125/219||,C|upstream_gene_variant|MODIFIER|exon-XM_049680538.1-…	AnDar_008:0/0; AnDar_1062:0/0; AnDar_1362:0/0; AnDar_1367:0/0; AnDar_1368:0/0; AnDar_1378:0/0; AnDar_1379:0/0; AnDar_1381:0/0; AnDar_1382:0/0; AnDar_192:0/0; AnDar_204:0/0; AnDar_235:0/0; AnDar_340:0/0; AnDar_354:0/0; AnDar_410:0/0; AnDar_439:0/0; AnDar_441:0/0; AnDar_498:0/0; AnDar_537:0/0; AnDar_543:0/1; AnDar_693:0/0; AnDar_953:0/0; AnDar_960:0/0	3.125	0
probable cytochrome P450 304a1	NC_064874.1	45276025	T	C	PASS	AC=1;AF=0.017;AN=48;BaseQRankSum=0.21;DP=253;ExcessHet=3.0103;FS=0;InbreedingCoeff=0.1738;MLEAC=1;MLEAF=0.017;MQ=60;MQRankSum=0;QD=28.69;ReadPosRankSum=-0.674;SOR=0.368;ANN=C|missense_variant|MODERATE|exon-XM_049676274.1-1|GENE_exon-XM_049676274.1-1|transcript|rna-XM_049676274.1|protein_coding|2/3|c.733A>G|p.Ile245Val|768/1584|733/1545|245/514||,C|upstream_gene_variant|MODIFIER|exon-XM_049692068.…	AnDar_008:0/0; AnDar_1020:0/0; AnDar_1062:0/0; AnDar_1362:0/0; AnDar_1363:0/0; AnDar_1367:0/0; AnDar_1368:0/0; AnDar_1378:0/0; AnDar_1379:0/0; AnDar_1381:0/0; AnDar_1382:0/0; AnDar_192:0/0; AnDar_204:0/0; AnDar_235:0/0; AnDar_340:0/0; AnDar_354:0/0; AnDar_406:0/0; AnDar_410:0/0; AnDar_439:0/0; AnDar_441:0/0; AnDar_498:0|1; AnDar_537:0/0; AnDar_543:0/0; AnDar_953:0/0	3.125	0
probable cytochrome P450 304a1	NC_064874.1	45281117	C	T	PASS	AC=1;AF=0.034;AN=48;BaseQRankSum=0;DP=279;ExcessHet=3.0872;FS=0;InbreedingCoeff=0.2441;MLEAC=2;MLEAF=0.034;MQ=60;MQRankSum=0;QD=18.09;ReadPosRankSum=0.674;SOR=1.179;ANN=T|missense_variant|MODERATE|exon-XM_049676273.1-1|GENE_exon-XM_049676273.1-1|transcript|rna-XM_049676273.1|protein_coding|3/4|c.806G>A|p.Arg269Gln|1025/2333|806/1554|269/517||,T|upstream_gene_variant|MODIFIER|exon-XM_049676274.1-1…	AnDar_008:0/0; AnDar_1062:0/0; AnDar_1362:0/0; AnDar_1363:0/0; AnDar_1367:0/0; AnDar_1368:0/0; AnDar_1378:0/0; AnDar_1379:0/0; AnDar_1381:0/0; AnDar_1382:0/0; AnDar_192:0/0; AnDar_204:0/0; AnDar_235:0/0; AnDar_340:0/0; AnDar_354:0/0; AnDar_406:0/0; AnDar_410:0/0; AnDar_439:0/0; AnDar_441:0|1; AnDar_537:0/0; AnDar_543:0/0; AnDar_773:0/0; AnDar_953:0/0; AnDar_989:0/0	3.125	0
probable cytochrome P450 304a1	NC_064874.1	45281435	C	T	PASS	AC=1;AF=0.017;AN=48;BaseQRankSum=-1.383;DP=300;ExcessHet=3.0103;FS=3.01;InbreedingCoeff=0.2064;MLEAC=1;MLEAF=0.017;MQ=58.71;MQRankSum=-0.967;QD=12.11;ReadPosRankSum=-1.242;SOR=2.303;ANN=T|missense_variant|MODERATE|exon-XM_049676273.1-1|GENE_exon-XM_049676273.1-1|transcript|rna-XM_049676273.1|protein_coding|2/4|c.595G>A|p.Val199Ile|814/2333|595/1554|199/517||,T|upstream_gene_variant|MODIFIER|exon-…	AnDar_008:0/0; AnDar_1020:0/0; AnDar_1062:0/0; AnDar_1362:0/0; AnDar_1363:0/0; AnDar_1367:0/0; AnDar_1368:0/0; AnDar_1378:0/0; AnDar_1379:0/0; AnDar_1381:0/0; AnDar_1382:0/0; AnDar_192:0/0; AnDar_204:0/0; AnDar_235:0/0; AnDar_340:0/0; AnDar_406:0/0; AnDar_410:0/0; AnDar_439:0/0; AnDar_441:0/0; AnDar_498:0/0; AnDar_537:0/0; AnDar_543:0/0; AnDar_693:0/1; AnDar_989:0/0	3.125	0
cytochrome P450 4c21-like	NC_064874.1	46075498	C	A	PASS	AC=1;AF=0.017;AN=46;BaseQRankSum=-1.18;DP=269;ExcessHet=3.0103;FS=2.808;InbreedingCoeff=0.3001;MLEAC=1;MLEAF=0.017;MQ=60;MQRankSum=0;QD=25.37;ReadPosRankSum=0.256;SOR=1.17;ANN=A|missense_variant|MODERATE|exon-XM_049678934.1-1|GENE_exon-XM_049678934.1-1|transcript|rna-XM_049678934.1|protein_coding|4/5|c.1044G>T|p.Lys348Asn|1067/1586|1044/1509|348/502||,A|upstream_gene_variant|MODIFIER|LOC125950701…	AnDar_008:0|1; AnDar_1062:0/0; AnDar_1363:0/0; AnDar_1367:0/0; AnDar_1368:0/0; AnDar_1378:0/0; AnDar_1379:0/0; AnDar_1381:0/0; AnDar_1382:0/0; AnDar_192:0/0; AnDar_204:0/0; AnDar_235:0/0; AnDar_354:0/0; AnDar_406:0/0; AnDar_439:0/0; AnDar_441:0/0; AnDar_498:0/0; AnDar_537:0/0; AnDar_543:0/0; AnDar_773:0/0; AnDar_953:0/0; AnDar_960:0/0; AnDar_989:0/0	3.125	0
cytochrome P450 4c21-like	NC_064874.1	46077242	G	A	PASS	AC=1;AF=0.016;AN=48;BaseQRankSum=0;DP=246;ExcessHet=3.0103;FS=0;InbreedingCoeff=-0.0427;MLEAC=1;MLEAF=0.016;MQ=60;MQRankSum=0;QD=17.01;ReadPosRankSum=1.96;SOR=0.991;ANN=A|missense_variant|MODERATE|exon-XM_049678934.1-1|GENE_exon-XM_049678934.1-1|transcript|rna-XM_049678934.1|protein_coding|1/5|c.41C>T|p.Ala14Val|64/1586|41/1509|14/502||,A|upstream_gene_variant|MODIFIER|LOC125950701|gene-LOC125950…	AnDar_008:0/0; AnDar_1062:0/0; AnDar_1362:0/0; AnDar_1363:0/0; AnDar_1367:0/0; AnDar_1368:0/0; AnDar_1378:0/0; AnDar_1379:0/0; AnDar_1381:0/0; AnDar_1382:0/0; AnDar_192:0/0; AnDar_204:0/0; AnDar_235:0/0; AnDar_340:0/0; AnDar_354:0/0; AnDar_410:0/0; AnDar_439:0/0; AnDar_441:0|1; AnDar_537:0/0; AnDar_543:0/0; AnDar_693:0/0; AnDar_953:0/0; AnDar_960:0/0; AnDar_989:0/0	3.125	0
cytochrome P450 4C1-like	NC_064874.1	46080268	G	A	PASS	AC=1;AF=0.017;AN=48;BaseQRankSum=0;DP=274;ExcessHet=3.0103;FS=0;InbreedingCoeff=0.3064;MLEAC=1;MLEAF=0.017;MQ=60;MQRankSum=0;QD=17.05;ReadPosRankSum=0.189;SOR=0.693;ANN=A|missense_variant|MODERATE|exon-XM_049678931.1-1|GENE_exon-XM_049678931.1-1|transcript|rna-XM_049678931.1|protein_coding|2/4|c.595G>A|p.Asp199Asn|815/1864|595/1566|199/521||,A|upstream_gene_variant|MODIFIER|exon-XM_049678934.1-1|…	AnDar_008:0/0; AnDar_1062:0/0; AnDar_1362:0/0; AnDar_1363:0/0; AnDar_1367:0/0; AnDar_1368:0/0; AnDar_1378:0/0; AnDar_1379:0/0; AnDar_1381:0/0; AnDar_1382:0/0; AnDar_192:0/0; AnDar_204:0/0; AnDar_235:0/0; AnDar_340:0/0; AnDar_354:0/0; AnDar_406:0/0; AnDar_410:0/0; AnDar_439:0|1; AnDar_441:0/0; AnDar_498:0/0; AnDar_537:0/0; AnDar_543:0/0; AnDar_773:0/0; AnDar_953:0/0	3.125	0
cytochrome P450 4C1-like	NC_064874.1	46080666	G	T	PASS	AC=1;AF=0.018;AN=48;BaseQRankSum=2.09;DP=304;ExcessHet=3.0103;FS=0;InbreedingCoeff=0.3791;MLEAC=1;MLEAF=0.018;MQ=60;MQRankSum=0;QD=25.55;ReadPosRankSum=-1.348;SOR=0.693;ANN=T|missense_variant|MODERATE|exon-XM_049678931.1-1|GENE_exon-XM_049678931.1-1|transcript|rna-XM_049678931.1|protein_coding|3/4|c.919G>T|p.Ala307Ser|1139/1864|919/1566|307/521||,T|upstream_gene_variant|MODIFIER|exon-XM_049678934…	AnDar_1020:0/0; AnDar_1062:0/0; AnDar_1362:0/0; AnDar_1363:0/0; AnDar_1367:0/0; AnDar_1368:0/0; AnDar_1378:0/0; AnDar_1379:0/0; AnDar_1381:0/0; AnDar_1382:0/0; AnDar_192:0/0; AnDar_204:0/0; AnDar_235:0/0; AnDar_340:0/1; AnDar_354:0/0; AnDar_406:0/0; AnDar_410:0/0; AnDar_439:0/0; AnDar_441:0/0; AnDar_498:0/0; AnDar_537:0/0; AnDar_543:0/0; AnDar_960:0/0; AnDar_989:0/0	3.125	0
cytochrome P450 4C1-like	NC_064874.1	46080761	G	T	PASS	AC=1;AF=0.018;AN=48;BaseQRankSum=-1.616;DP=266;ExcessHet=3.0103;FS=0;InbreedingCoeff=0.3784;MLEAC=1;MLEAF=0.018;MQ=60;MQRankSum=0;QD=20.05;ReadPosRankSum=-0.728;SOR=0.33;ANN=T|missense_variant|MODERATE|exon-XM_049678931.1-1|GENE_exon-XM_049678931.1-1|transcript|rna-XM_049678931.1|protein_coding|3/4|c.1014G>T|p.Gln338His|1234/1864|1014/1566|338/521||,T|upstream_gene_variant|MODIFIER|exon-XM_049678…	AnDar_008:0/0; AnDar_1020:0/0; AnDar_1062:0/0; AnDar_1362:0/0; AnDar_1363:0/0; AnDar_1367:0/0; AnDar_1368:0/0; AnDar_1378:0/0; AnDar_1379:0/0; AnDar_1381:0/0; AnDar_1382:0/0; AnDar_192:0/0; AnDar_204:0/0; AnDar_235:0/0; AnDar_340:0/0; AnDar_406:0/0; AnDar_410:0/0; AnDar_439:0/0; AnDar_441:0/1; AnDar_498:0/0; AnDar_537:0/0; AnDar_543:0/0; AnDar_960:0/0; AnDar_989:0/0	3.125	0
glutathione peroxidase-like	NC_064874.1	49746271	G	A	PASS	AC=1;AF=0.017;AN=48;BaseQRankSum=-0.674;DP=265;ExcessHet=3.0103;FS=0;InbreedingCoeff=0.0988;MLEAC=1;MLEAF=0.017;MQ=60;MQRankSum=0;QD=15.81;ReadPosRankSum=1.04;SOR=2.093;ANN=A|missense_variant|MODERATE|exon-XM_049677657.1-1|GENE_exon-XM_049677657.1-1|transcript|rna-XM_049677657.1|protein_coding|1/3|c.44G>A|p.Ser15Asn|191/679|44/519|15/172||,A|upstream_gene_variant|MODIFIER|LOC125959288|gene-LOC125…	AnDar_008:0/0; AnDar_1062:0/0; AnDar_1362:0/0; AnDar_1363:0/0; AnDar_1367:0/0; AnDar_1368:0/0; AnDar_1378:0/0; AnDar_1379:0/0; AnDar_1381:0/0; AnDar_1382:0/0; AnDar_192:0/0; AnDar_235:0/0; AnDar_340:0/0; AnDar_354:0/0; AnDar_406:0/0; AnDar_410:0/0; AnDar_439:0/0; AnDar_441:0/1; AnDar_498:0/0; AnDar_537:0/0; AnDar_543:0/0; AnDar_693:0/0; AnDar_773:0/0; AnDar_989:0/0	3.125	0
acetylcholinesterase	NC_064874.1	63298824	C	T	PASS	AC=1;AF=0.019;AN=48;BaseQRankSum=1.67;DP=256;ExcessHet=3.0103;FS=2.808;InbreedingCoeff=0.3938;MLEAC=1;MLEAF=0.019;MQ=60;MQRankSum=0;QD=24.56;ReadPosRankSum=-0.366;SOR=1.17;ANN=T|missense_variant&splice_region_variant|MODERATE|exon-XM_049673659.1-1|GENE_exon-XM_049673659.1-1|transcript|rna-XM_049673659.1|protein_coding|7/8|c.2345G>A|p.Arg782Gln|2930/4930|2345/2955|782/984||,T|missense_variant&spli…	AnDar_008:0/0; AnDar_1020:0/0; AnDar_1062:0/0; AnDar_1362:0/0; AnDar_1363:0/0; AnDar_1367:0/0; AnDar_1368:0/0; AnDar_1378:0/0; AnDar_1379:0/0; AnDar_1381:0/0; AnDar_1382:0/0; AnDar_204:0/0; AnDar_235:0/0; AnDar_340:0/0; AnDar_354:0/0; AnDar_406:0/0; AnDar_410:0/0; AnDar_439:0|1; AnDar_441:0/0; AnDar_498:0/0; AnDar_537:0/0; AnDar_543:0/0; AnDar_960:0/0; AnDar_989:0/0	3.125	0
cytochrome P450 CYP12A2-like	NC_064874.1	66317369	G	T	PASS	AC=1;AF=0.016;AN=46;BaseQRankSum=-1.139;DP=267;ExcessHet=3.0103;FS=0;InbreedingCoeff=-0.0366;MLEAC=1;MLEAF=0.016;MQ=60;MQRankSum=0;QD=13.91;ReadPosRankSum=1.15;SOR=0.693;ANN=T|missense_variant|MODERATE|exon-XM_049678859.1-1|GENE_exon-XM_049678859.1-1|transcript|rna-XM_049678859.1|protein_coding|4/8|c.689C>A|p.Ala230Glu|777/1745|689/1560|230/519||,T|missense_variant|MODERATE|exon-XM_049678860.1-1|…	AnDar_008:0/0; AnDar_1062:0/1; AnDar_1362:0/0; AnDar_1363:0/0; AnDar_1368:0/0; AnDar_1378:0/0; AnDar_1379:0/0; AnDar_1381:0/0; AnDar_1382:0/0; AnDar_192:0/0; AnDar_204:0/0; AnDar_235:0/0; AnDar_340:0/0; AnDar_354:0/0; AnDar_406:0/0; AnDar_410:0/0; AnDar_439:0/0; AnDar_441:0/0; AnDar_498:0/0; AnDar_537:0/0; AnDar_543:0/0; AnDar_693:0/0; AnDar_773:0/0	3.125	0
cytochrome P450 307a1-like	NC_064874.1	71807959	C	A	PASS	AC=2;AF=0.037;AN=48;BaseQRankSum=-0.742;DP=297;ExcessHet=3.093;FS=1.321;InbreedingCoeff=0.316;MLEAC=2;MLEAF=0.037;MQ=60;MQRankSum=0;QD=23.72;ReadPosRankSum=0.33;SOR=0.986;ANN=A|missense_variant|MODERATE|exon-XM_049681025.1-1|GENE_exon-XM_049681025.1-1|transcript|rna-XM_049681025.1|protein_coding|2/3|c.544G>T|p.Ala182Ser|544/1635|544/1635|182/544||,A|upstream_gene_variant|MODIFIER|exon-XM_04968038…	AnDar_008:0/0; AnDar_1062:0/0; AnDar_1362:0/0; AnDar_1363:0/0; AnDar_1367:0/0; AnDar_1368:0/0; AnDar_1378:0/0; AnDar_1379:0/0; AnDar_1381:0/0; AnDar_1382:0|1; AnDar_192:0/0; AnDar_204:0/0; AnDar_235:0/0; AnDar_340:0/0; AnDar_354:0/0; AnDar_406:0/1; AnDar_410:0/0; AnDar_439:0/0; AnDar_441:0/0; AnDar_498:0/0; AnDar_537:0/0; AnDar_543:0/0; AnDar_960:0/0; AnDar_989:0/0	3.125	6.25
gamma_aminobutyric_acid_type_B_receptor_subunit_2	NC_064874.1	72983148	G	A	PASS	AC=1;AF=0.019;AN=48;BaseQRankSum=-0.792;DP=265;ExcessHet=3.0103;FS=3.136;InbreedingCoeff=0.3923;MLEAC=1;MLEAF=0.019;MQ=60;MQRankSum=0;QD=13.86;ReadPosRankSum=-0.608;SOR=0.916;ANN=A|missense_variant|MODERATE|exon-XM_049678546.1-1|GENE_exon-XM_049678546.1-1|transcript|rna-XM_049678546.1|protein_coding|6/7|c.1564G>A|p.Val522Ile|1564/3463|1564/3432|522/1143||,A|upstream_gene_variant|MODIFIER|LOC12595…	AnDar_008:0/0; AnDar_1062:0/0; AnDar_1362:0/0; AnDar_1363:0/0; AnDar_1367:0/0; AnDar_1368:0/0; AnDar_1378:0/0; AnDar_1379:0/0; AnDar_1381:0/0; AnDar_1382:0/0; AnDar_192:0/0; AnDar_204:0/0; AnDar_235:0/0; AnDar_340:0/0; AnDar_354:0/0; AnDar_406:0/0; AnDar_410:0/0; AnDar_439:0/0; AnDar_441:0/0; AnDar_498:0/0; AnDar_537:0/0; AnDar_543:0/0; AnDar_960:0|1; AnDar_989:0/0	3.125	0
cytochrome P450 6A1-like	NC_064874.1	79326206	C	T	PASS	AC=1;AF=0.036;AN=46;BaseQRankSum=0;DP=312;ExcessHet=3.09;FS=1.987;InbreedingCoeff=0.3064;MLEAC=2;MLEAF=0.036;MQ=60;MQRankSum=0;QD=19.77;ReadPosRankSum=0.148;SOR=0.307;ANN=T|missense_variant|MODERATE|exon-XM_049693247.1-1|GENE_exon-XM_049693247.1-1|transcript|rna-XM_049693247.1|protein_coding|1/2|c.34G>A|p.Val12Met|147/1847|34/1503|12/500||,T|upstream_gene_variant|MODIFIER|exon-XM_049693256.1-1|GE…	AnDar_008:0/0; AnDar_1020:0/0; AnDar_1362:0/0; AnDar_1363:0/0; AnDar_1367:0/0; AnDar_1378:0/0; AnDar_1379:0/0; AnDar_1381:0/0; AnDar_1382:0/0; AnDar_192:0/0; AnDar_204:0/0; AnDar_235:0/0; AnDar_340:0/0; AnDar_354:0/0; AnDar_406:0/0; AnDar_410:0/0; AnDar_439:0/0; AnDar_441:0/0; AnDar_498:0/0; AnDar_537:0/0; AnDar_543:0/1; AnDar_960:0/0; AnDar_989:0/0	3.125	0
cytochrome P450 6a2-like	NC_064874.1	79329987	C	T	PASS	AC=1;AF=0.019;AN=48;BaseQRankSum=0;DP=340;ExcessHet=3.0103;FS=6.854;InbreedingCoeff=0.4475;MLEAC=1;MLEAF=0.019;MQ=60;MQRankSum=0;QD=20.46;ReadPosRankSum=0.7;SOR=1.872;ANN=T|missense_variant|MODERATE|exon-XM_049692375.1-1|GENE_exon-XM_049692375.1-1|transcript|rna-XM_049692375.1|protein_coding|3/4|c.2114G>A|p.Arg705Gln|2128/3185|2114/3009|705/1002||,T|upstream_gene_variant|MODIFIER|exon-XM_04969324…	AnDar_008:0/0; AnDar_1020:0/0; AnDar_1062:0/0; AnDar_1362:0/0; AnDar_1363:0/0; AnDar_1367:0/0; AnDar_1368:0/0; AnDar_1378:0/0; AnDar_1379:0/0; AnDar_1381:0/0; AnDar_1382:0/0; AnDar_192:0/0; AnDar_204:0/1; AnDar_235:0/0; AnDar_340:0/0; AnDar_354:0/0; AnDar_406:0/0; AnDar_410:0/0; AnDar_439:0/0; AnDar_441:0/0; AnDar_498:0/0; AnDar_537:0/0; AnDar_543:0/0; AnDar_960:0/0	3.125	0
probable cytochrome P450 6a17	NC_064874.1	79333590	A	T	PASS	AC=1;AF=0.017;AN=48;BaseQRankSum=0;DP=223;ExcessHet=3.0103;FS=0;InbreedingCoeff=0.2804;MLEAC=1;MLEAF=0.017;MQ=58.04;MQRankSum=0;QD=21.08;ReadPosRankSum=0.524;SOR=0.223;ANN=T|missense_variant|MODERATE|exon-XM_049693253.1-1|GENE_exon-XM_049693253.1-1|transcript|rna-XM_049693253.1|protein_coding|1/2|c.59A>T|p.Tyr20Phe|72/1851|59/1494|20/497||,T|upstream_gene_variant|MODIFIER|exon-XM_049693229.1-1|GE…	AnDar_008:0/0; AnDar_1020:0/0; AnDar_1362:0/0; AnDar_1363:0/0; AnDar_1367:0/0; AnDar_1368:0/0; AnDar_1378:0/0; AnDar_1379:0/0; AnDar_1381:0/0; AnDar_1382:0/0; AnDar_192:0/0; AnDar_204:0/0; AnDar_235:0/0; AnDar_340:0/0; AnDar_354:0/0; AnDar_406:0/0; AnDar_410:0/0; AnDar_439:0/0; AnDar_441:0/0; AnDar_498:0/0; AnDar_537:0/0; AnDar_543:0/0; AnDar_953:0/0; AnDar_960:0|1	3.125	0
probable cytochrome P450 6a23	NC_064874.1	79336590	G	A	PASS	AC=1;AF=0.017;AN=48;BaseQRankSum=0.48;DP=314;ExcessHet=3.0103;FS=0;InbreedingCoeff=0.2781;MLEAC=1;MLEAF=0.017;MQ=60;MQRankSum=0;QD=25.05;ReadPosRankSum=-0.732;SOR=0.368;ANN=A|missense_variant|MODERATE|exon-XM_049693236.1-1|GENE_exon-XM_049693236.1-1|transcript|rna-XM_049693236.1|protein_coding|1/2|c.1028G>A|p.Ser343Asn|1028/1574|1028/1560|343/519||,A|upstream_gene_variant|MODIFIER|exon-XM_0496923…	AnDar_008:0/0; AnDar_1062:0/0; AnDar_1362:0/0; AnDar_1363:0/0; AnDar_1367:0/0; AnDar_1368:0/0; AnDar_1378:0/0; AnDar_1379:0/0; AnDar_1381:0/0; AnDar_1382:0/0; AnDar_192:0/0; AnDar_204:0/0; AnDar_235:0/0; AnDar_340:0/0; AnDar_354:0/0; AnDar_406:0/0; AnDar_410:0/0; AnDar_439:0/0; AnDar_498:0/0; AnDar_537:0|1; AnDar_543:0/0; AnDar_953:0/0; AnDar_960:0/0; AnDar_989:0/0	3.125	0
cytochrome P450 6A1-like	NC_064874.1	79337442	C	A	PASS	AC=1;AF=0.018;AN=48;BaseQRankSum=-1.489;DP=289;ExcessHet=3.0103;FS=2.817;InbreedingCoeff=0.38;MLEAC=1;MLEAF=0.018;MQ=60;MQRankSum=0;QD=28.46;ReadPosRankSum=-0.435;SOR=1.255;ANN=A|missense_variant|MODERATE|exon-XM_049693248.1-1|GENE_exon-XM_049693248.1-1|transcript|rna-XM_049693248.1|protein_coding|2/2|c.1340G>T|p.Gly447Val|1346/1509|1340/1503|447/500||,A|upstream_gene_variant|MODIFIER|exon-XM_049…	AnDar_008:0|1; AnDar_1362:0/0; AnDar_1363:0/0; AnDar_1367:0/0; AnDar_1368:0/0; AnDar_1378:0/0; AnDar_1379:0/0; AnDar_1381:0/0; AnDar_1382:0/0; AnDar_192:0/0; AnDar_204:0/0; AnDar_235:0/0; AnDar_340:0/0; AnDar_354:0/0; AnDar_406:0/0; AnDar_410:0/0; AnDar_439:0/0; AnDar_441:0/0; AnDar_498:0/0; AnDar_537:0/0; AnDar_543:0/0; AnDar_953:0/0; AnDar_960:0/0; AnDar_989:0/0	3.125	0
glutathione S-transferase 1-like	NC_064874.1	89823791	G	T	PASS	AC=1;AF=0.017;AN=46;BaseQRankSum=-0.524;DP=226;ExcessHet=3.0103;FS=0;InbreedingCoeff=0.2483;MLEAC=1;MLEAF=0.017;MQ=60;MQRankSum=0;QD=21.93;ReadPosRankSum=0;SOR=0.223;ANN=T|missense_variant|MODERATE|exon-XM_049691793.1-1|GENE_exon-XM_049691793.1-1|transcript|rna-XM_049691793.1|protein_coding|2/2|c.651G>T|p.Gln217His|761/896|651/669|217/222||,T|upstream_gene_variant|MODIFIER|exon-XM_049691771.1-1|G…	AnDar_008:0/0; AnDar_1020:0/0; AnDar_1062:0/0; AnDar_1362:0/0; AnDar_1363:0/0; AnDar_1367:0/0; AnDar_1368:0/0; AnDar_1378:0/0; AnDar_1381:0/0; AnDar_1382:0/0; AnDar_192:0/0; AnDar_235:0/0; AnDar_340:0/0; AnDar_354:0/0; AnDar_406:0/0; AnDar_410:0/0; AnDar_439:0/0; AnDar_441:0/0; AnDar_498:0/1; AnDar_537:0/0; AnDar_543:0/0; AnDar_953:0/0; AnDar_960:0/0	3.125	0
cytochrome P450 4C1-like	NC_064874.1	90390998	T	C	PASS	AC=1;AF=0.017;AN=46;BaseQRankSum=0;DP=252;ExcessHet=3.0103;FS=0;InbreedingCoeff=0.2099;MLEAC=1;MLEAF=0.017;MQ=48.95;MQRankSum=-1.282;QD=17.17;ReadPosRankSum=-1.036;SOR=2.093;ANN=C|missense_variant|MODERATE|exon-XM_049681356.1-1|GENE_exon-XM_049681356.1-1|transcript|rna-XM_049681356.1|protein_coding|3/4|c.605A>G|p.Asn202Ser|605/1521|605/1521|202/506||,C|downstream_gene_variant|MODIFIER|LOC12595208…	AnDar_008:0/0; AnDar_1062:0/0; AnDar_1363:0/0; AnDar_1367:0/0; AnDar_1368:0/0; AnDar_1378:0/0; AnDar_1379:0/0; AnDar_1381:0/0; AnDar_1382:0/0; AnDar_192:0/0; AnDar_204:0/0; AnDar_235:0/0; AnDar_340:0/0; AnDar_354:0/0; AnDar_406:0/0; AnDar_410:0|1; AnDar_439:0/0; AnDar_441:0/0; AnDar_498:0/0; AnDar_537:0/0; AnDar_543:0/0; AnDar_953:0/0; AnDar_989:0/0	3.125	0
cytochrome P450 4c3-like	NC_064874.1	90436331	C	T	PASS	AC=1;AF=0.017;AN=48;BaseQRankSum=-1.559;DP=284;ExcessHet=3.0103;FS=0;InbreedingCoeff=0.291;MLEAC=1;MLEAF=0.017;MQ=60;MQRankSum=0;QD=6.37;ReadPosRankSum=1.59;SOR=0.446;ANN=T|missense_variant|MODERATE|exon-XM_049681354.1-1|GENE_exon-XM_049681354.1-1|transcript|rna-XM_049681354.1|protein_coding|3/4|c.979C>T|p.His327Tyr|1013/1669|979/1521|327/506||,T|intron_variant|MODIFIER|exon-XM_049681323.1-1|GENE…	AnDar_008:0/0; AnDar_1362:0/0; AnDar_1363:0/0; AnDar_1367:0/0; AnDar_1368:0/0; AnDar_1378:0/0; AnDar_1379:0/0; AnDar_1381:0/0; AnDar_1382:0/0; AnDar_192:0/0; AnDar_204:0/0; AnDar_235:0/0; AnDar_340:0/0; AnDar_354:0/0; AnDar_410:0/0; AnDar_439:0/0; AnDar_441:0/0; AnDar_498:0/0; AnDar_537:0/0; AnDar_543:0/0; AnDar_773:0/1; AnDar_953:0/0; AnDar_960:0/0; AnDar_989:0/0	3.125	0
probable cytochrome P450 6a13	NC_064875.1	5379668	C	A	PASS	AC=1;AF=0.018;AN=48;BaseQRankSum=-0.366;DP=213;ExcessHet=3.0103;FS=0;InbreedingCoeff=0.3219;MLEAC=1;MLEAF=0.018;MQ=60;MQRankSum=0;QD=27.69;ReadPosRankSum=0.792;SOR=0.223;ANN=A|missense_variant|MODERATE|exon-XM_049688037.1-1|GENE_exon-XM_049688037.1-1|transcript|rna-XM_049688037.1|protein_coding|2/2|c.1512C>A|p.Ser504Arg|1613/1935|1512/1530|504/509||,A|missense_variant|MODERATE|exon-XM_049688038.1…	AnDar_008:0/0; AnDar_1020:0/0; AnDar_1062:0/0; AnDar_1362:0/0; AnDar_1363:0/0; AnDar_1367:0/0; AnDar_1368:0/0; AnDar_1378:0/0; AnDar_1379:0/0; AnDar_1381:0/0; AnDar_1382:0/0; AnDar_204:0/0; AnDar_235:0/0; AnDar_340:0/0; AnDar_354:0/0; AnDar_406:0/0; AnDar_410:0/0; AnDar_441:0/0; AnDar_498:0/1; AnDar_537:0/0; AnDar_543:0/0; AnDar_693:0/0; AnDar_953:0/0; AnDar_989:0/0	3.125	0
probable cytochrome P450 9f2	NC_064875.1	8050699	G	A	PASS	AC=1;AF=0.019;AN=48;BaseQRankSum=1.55;DP=304;ExcessHet=3.0103;FS=2.632;InbreedingCoeff=0.4265;MLEAC=1;MLEAF=0.019;MQ=60;MQRankSum=0;QD=12.08;ReadPosRankSum=1.1;SOR=1.535;ANN=A|missense_variant|MODERATE|exon-XM_049683871.1-1|GENE_exon-XM_049683871.1-1|transcript|rna-XM_049683871.1|protein_coding|2/2|c.332C>T|p.Ala111Val|416/1892|332/1629|111/542||,A|upstream_gene_variant|MODIFIER|LOC125953928|gene…	AnDar_008:0/0; AnDar_1062:0/0; AnDar_1362:0/0; AnDar_1363:0/0; AnDar_1367:0/0; AnDar_1368:0/0; AnDar_1378:0/0; AnDar_1379:0/0; AnDar_1381:0/0; AnDar_1382:0/0; AnDar_192:0/0; AnDar_204:0/0; AnDar_235:0/0; AnDar_340:0/0; AnDar_354:0/0; AnDar_406:0/0; AnDar_410:0|1; AnDar_439:0/0; AnDar_441:0/0; AnDar_498:0/0; AnDar_537:0/0; AnDar_543:0/0; AnDar_773:0/0; AnDar_960:0/0	3.125	0
cytochrome P450 6g1-like	NC_064875.1	27135786	C	T	PASS	AC=1;AF=0.018;AN=48;BaseQRankSum=0.7;DP=236;ExcessHet=3.0103;FS=5.825;InbreedingCoeff=0.3248;MLEAC=1;MLEAF=0.018;MQ=60;MQRankSum=0;QD=7.37;ReadPosRankSum=0.486;SOR=1.461;ANN=T|missense_variant|MODERATE|exon-XM_049684439.1-1|GENE_exon-XM_049684439.1-1|transcript|rna-XM_049684439.1|protein_coding|4/5|c.1165G>A|p.Asp389Asn|1544/1977|1165/1551|389/516||,T|missense_variant|MODERATE|exon-XM_049684438.1…	AnDar_008:0/0; AnDar_1362:0/0; AnDar_1363:0/0; AnDar_1367:0/0; AnDar_1368:0/0; AnDar_1378:0/0; AnDar_1379:0/0; AnDar_1381:0/0; AnDar_1382:0/0; AnDar_192:0/0; AnDar_204:0|1; AnDar_235:0/0; AnDar_340:0/0; AnDar_354:0/0; AnDar_406:0/0; AnDar_410:0/0; AnDar_439:0/0; AnDar_441:0/0; AnDar_498:0/0; AnDar_537:0/0; AnDar_543:0/0; AnDar_773:0/0; AnDar_953:0/0; AnDar_960:0/0	3.125	0
cytochrome P450 6g1-like	NC_064875.1	27136767	G	A	PASS	AC=1;AF=0.018;AN=48;BaseQRankSum=-0.967;DP=242;ExcessHet=3.0103;FS=0;InbreedingCoeff=0.3273;MLEAC=1;MLEAF=0.018;MQ=60;MQRankSum=0;QD=20.65;ReadPosRankSum=-1.383;SOR=0.368;ANN=A|missense_variant|MODERATE|exon-XM_049684439.1-1|GENE_exon-XM_049684439.1-1|transcript|rna-XM_049684439.1|protein_coding|1/5|c.410C>T|p.Thr137Ile|789/1977|410/1551|137/516||,A|upstream_gene_variant|MODIFIER|exon-XM_04968453…	AnDar_008:0/0; AnDar_1020:0/0; AnDar_1062:0/1; AnDar_1362:0/0; AnDar_1363:0/0; AnDar_1367:0/0; AnDar_1368:0/0; AnDar_1378:0/0; AnDar_1379:0/0; AnDar_1381:0/0; AnDar_1382:0/0; AnDar_192:0/0; AnDar_204:0/0; AnDar_235:0/0; AnDar_340:0/0; AnDar_354:0/0; AnDar_406:0/0; AnDar_410:0/0; AnDar_439:0/0; AnDar_441:0/0; AnDar_498:0/0; AnDar_537:0/0; AnDar_543:0/0; AnDar_953:0/0	3.125	0
probable cytochrome P450 305a1	NC_064875.1	64256438	C	G	PASS	AC=1;AF=0.017;AN=48;BaseQRankSum=1.03;DP=252;ExcessHet=3.0103;FS=0;InbreedingCoeff=0.2445;MLEAC=1;MLEAF=0.017;MQ=60;MQRankSum=0;QD=22.21;ReadPosRankSum=-0.414;SOR=0.582;ANN=G|missense_variant|MODERATE|exon-XM_049684799.1-1|GENE_exon-XM_049684799.1-1|transcript|rna-XM_049684799.1|protein_coding|2/3|c.285C>G|p.Asn95Lys|393/1724|285/1596|95/531||,G|upstream_gene_variant|MODIFIER|exon-XM_049684823.1-…	AnDar_008:0/0; AnDar_1362:0/0; AnDar_1363:0/0; AnDar_1367:0/0; AnDar_1368:0/0; AnDar_1378:0/0; AnDar_1379:0/0; AnDar_1381:0/0; AnDar_1382:0/0; AnDar_192:0/0; AnDar_204:0/0; AnDar_235:0/0; AnDar_340:0/0; AnDar_354:0/0; AnDar_406:0/0; AnDar_410:0/0; AnDar_439:0/1; AnDar_441:0/0; AnDar_498:0/0; AnDar_537:0/0; AnDar_543:0/0; AnDar_693:0/0; AnDar_960:0/0; AnDar_989:0/0	3.125	0
acetylcholinesterase___like	NC_064875.1	69159273	T	C	PASS	AC=1;AF=0.018;AN=46;BaseQRankSum=-0.169;DP=322;ExcessHet=3.0103;FS=0;InbreedingCoeff=0.3595;MLEAC=1;MLEAF=0.018;MQ=60;MQRankSum=0;QD=13.51;ReadPosRankSum=1.12;SOR=1.022;ANN=C|missense_variant|MODERATE|exon-XM_049691291.1-1|GENE_exon-XM_049691291.1-1|transcript|rna-XM_049691291.1|protein_coding|7/11|c.1750A>G|p.Ile584Val|1750/3401|1750/3240|584/1079||,C|upstream_gene_variant|MODIFIER|exon-XM_04968…	AnDar_008:0/0; AnDar_1062:0/0; AnDar_1362:0/0; AnDar_1363:0/0; AnDar_1367:0/0; AnDar_1378:0/0; AnDar_1379:0/0; AnDar_1381:0/0; AnDar_1382:0/0; AnDar_192:0/0; AnDar_204:0/0; AnDar_235:0/1; AnDar_340:0/0; AnDar_354:0/0; AnDar_406:0/0; AnDar_410:0/0; AnDar_439:0/0; AnDar_441:0/0; AnDar_498:0/0; AnDar_537:0/0; AnDar_543:0/0; AnDar_960:0/0; AnDar_989:0/0	3.125	0
acetylcholinesterase___like	NC_064875.1	69160590	G	T	PASS	AC=1;AF=0.052;AN=48;BaseQRankSum=0.875;DP=279;ExcessHet=0.1247;FS=9.622;InbreedingCoeff=0.4344;MLEAC=2;MLEAF=0.034;MQ=60;MQRankSum=0;QD=9.18;ReadPosRankSum=0.447;SOR=0.132;ANN=T|missense_variant|MODERATE|exon-XM_049691291.1-1|GENE_exon-XM_049691291.1-1|transcript|rna-XM_049691291.1|protein_coding|6/11|c.1210C>A|p.Arg404Ser|1210/3401|1210/3240|404/1079||,T|upstream_gene_variant|MODIFIER|exon-XM_04…	AnDar_008:0/0; AnDar_1020:0/0; AnDar_1062:0/0; AnDar_1362:0/0; AnDar_1363:0/0; AnDar_1367:0/0; AnDar_1368:0/0; AnDar_1378:0/0; AnDar_1379:0/0; AnDar_1381:0/0; AnDar_1382:0/0; AnDar_192:0/0; AnDar_204:0/0; AnDar_235:0/0; AnDar_340:0/0; AnDar_354:0/0; AnDar_406:0/1; AnDar_410:0/0; AnDar_439:0/0; AnDar_441:0/0; AnDar_498:0/0; AnDar_537:0/0; AnDar_543:0/0; AnDar_960:0/0	3.125	0
acetylcholinesterase___like	NC_064875.1	69160812	C	A	PASS	AC=1;AF=0.018;AN=48;BaseQRankSum=-0.054;DP=289;ExcessHet=3.0103;FS=0;InbreedingCoeff=0.3363;MLEAC=1;MLEAF=0.018;MQ=60;MQRankSum=0;QD=16.25;ReadPosRankSum=-0.525;SOR=0.368;ANN=A|missense_variant|MODERATE|exon-XM_049691291.1-1|GENE_exon-XM_049691291.1-1|transcript|rna-XM_049691291.1|protein_coding|6/11|c.988G>T|p.Asp330Tyr|988/3401|988/3240|330/1079||,A|upstream_gene_variant|MODIFIER|exon-XM_049686…	AnDar_008:0/0; AnDar_1062:0/0; AnDar_1362:0/0; AnDar_1363:0/0; AnDar_1367:0/0; AnDar_1368:0/0; AnDar_1378:0/0; AnDar_1379:0/0; AnDar_1381:0/0; AnDar_1382:0/0; AnDar_192:0/0; AnDar_204:0/0; AnDar_235:0/0; AnDar_340:0/1; AnDar_354:0/0; AnDar_406:0/0; AnDar_410:0/0; AnDar_439:0/0; AnDar_441:0/0; AnDar_498:0/0; AnDar_537:0/0; AnDar_543:0/0; AnDar_960:0/0; AnDar_989:0/0	3.125	0
acetylcholinesterase___like	NC_064875.1	69160814	T	C	PASS	AC=1;AF=0.018;AN=48;BaseQRankSum=-0.319;DP=289;ExcessHet=3.0103;FS=0;InbreedingCoeff=0.3364;MLEAC=1;MLEAF=0.018;MQ=60;MQRankSum=0;QD=13.22;ReadPosRankSum=-0.854;SOR=0.582;ANN=C|missense_variant|MODERATE|exon-XM_049691291.1-1|GENE_exon-XM_049691291.1-1|transcript|rna-XM_049691291.1|protein_coding|6/11|c.986A>G|p.Gln329Arg|986/3401|986/3240|329/1079||,C|upstream_gene_variant|MODIFIER|exon-XM_049686…	AnDar_008:0/0; AnDar_1062:0/1; AnDar_1362:0/0; AnDar_1363:0/0; AnDar_1367:0/0; AnDar_1368:0/0; AnDar_1378:0/0; AnDar_1379:0/0; AnDar_1381:0/0; AnDar_1382:0/0; AnDar_192:0/0; AnDar_204:0/0; AnDar_235:0/0; AnDar_340:0/0; AnDar_354:0/0; AnDar_406:0/0; AnDar_410:0/0; AnDar_439:0/0; AnDar_441:0/0; AnDar_498:0/0; AnDar_537:0/0; AnDar_543:0/0; AnDar_960:0/0; AnDar_989:0/0	3.125	0
acetylcholinesterase___like	NC_064875.1	69161160	G	T	PASS	AC=1;AF=0.016;AN=48;BaseQRankSum=-1.714;DP=256;ExcessHet=3.0103;FS=0;InbreedingCoeff=-0.0455;MLEAC=1;MLEAF=0.016;MQ=60;MQRankSum=0;QD=27.02;ReadPosRankSum=0.85;SOR=0.892;ANN=T|missense_variant&splice_region_variant|MODERATE|exon-XM_049691291.1-1|GENE_exon-XM_049691291.1-1|transcript|rna-XM_049691291.1|protein_coding|5/11|c.703C>A|p.Gln235Lys|703/3401|703/3240|235/1079||,T|upstream_gene_variant|MO…	AnDar_008:0/0; AnDar_1020:0/0; AnDar_1062:0/0; AnDar_1362:0/0; AnDar_1363:0/0; AnDar_1367:0/0; AnDar_1368:0/0; AnDar_1378:0/0; AnDar_1379:0/0; AnDar_1381:0/0; AnDar_1382:0/0; AnDar_192:0/0; AnDar_204:0/0; AnDar_235:0|1; AnDar_340:0/0; AnDar_354:0/0; AnDar_406:0/0; AnDar_410:0/0; AnDar_439:0/0; AnDar_441:0/0; AnDar_498:0/0; AnDar_543:0/0; AnDar_693:0/0; AnDar_989:0/0	3.125	0
acetylcholinesterase___like	NC_064875.1	69161281	G	A	PASS	AC=1;AF=0.017;AN=48;BaseQRankSum=0;DP=258;ExcessHet=3.0103;FS=0;InbreedingCoeff=0.1898;MLEAC=1;MLEAF=0.017;MQ=55.68;MQRankSum=-1.423;QD=7.67;ReadPosRankSum=0.366;SOR=0.223;ANN=A|missense_variant|MODERATE|exon-XM_049691291.1-1|GENE_exon-XM_049691291.1-1|transcript|rna-XM_049691291.1|protein_coding|4/11|c.662C>T|p.Ala221Val|662/3401|662/3240|221/1079||,A|non_coding_transcript_variant|MODIFIER|LOC12…	AnDar_008:0/0; AnDar_1020:0/0; AnDar_1362:0/0; AnDar_1363:0/0; AnDar_1367:0/0; AnDar_1368:0/0; AnDar_1378:0/0; AnDar_1379:0/0; AnDar_1381:0/0; AnDar_1382:0/0; AnDar_192:0/0; AnDar_235:0/0; AnDar_340:0/0; AnDar_354:0/0; AnDar_406:0/0; AnDar_410:0/0; AnDar_439:0/0; AnDar_441:0/0; AnDar_537:0/0; AnDar_543:0/0; AnDar_693:0/1; AnDar_773:0/0; AnDar_960:0/0; AnDar_989:0/0	3.125	0
cytochrome P450 9c1-like	NC_064874.1	7228190	C	A	PASS	AC=1;AF=0.017;AN=50;BaseQRankSum=1.56;DP=240;ExcessHet=3.0103;FS=3.522;InbreedingCoeff=0.1429;MLEAC=1;MLEAF=0.017;MQ=60;MQRankSum=0;QD=15.38;ReadPosRankSum=1.47;SOR=2.712;ANN=A|missense_variant|MODERATE|exon-XM_049679775.1-1|GENE_exon-XM_049679775.1-1|transcript|rna-XM_049679775.1|protein_coding|2/2|c.781C>A|p.Leu261Ile|852/1788|781/1563|261/520||,A|missense_variant|MODERATE|exon-XM_049679776.1-1…	AnDar_008:0/0; AnDar_1020:0/0; AnDar_1362:0/0; AnDar_1363:0/0; AnDar_1367:0/0; AnDar_1368:0/0; AnDar_1378:0/0; AnDar_1379:0/0; AnDar_1381:0/0; AnDar_1382:0/0; AnDar_192:0/0; AnDar_204:0/0; AnDar_235:0/0; AnDar_340:0/0; AnDar_354:0/0; AnDar_406:0/0; AnDar_410:0/0; AnDar_439:0/0; AnDar_441:0/1; AnDar_498:0/0; AnDar_537:0/0; AnDar_543:0/0; AnDar_693:0/0; AnDar_953:0/0; AnDar_960:0/0	2.94118	0
probable cytochrome P450 6a14	NC_064874.1	8559344	C	A	PASS	AC=1;AF=0.018;AN=50;BaseQRankSum=0.328;DP=290;ExcessHet=3.0103;FS=0;InbreedingCoeff=0.4098;MLEAC=1;MLEAF=0.018;MQ=60;MQRankSum=0;QD=20.63;ReadPosRankSum=0.652;SOR=0.368;ANN=A|missense_variant|MODERATE|exon-XM_049679784.1-1|GENE_exon-XM_049679784.1-1|transcript|rna-XM_049679784.1|protein_coding|1/2|c.787C>A|p.Gln263Lys|822/1714|787/1530|263/509||,A|downstream_gene_variant|MODIFIER|LOC125951151|gen…	AnDar_008:0/0; AnDar_1020:0/0; AnDar_1362:0/0; AnDar_1363:0/0; AnDar_1367:0/0; AnDar_1368:0/0; AnDar_1378:0/0; AnDar_1379:0/0; AnDar_1381:0/0; AnDar_1382:0/0; AnDar_192:0/0; AnDar_204:0/0; AnDar_235:0/0; AnDar_340:0/0; AnDar_354:0/0; AnDar_410:0/0; AnDar_439:0/0; AnDar_441:0/0; AnDar_498:0/0; AnDar_537:0/0; AnDar_543:0/0; AnDar_693:0/0; AnDar_953:0|1; AnDar_960:0/0; AnDar_989:0/0	2.94118	0
cytochrome P450 4d2-like	NC_064874.1	14395198	C	A	PASS	AC=5;AF=0.1;AN=48;BaseQRankSum=0.411;DP=229;ExcessHet=4.2075;FS=5.608;InbreedingCoeff=-0.0488;MLEAC=6;MLEAF=0.1;MQ=60;MQRankSum=0;QD=18.74;ReadPosRankSum=0;SOR=0.636;ANN=A|missense_variant|MODERATE|exon-XM_049679262.1-1|GENE_exon-XM_049679262.1-1|transcript|rna-XM_049679262.1|protein_coding|1/2|c.10C>A|p.Leu4Met|197/1895|10/1536|4/511||,A|upstream_gene_variant|MODIFIER|LOC125950880|gene-LOC125950…	AnDar_008:0/0; AnDar_1020:0/0; AnDar_1062:0/0; AnDar_1362:0|1; AnDar_1367:0/0; AnDar_1368:0/0; AnDar_1378:0|1; AnDar_1379:0/0; AnDar_1381:0|1; AnDar_1382:0|1; AnDar_192:0/0; AnDar_204:0|1; AnDar_235:0/0; AnDar_340:0/0; AnDar_354:0/0; AnDar_406:0/0; AnDar_410:0/0; AnDar_441:0/0; AnDar_498:0/0; AnDar_537:0/0; AnDar_543:0/0; AnDar_773:0/0; AnDar_960:0/0; AnDar_989:0/0	2.94118	28.5714
cytochrome P450 4g15-like	NC_064874.1	15510977	C	T	PASS	AC=1;AF=0.017;AN=50;BaseQRankSum=-0.079;DP=307;ExcessHet=3.0103;FS=2.363;InbreedingCoeff=0.2744;MLEAC=1;MLEAF=0.017;MQ=60;MQRankSum=0;QD=12.32;ReadPosRankSum=-0.754;SOR=0.169;ANN=T|missense_variant|MODERATE|exon-XM_049680716.1-1|GENE_exon-XM_049680716.1-1|transcript|rna-XM_049680716.1|protein_coding|2/2|c.592G>A|p.Asp198Asn|592/1053|592/1053|198/350||,T|upstream_gene_variant|MODIFIER|LOC125951010…	AnDar_008:0/0; AnDar_1020:0/0; AnDar_1062:0/0; AnDar_1362:0/0; AnDar_1363:0/0; AnDar_1367:0/0; AnDar_1368:0/0; AnDar_1378:0/0; AnDar_1379:0/0; AnDar_1381:0/0; AnDar_1382:0/0; AnDar_192:0/0; AnDar_204:0/0; AnDar_235:0/0; AnDar_340:0/0; AnDar_354:0/0; AnDar_406:0/0; AnDar_410:0/1; AnDar_439:0/0; AnDar_441:0/0; AnDar_498:0/0; AnDar_537:0/0; AnDar_543:0/0; AnDar_960:0/0; AnDar_989:0/0	2.94118	0
cytochrome P450 4g15-like	NC_064874.1	15514598	G	A	PASS	AC=1;AF=0.018;AN=50;BaseQRankSum=-1.616;DP=278;ExcessHet=3.0103;FS=6.264;InbreedingCoeff=0.3196;MLEAC=1;MLEAF=0.018;MQ=58.57;MQRankSum=0.023;QD=22.49;ReadPosRankSum=-0.456;SOR=0.061;ANN=A|missense_variant|MODERATE|exon-XM_049680724.1-1|GENE_exon-XM_049680724.1-1|transcript|rna-XM_049680724.1|protein_coding|3/3|c.562C>T|p.His188Tyr|562/1035|562/1035|188/344||,A|upstream_gene_variant|MODIFIER|exon-…	AnDar_008:0/0; AnDar_1062:0/0; AnDar_1362:0/0; AnDar_1363:0/0; AnDar_1367:0/0; AnDar_1368:0/0; AnDar_1378:0/0; AnDar_1379:0/0; AnDar_1381:0/0; AnDar_1382:0/0; AnDar_192:0/0; AnDar_204:0/0; AnDar_235:0/0; AnDar_340:0/0; AnDar_354:0/0; AnDar_406:0/0; AnDar_410:0|1; AnDar_439:0/0; AnDar_441:0/0; AnDar_537:0/0; AnDar_543:0/0; AnDar_693:0/0; AnDar_773:0/0; AnDar_953:0/0; AnDar_960:0/0	2.94118	0
gamma_aminobutyric_acid_type_B_receptor_subunit_2	NC_064874.1	24669669	G	A	PASS	AC=1;AF=0.016;AN=48;BaseQRankSum=-1.645;DP=243;ExcessHet=3.0103;FS=0;InbreedingCoeff=-0.0402;MLEAC=1;MLEAF=0.016;MQ=60;MQRankSum=0;QD=11.99;ReadPosRankSum=1.64;SOR=0.368;ANN=A|missense_variant|MODERATE|exon-XM_049680044.1-1|GENE_exon-XM_049680044.1-1|transcript|rna-XM_049680044.1|protein_coding|11/11|c.4048G>A|p.Ala1350Thr|4068/4561|4048/4059|1350/1352||,A|upstream_gene_variant|MODIFIER|LOC125951…	AnDar_1020:0/0; AnDar_1362:0/0; AnDar_1367:0/0; AnDar_1368:0/0; AnDar_1378:0/0; AnDar_1379:0/0; AnDar_1381:0/0; AnDar_1382:0/0; AnDar_192:0/0; AnDar_204:0/0; AnDar_235:0/0; AnDar_340:0/0; AnDar_354:0/0; AnDar_410:0/0; AnDar_439:0/0; AnDar_441:0/0; AnDar_498:0/0; AnDar_537:0/0; AnDar_543:0/0; AnDar_693:0/0; AnDar_773:0|1; AnDar_953:0/0; AnDar_960:0/0; AnDar_989:0/0	2.94118	0
cytochrome P450 4c21-like	NC_064874.1	46075238	G	C	PASS	AC=1;AF=0.017;AN=50;BaseQRankSum=-0.137;DP=247;ExcessHet=3.0103;FS=0;InbreedingCoeff=0.2723;MLEAC=1;MLEAF=0.017;MQ=60;MQRankSum=0;QD=21.29;ReadPosRankSum=1.33;SOR=0.693;ANN=C|missense_variant|MODERATE|exon-XM_049678934.1-1|GENE_exon-XM_049678934.1-1|transcript|rna-XM_049678934.1|protein_coding|5/5|c.1231C>G|p.Pro411Ala|1254/1586|1231/1509|411/502||,C|upstream_gene_variant|MODIFIER|LOC125950701|ge…	AnDar_008:0/1; AnDar_1020:0/0; AnDar_1062:0/0; AnDar_1362:0/0; AnDar_1363:0/0; AnDar_1367:0/0; AnDar_1368:0/0; AnDar_1378:0/0; AnDar_1379:0/0; AnDar_1381:0/0; AnDar_1382:0/0; AnDar_204:0/0; AnDar_235:0/0; AnDar_340:0/0; AnDar_354:0/0; AnDar_406:0/0; AnDar_410:0/0; AnDar_439:0/0; AnDar_441:0/0; AnDar_498:0/0; AnDar_537:0/0; AnDar_543:0/0; AnDar_773:0/0; AnDar_960:0/0; AnDar_989:0/0	2.94118	0
cytochrome P450 4c21-like	NC_064874.1	46077233	A	G	PASS	AC=1;AF=0.016;AN=50;BaseQRankSum=0;DP=246;ExcessHet=3.0103;FS=0;InbreedingCoeff=-0.0397;MLEAC=1;MLEAF=0.016;MQ=60;MQRankSum=0;QD=16.51;ReadPosRankSum=1.96;SOR=0.991;ANN=G|missense_variant|MODERATE|exon-XM_049678934.1-1|GENE_exon-XM_049678934.1-1|transcript|rna-XM_049678934.1|protein_coding|1/5|c.50T>C|p.Ile17Thr|73/1586|50/1509|17/502||,G|upstream_gene_variant|MODIFIER|LOC125950701|gene-LOC125950…	AnDar_008:0/0; AnDar_1062:0/0; AnDar_1362:0/0; AnDar_1363:0/0; AnDar_1367:0/0; AnDar_1368:0/0; AnDar_1378:0/0; AnDar_1379:0/0; AnDar_1381:0/0; AnDar_1382:0/0; AnDar_192:0/0; AnDar_204:0/0; AnDar_235:0/0; AnDar_340:0/0; AnDar_354:0/0; AnDar_410:0/0; AnDar_439:0/0; AnDar_441:0|1; AnDar_498:0/0; AnDar_537:0/0; AnDar_543:0/0; AnDar_693:0/0; AnDar_953:0/0; AnDar_960:0/0; AnDar_989:0/0	2.94118	0
cytochrome P450 4C1-like	NC_064874.1	46081359	T	A	PASS	AC=1;AF=0.033;AN=48;BaseQRankSum=-0.967;DP=245;ExcessHet=3.0872;FS=4.32;InbreedingCoeff=0.1625;MLEAC=2;MLEAF=0.033;MQ=60;MQRankSum=0;QD=26.33;ReadPosRankSum=0;SOR=1.1;ANN=A|missense_variant|MODERATE|exon-XM_049678931.1-1|GENE_exon-XM_049678931.1-1|transcript|rna-XM_049678931.1|protein_coding|4/4|c.1520T>A|p.Val507Glu|1740/1864|1520/1566|507/521||,A|upstream_gene_variant|MODIFIER|exon-XM_049678934…	AnDar_008:0/1; AnDar_1020:0/0; AnDar_1362:0/0; AnDar_1363:0/0; AnDar_1367:0/0; AnDar_1378:0/0; AnDar_1379:0/0; AnDar_1381:0/0; AnDar_1382:0/0; AnDar_192:0/0; AnDar_204:0/0; AnDar_235:0/0; AnDar_340:0/0; AnDar_354:0/0; AnDar_406:0/0; AnDar_410:0/0; AnDar_439:0/0; AnDar_441:0/0; AnDar_498:0/0; AnDar_537:0/0; AnDar_543:0/0; AnDar_693:0/0; AnDar_773:0/0; AnDar_989:0/0	2.94118	0
cytochrome P450 18a1	NC_064874.1	52081375	G	A	PASS	AC=1;AF=0.017;AN=48;BaseQRankSum=0;DP=210;ExcessHet=3.0103;FS=0;InbreedingCoeff=0.0946;MLEAC=1;MLEAF=0.017;MQ=60;MQRankSum=0;QD=10.3;ReadPosRankSum=0.189;SOR=0.991;ANN=A|missense_variant|MODERATE|exon-XM_049682423.1-1|GENE_exon-XM_049682423.1-1|transcript|rna-XM_049682423.1|protein_coding|1/5|c.319G>A|p.Ala107Thr|759/2069|319/1608|107/535||,A|upstream_gene_variant|MODIFIER|LOC125952748|gene-LOC12…	AnDar_008:0/0; AnDar_1062:0/0; AnDar_1362:0/0; AnDar_1363:0/0; AnDar_1367:0/0; AnDar_1368:0/0; AnDar_1379:0/0; AnDar_1381:0/0; AnDar_1382:0/0; AnDar_192:0/0; AnDar_204:0/0; AnDar_235:0/0; AnDar_340:0/0; AnDar_354:0/0; AnDar_406:0/0; AnDar_410:0/0; AnDar_439:0/0; AnDar_441:0/0; AnDar_498:0/0; AnDar_537:0/0; AnDar_543:0/0; AnDar_693:0/0; AnDar_773:0/1; AnDar_953:0/0	2.94118	0
acetylcholinesterase	NC_064874.1	63303039	G	A	PASS	AC=1;AF=0.017;AN=50;BaseQRankSum=0.712;DP=257;ExcessHet=3.0103;FS=5.441;InbreedingCoeff=0.2992;MLEAC=1;MLEAF=0.017;MQ=60;MQRankSum=0;QD=7.76;ReadPosRankSum=-1.068;SOR=0.027;ANN=A|missense_variant|MODERATE|exon-XM_049673659.1-1|GENE_exon-XM_049673659.1-1|transcript|rna-XM_049673659.1|protein_coding|2/8|c.227C>T|p.Pro76Leu|812/4930|227/2955|76/984||,A|missense_variant|MODERATE|exon-XM_049673657.1-1…	AnDar_008:0/0; AnDar_1020:0/0; AnDar_1062:0/0; AnDar_1362:0/0; AnDar_1363:0/0; AnDar_1367:0/0; AnDar_1368:0/0; AnDar_1378:0/0; AnDar_1379:0/0; AnDar_1381:0/0; AnDar_1382:0/0; AnDar_192:0/0; AnDar_204:0/0; AnDar_235:0/0; AnDar_340:0/0; AnDar_354:0/0; AnDar_406:0/0; AnDar_439:0/0; AnDar_441:0/0; AnDar_498:0/0; AnDar_537:0/0; AnDar_543:0/0; AnDar_693:0/1; AnDar_773:0/0; AnDar_960:0/0	2.94118	0
gamma_aminobutyric_acid_type_B_receptor_subunit_2	NC_064874.1	72983166	G	T	PASS	AC=1;AF=0.017;AN=50;BaseQRankSum=-1.645;DP=268;ExcessHet=3.0103;FS=3.979;InbreedingCoeff=0.2812;MLEAC=1;MLEAF=0.017;MQ=60;MQRankSum=0;QD=12.09;ReadPosRankSum=1.04;SOR=0.061;ANN=T|missense_variant|MODERATE|exon-XM_049678546.1-1|GENE_exon-XM_049678546.1-1|transcript|rna-XM_049678546.1|protein_coding|6/7|c.1582G>T|p.Val528Leu|1582/3463|1582/3432|528/1143||,T|upstream_gene_variant|MODIFIER|LOC1259505…	AnDar_008:0/0; AnDar_1062:0/0; AnDar_1362:0/0; AnDar_1363:0/0; AnDar_1367:0/0; AnDar_1368:0/0; AnDar_1378:0/0; AnDar_1379:0/0; AnDar_1381:0/0; AnDar_1382:0/0; AnDar_192:0/0; AnDar_204:0/0; AnDar_235:0/0; AnDar_340:0/0; AnDar_354:0/0; AnDar_406:0/0; AnDar_410:0/0; AnDar_439:0/0; AnDar_441:0/0; AnDar_498:0/0; AnDar_537:0/0; AnDar_543:0/0; AnDar_773:0|1; AnDar_960:0/0; AnDar_989:0/0	2.94118	0
probable cytochrome P450 6a13	NC_064874.1	79323879	C	T	PASS	AC=1;AF=0.018;AN=50;BaseQRankSum=0.566;DP=270;ExcessHet=3.0103;FS=8.451;InbreedingCoeff=0.3412;MLEAC=1;MLEAF=0.018;MQ=60;MQRankSum=0;QD=14.26;ReadPosRankSum=2.19;SOR=2.788;ANN=T|missense_variant|MODERATE|exon-XM_049693256.1-1|GENE_exon-XM_049693256.1-1|transcript|rna-XM_049693256.1|protein_coding|2/3|c.274G>A|p.Glu92Lys|340/1494|274/1428|92/475||,T|upstream_gene_variant|MODIFIER|LOC125960071|gene…	AnDar_008:0/0; AnDar_1062:0/0; AnDar_1362:0/0; AnDar_1363:0/0; AnDar_1367:0/0; AnDar_1368:0/0; AnDar_1378:0/0; AnDar_1379:0/0; AnDar_1381:0/0; AnDar_1382:0/0; AnDar_192:0/0; AnDar_204:0/0; AnDar_235:0/0; AnDar_340:0/0; AnDar_354:0/0; AnDar_406:0/0; AnDar_410:0/0; AnDar_439:0/0; AnDar_441:0/0; AnDar_498:0/0; AnDar_537:0/0; AnDar_543:0/0; AnDar_693:0/1; AnDar_773:0/0; AnDar_953:0/0	2.94118	0
probable cytochrome P450 6a17	NC_064874.1	79334763	T	A	PASS	AC=1;AF=0.018;AN=48;BaseQRankSum=-0.566;DP=223;ExcessHet=3.0103;FS=3.332;InbreedingCoeff=0.3725;MLEAC=1;MLEAF=0.018;MQ=60;MQRankSum=0;QD=22.94;ReadPosRankSum=-1.15;SOR=1.901;ANN=A|missense_variant|MODERATE|exon-XM_049693253.1-1|GENE_exon-XM_049693253.1-1|transcript|rna-XM_049693253.1|protein_coding|2/2|c.1156T>A|p.Ser386Thr|1169/1851|1156/1494|386/497||,A|upstream_gene_variant|MODIFIER|exon-XM_04…	AnDar_008:0/0; AnDar_1020:0/0; AnDar_1062:0/0; AnDar_1362:0/0; AnDar_1363:0/0; AnDar_1367:0/0; AnDar_1378:0/0; AnDar_1379:0/0; AnDar_1381:0/0; AnDar_1382:0/0; AnDar_192:0/0; AnDar_204:0/0; AnDar_235:0/0; AnDar_340:0/0; AnDar_354:0/0; AnDar_406:0/0; AnDar_410:0/0; AnDar_441:0/0; AnDar_498:0/0; AnDar_537:0/0; AnDar_543:0|1; AnDar_773:0/0; AnDar_960:0/0; AnDar_989:0/0	2.94118	0
gste2	NC_064874.1	89825712	A	G	PASS	AC=1;AF=0.017;AN=50;BaseQRankSum=0;DP=305;ExcessHet=3.0103;FS=0;InbreedingCoeff=0.2788;MLEAC=1;MLEAF=0.017;MQ=60;MQRankSum=0;QD=32.49;ReadPosRankSum=-0.23;SOR=1.402;ANN=G|missense_variant|MODERATE|exon-XM_049692446.1-1|GENE_exon-XM_049692446.1-1|transcript|rna-XM_049692446.1|protein_coding|2/5|c.245A>G|p.Asn82Ser|348/1556|245/1332|82/443||,G|upstream_gene_variant|MODIFIER|exon-XM_049691792.1-1|GE…	AnDar_008:0/0; AnDar_1062:0/0; AnDar_1362:0/0; AnDar_1363:0/0; AnDar_1367:0/0; AnDar_1368:0/0; AnDar_1378:0/0; AnDar_1379:0/0; AnDar_1381:0/0; AnDar_1382:0/0; AnDar_192:0/0; AnDar_204:0/0; AnDar_235:0|1; AnDar_340:0/0; AnDar_354:0/0; AnDar_406:0/0; AnDar_410:0/0; AnDar_439:0/0; AnDar_441:0/0; AnDar_498:0/0; AnDar_537:0/0; AnDar_543:0/0; AnDar_953:0/0; AnDar_960:0/0; AnDar_989:0/0	2.94118	0
gste2	NC_064874.1	89825962	G	A	PASS	AC=1;AF=0.017;AN=50;BaseQRankSum=1.98;DP=318;ExcessHet=3.0103;FS=3.68;InbreedingCoeff=0.2888;MLEAC=1;MLEAF=0.017;MQ=60;MQRankSum=0;QD=7.78;ReadPosRankSum=0.366;SOR=2.258;ANN=A|missense_variant|MODERATE|exon-XM_049692446.1-1|GENE_exon-XM_049692446.1-1|transcript|rna-XM_049692446.1|protein_coding|3/5|c.424G>A|p.Glu142Lys|527/1556|424/1332|142/443||,A|upstream_gene_variant|MODIFIER|exon-XM_049691792…	AnDar_008:0/0; AnDar_1020:0/0; AnDar_1062:0/0; AnDar_1362:0/0; AnDar_1363:0/0; AnDar_1367:0/0; AnDar_1368:0/0; AnDar_1378:0/0; AnDar_1379:0/0; AnDar_1381:0/0; AnDar_1382:0/0; AnDar_192:0/0; AnDar_204:0/0; AnDar_235:0/0; AnDar_340:0/0; AnDar_354:0/0; AnDar_406:0/0; AnDar_410:0/0; AnDar_439:0/0; AnDar_441:0/0; AnDar_498:0/0; AnDar_537:0/0; AnDar_543:0/0; AnDar_773:0|1; AnDar_960:0/0	2.94118	0
cytochrome P450 4C1-like	NC_064874.1	90387329	A	C	PASS	AC=2;AF=0.034;AN=48;BaseQRankSum=0.663;DP=300;ExcessHet=3.0872;FS=0;InbreedingCoeff=0.1784;MLEAC=2;MLEAF=0.034;MQ=58.46;MQRankSum=-1.593;QD=9.24;ReadPosRankSum=0.348;SOR=0.476;ANN=C|missense_variant|MODERATE|exon-XM_049681355.1-1|GENE_exon-XM_049681355.1-1|transcript|rna-XM_049681355.1|protein_coding|3/4|c.1157A>C|p.Lys386Thr|1157/1521|1157/1521|386/506||,C|upstream_gene_variant|MODIFIER|LOC12595…	AnDar_008:0/0; AnDar_1062:0/0; AnDar_1362:0/0; AnDar_1363:0/0; AnDar_1367:0|1; AnDar_1368:0/0; AnDar_1378:0/0; AnDar_1379:0/0; AnDar_192:0/0; AnDar_204:0/0; AnDar_235:0/0; AnDar_340:0/0; AnDar_354:0/0; AnDar_410:0/0; AnDar_439:0/0; AnDar_441:0/0; AnDar_498:0/0; AnDar_537:0|1; AnDar_543:0/0; AnDar_693:0/0; AnDar_773:0/0; AnDar_953:0/0; AnDar_960:0/0	2.94118	8.33333
cytochrome P450 4C1-like	NC_064874.1	90387346	G	C	PASS	AC=1;AF=0.017;AN=50;BaseQRankSum=-1.545;DP=293;ExcessHet=3.0103;FS=0;InbreedingCoeff=0.3044;MLEAC=1;MLEAF=0.017;MQ=57.99;MQRankSum=-3.44;QD=7.26;ReadPosRankSum=1.13;SOR=0.495;ANN=C|missense_variant|MODERATE|exon-XM_049681355.1-1|GENE_exon-XM_049681355.1-1|transcript|rna-XM_049681355.1|protein_coding|3/4|c.1174G>C|p.Glu392Gln|1174/1521|1174/1521|392/506||,C|upstream_gene_variant|MODIFIER|LOC125952…	AnDar_008:0/0; AnDar_1062:0/1; AnDar_1362:0/0; AnDar_1363:0/0; AnDar_1367:0/0; AnDar_1368:0/0; AnDar_1378:0/0; AnDar_1379:0/0; AnDar_1381:0/0; AnDar_1382:0/0; AnDar_192:0/0; AnDar_204:0/0; AnDar_235:0/0; AnDar_340:0/0; AnDar_354:0/0; AnDar_406:0/0; AnDar_410:0/0; AnDar_439:0/0; AnDar_441:0/0; AnDar_498:0/0; AnDar_537:0/0; AnDar_543:0/0; AnDar_693:0/0; AnDar_773:0/0; AnDar_960:0/0	2.94118	0
cytochrome P450 4C1-like	NC_064874.1	90391473	G	T	PASS	AC=1;AF=0.017;AN=48;BaseQRankSum=0;DP=243;ExcessHet=3.0103;FS=0;InbreedingCoeff=0.2879;MLEAC=1;MLEAF=0.017;MQ=60;MQRankSum=0;QD=7.78;ReadPosRankSum=1.98;SOR=1.802;ANN=T|missense_variant|MODERATE|exon-XM_049681356.1-1|GENE_exon-XM_049681356.1-1|transcript|rna-XM_049681356.1|protein_coding|2/4|c.193C>A|p.Gln65Lys|193/1521|193/1521|65/506||,T|downstream_gene_variant|MODIFIER|LOC125952085|gene-LOC125…	AnDar_008:0/0; AnDar_1062:0/0; AnDar_1363:0/0; AnDar_1367:0/0; AnDar_1368:0/0; AnDar_1378:0/0; AnDar_1379:0/0; AnDar_1381:0/0; AnDar_1382:0/0; AnDar_192:0/0; AnDar_204:0/0; AnDar_235:0/0; AnDar_340:0/0; AnDar_354:0/0; AnDar_410:0/0; AnDar_439:0/0; AnDar_441:0/0; AnDar_498:0/0; AnDar_537:0/0; AnDar_543:0/0; AnDar_693:0/0; AnDar_953:0/0; AnDar_960:0/0; AnDar_989:0|1	2.94118	0
cytochrome P450 6g1-like	NC_064875.1	27135585	C	T	PASS	AC=1;AF=0.016;AN=46;BaseQRankSum=-0.842;DP=239;ExcessHet=3.0103;FS=0;InbreedingCoeff=-0.0417;MLEAC=1;MLEAF=0.016;MQ=60;MQRankSum=0;QD=9.49;ReadPosRankSum=-0.842;SOR=0.693;ANN=T|missense_variant|MODERATE|exon-XM_049684439.1-1|GENE_exon-XM_049684439.1-1|transcript|rna-XM_049684439.1|protein_coding|5/5|c.1301G>A|p.Arg434Gln|1680/1977|1301/1551|434/516||,T|missense_variant|MODERATE|exon-XM_049684438.…	AnDar_008:0/0; AnDar_1062:0/0; AnDar_1362:0/0; AnDar_1367:0/0; AnDar_1378:0/0; AnDar_1379:0/0; AnDar_1381:0/0; AnDar_1382:0/0; AnDar_192:0/0; AnDar_204:0/0; AnDar_235:0/0; AnDar_340:0/0; AnDar_406:0/0; AnDar_410:0/0; AnDar_439:0/0; AnDar_441:0/0; AnDar_498:0/0; AnDar_537:0/0; AnDar_543:0/0; AnDar_693:0|1; AnDar_773:0/0; AnDar_960:0/0; AnDar_989:0/0	2.94118	0
glutathione S-transferase	NC_064875.1	31010650	G	A	PASS	AC=1;AF=0.017;AN=50;BaseQRankSum=0.842;DP=272;ExcessHet=3.0103;FS=4.771;InbreedingCoeff=0.2496;MLEAC=1;MLEAF=0.017;MQ=60;MQRankSum=0;QD=9.61;ReadPosRankSum=0.967;SOR=0.039;ANN=A|missense_variant|MODERATE|exon-XM_049688344.1-1|GENE_exon-XM_049688344.1-1|transcript|rna-XM_049688344.1|protein_coding|3/4|c.173G>A|p.Gly58Asp|354/1256|173/612|58/203||,A|upstream_gene_variant|MODIFIER|LOC125956449|gene-…	AnDar_008:0/0; AnDar_1062:0/0; AnDar_1362:0/0; AnDar_1363:0/0; AnDar_1367:0/0; AnDar_1368:0/0; AnDar_1378:0/0; AnDar_1379:0/0; AnDar_1381:0/0; AnDar_1382:0/0; AnDar_204:0/0; AnDar_235:0/0; AnDar_340:0/0; AnDar_354:0/0; AnDar_406:0/0; AnDar_410:0/0; AnDar_439:0/0; AnDar_441:0/0; AnDar_498:0/0; AnDar_537:0/0; AnDar_543:0/0; AnDar_693:0/1; AnDar_953:0/0; AnDar_960:0/0; AnDar_989:0/0	2.94118	0
sodium_channel_protein_para	NC_064875.1	35318429	C	T	PASS	AC=1;AF=0.032;AN=46;BaseQRankSum=0.842;DP=229;ExcessHet=3.0845;FS=2.43;InbreedingCoeff=-0.0627;MLEAC=2;MLEAF=0.032;MQ=60;MQRankSum=0;QD=8.59;ReadPosRankSum=0.674;SOR=1.609;ANN=T|missense_variant|MODERATE|exon-XM_049687134.1-1|GENE_exon-XM_049687134.1-1|transcript|rna-XM_049687134.1|protein_coding|13/34|c.1568C>T|p.Pro523Leu|2199/8649|1568/6300|523/2099||,T|missense_variant|MODERATE|exon-XM_049687…	AnDar_008:0/0; AnDar_1062:0/0; AnDar_1362:0/0; AnDar_1363:0/0; AnDar_1367:0/0; AnDar_1379:0/0; AnDar_1381:0/0; AnDar_1382:0/0; AnDar_192:0/0; AnDar_204:0/0; AnDar_235:0/0; AnDar_340:0/0; AnDar_354:0/0; AnDar_406:0/0; AnDar_410:0/0; AnDar_439:0/0; AnDar_498:0/0; AnDar_537:0/0; AnDar_543:0/0; AnDar_693:0/0; AnDar_773:0/1; AnDar_953:0/0; AnDar_960:0/0	2.94118	0
probable cytochrome P450 313a4	NC_064875.1	46109167	G	A	PASS	AC=1;AF=0.016;AN=50;BaseQRankSum=-1.645;DP=317;ExcessHet=3.0103;FS=3.979;InbreedingCoeff=-0.0342;MLEAC=1;MLEAF=0.016;MQ=60;MQRankSum=0;QD=7.97;ReadPosRankSum=1.64;SOR=2.245;ANN=A|missense_variant|MODERATE|exon-XM_049686669.1-1|GENE_exon-XM_049686669.1-1|transcript|rna-XM_049686669.1|protein_coding|2/2|c.439C>T|p.Arg147Cys|439/807|439/807|147/268||,A|upstream_gene_variant|MODIFIER|exon-XM_04968509…	AnDar_008:0/0; AnDar_1020:0/0; AnDar_1062:0/0; AnDar_1362:0/0; AnDar_1363:0/0; AnDar_1367:0/0; AnDar_1368:0/0; AnDar_1378:0/0; AnDar_1379:0/0; AnDar_1381:0/0; AnDar_1382:0/0; AnDar_192:0/0; AnDar_204:0/0; AnDar_235:0/0; AnDar_340:0/0; AnDar_354:0/0; AnDar_410:0/0; AnDar_439:0/0; AnDar_441:0/0; AnDar_498:0/0; AnDar_537:0/0; AnDar_543:0/0; AnDar_693:0/0; AnDar_773:0/1; AnDar_960:0/0	2.94118	0
cytochrome P450 4d2-like	NC_064874.1	14757924	T	A	PASS	AC=1;AF=0.017;AN=50;BaseQRankSum=1.64;DP=298;ExcessHet=3.0103;FS=0;InbreedingCoeff=0.2148;MLEAC=1;MLEAF=0.017;MQ=60;MQRankSum=0;QD=11.99;ReadPosRankSum=-0.524;SOR=0.446;ANN=A|missense_variant|MODERATE|exon-XM_049674278.1-1|GENE_exon-XM_049674278.1-1|transcript|rna-XM_049674278.1|protein_coding|11/11|c.2078A>T|p.Tyr693Phe|2583/2977|2078/2472|693/823||,A|upstream_gene_variant|MODIFIER|LOC125948319|…	AnDar_008:0/0; AnDar_1020:0|1; AnDar_1062:0/0; AnDar_1362:0/0; AnDar_1363:0/0; AnDar_1368:0/0; AnDar_1378:0/0; AnDar_1379:0/0; AnDar_1381:0/0; AnDar_1382:0/0; AnDar_192:0/0; AnDar_204:0/0; AnDar_235:0/0; AnDar_340:0/0; AnDar_354:0/0; AnDar_406:0/0; AnDar_410:0/0; AnDar_439:0/0; AnDar_441:0/0; AnDar_498:0/0; AnDar_537:0/0; AnDar_543:0/0; AnDar_953:0/0; AnDar_960:0/0; AnDar_989:0/0	2.77778	0
cytochrome P450 4g15-like	NC_064874.1	15514250	T	A	PASS	AC=1;AF=0.017;AN=50;BaseQRankSum=2.01;DP=279;ExcessHet=3.0103;FS=2.522;InbreedingCoeff=0.1873;MLEAC=1;MLEAF=0.017;MQ=60;MQRankSum=0;QD=16.62;ReadPosRankSum=0.418;SOR=1.911;ANN=A|missense_variant|MODERATE|exon-XM_049680724.1-1|GENE_exon-XM_049680724.1-1|transcript|rna-XM_049680724.1|protein_coding|3/3|c.910A>T|p.Met304Leu|910/1035|910/1035|304/344||,A|upstream_gene_variant|MODIFIER|exon-XM_0496807…	AnDar_008:0/0; AnDar_1020:0/0; AnDar_1062:0/0; AnDar_1362:0/0; AnDar_1363:0/0; AnDar_1367:0/0; AnDar_1368:0/0; AnDar_1379:0/0; AnDar_1381:0/0; AnDar_1382:0/0; AnDar_192:0/0; AnDar_204:0/0; AnDar_235:0/0; AnDar_340:0/0; AnDar_354:0/0; AnDar_410:0|1; AnDar_439:0/0; AnDar_441:0/0; AnDar_498:0/0; AnDar_537:0/0; AnDar_543:0/0; AnDar_693:0/0; AnDar_773:0/0; AnDar_960:0/0; AnDar_989:0/0	2.77778	0
cytochrome P450 4g15-like	NC_064874.1	15514252	G	A	PASS	AC=1;AF=0.017;AN=52;BaseQRankSum=0;DP=281;ExcessHet=3.0103;FS=0;InbreedingCoeff=0.205;MLEAC=1;MLEAF=0.017;MQ=48.81;MQRankSum=-1.834;QD=21.17;ReadPosRankSum=-1.834;SOR=0.693;ANN=A|missense_variant|MODERATE|exon-XM_049680724.1-1|GENE_exon-XM_049680724.1-1|transcript|rna-XM_049680724.1|protein_coding|3/3|c.908C>T|p.Thr303Ile|908/1035|908/1035|303/344||,A|upstream_gene_variant|MODIFIER|exon-XM_049680…	AnDar_008:0/0; AnDar_1020:0|1; AnDar_1062:0/0; AnDar_1362:0/0; AnDar_1363:0/0; AnDar_1367:0/0; AnDar_1368:0/0; AnDar_1378:0/0; AnDar_1379:0/0; AnDar_1381:0/0; AnDar_1382:0/0; AnDar_192:0/0; AnDar_204:0/0; AnDar_235:0/0; AnDar_340:0/0; AnDar_354:0/0; AnDar_410:0/0; AnDar_439:0/0; AnDar_441:0/0; AnDar_498:0/0; AnDar_537:0/0; AnDar_543:0/0; AnDar_693:0/0; AnDar_773:0/0; AnDar_960:0/0; AnDar_989:0/0	2.77778	0
probable cytochrome P450 28a5	NC_064874.1	39699364	C	T	PASS	AC=1;AF=0.017;AN=46;BaseQRankSum=0;DP=212;ExcessHet=3.0103;FS=0;InbreedingCoeff=0.13;MLEAC=1;MLEAF=0.017;MQ=60;MQRankSum=0;QD=12.07;ReadPosRankSum=1.04;SOR=0.368;ANN=T|missense_variant|MODERATE|exon-XM_049692041.1-1|GENE_exon-XM_049692041.1-1|transcript|rna-XM_049692041.1|protein_coding|3/4|c.737G>A|p.Arg246Gln|737/1500|737/1500|246/499||,T|upstream_gene_variant|MODIFIER|LOC125959228|LOC125959228…	AnDar_008:0/0; AnDar_1020:0/0; AnDar_1062:0/0; AnDar_1362:0/0; AnDar_1367:0/0; AnDar_1378:0/0; AnDar_1379:0/0; AnDar_1382:0/0; AnDar_204:0/0; AnDar_235:0/0; AnDar_340:0/0; AnDar_354:0/0; AnDar_406:0/0; AnDar_410:0/0; AnDar_439:0/0; AnDar_441:0/0; AnDar_498:0/0; AnDar_537:0/0; AnDar_543:0/1; AnDar_693:0/0; AnDar_953:0/0; AnDar_960:0/0; AnDar_989:0/0	2.77778	0
probable cytochrome P450 6a23	NC_064874.1	79336482	A	G	PASS	AC=1;AF=0.033;AN=52;BaseQRankSum=0.431;DP=313;ExcessHet=3.0845;FS=2.43;InbreedingCoeff=0.1377;MLEAC=2;MLEAF=0.033;MQ=60;MQRankSum=0;QD=9.83;ReadPosRankSum=1.07;SOR=1.609;ANN=G|missense_variant|MODERATE|exon-XM_049693236.1-1|GENE_exon-XM_049693236.1-1|transcript|rna-XM_049693236.1|protein_coding|1/2|c.920A>G|p.Asp307Gly|920/1574|920/1560|307/519||,G|upstream_gene_variant|MODIFIER|exon-XM_049692375…	AnDar_008:0/0; AnDar_1062:0/0; AnDar_1362:0/0; AnDar_1363:0/0; AnDar_1367:0/0; AnDar_1368:0/0; AnDar_1378:0/0; AnDar_1379:0/0; AnDar_1381:0/0; AnDar_1382:0/0; AnDar_192:0/1; AnDar_204:0/0; AnDar_235:0/0; AnDar_340:0/0; AnDar_354:0/0; AnDar_406:0/0; AnDar_410:0/0; AnDar_439:0/0; AnDar_441:0/0; AnDar_498:0/0; AnDar_537:0/0; AnDar_543:0/0; AnDar_773:0/0; AnDar_953:0/0; AnDar_960:0/0; AnDar_989:0/0	2.77778	0
cytochrome P450 6g1-like	NC_064875.1	27144298	G	A	PASS	AC=1;AF=0.017;AN=52;BaseQRankSum=0.538;DP=251;ExcessHet=3.0103;FS=0;InbreedingCoeff=0.2493;MLEAC=1;MLEAF=0.017;MQ=60;MQRankSum=0;QD=29.56;ReadPosRankSum=1.23;SOR=0.634;ANN=A|missense_variant|MODERATE|exon-XM_049684437.1-1|GENE_exon-XM_049684437.1-1|transcript|rna-XM_049684437.1|protein_coding|1/7|c.37C>T|p.Leu13Phe|80/1719|37/1629|13/542||,A|upstream_gene_variant|MODIFIER|exon-XM_049684528.1-1|GE…	AnDar_008:0/0; AnDar_1020:0/0; AnDar_1062:0/0; AnDar_1362:0/0; AnDar_1363:0/0; AnDar_1367:0/0; AnDar_1368:0/0; AnDar_1378:0/0; AnDar_1379:0/0; AnDar_1381:0/0; AnDar_1382:0/0; AnDar_192:0/0; AnDar_235:0|1; AnDar_340:0/0; AnDar_354:0/0; AnDar_406:0/0; AnDar_410:0/0; AnDar_439:0/0; AnDar_441:0/0; AnDar_498:0/0; AnDar_537:0/0; AnDar_543:0/0; AnDar_693:0/0; AnDar_773:0/0; AnDar_960:0/0; AnDar_989:0/0	2.77778	0
cytochrome P450 6a2-like	NC_064875.1	27197316	A	C	PASS	AC=1;AF=0.017;AN=50;BaseQRankSum=-0.842;DP=274;ExcessHet=3.0103;FS=0;InbreedingCoeff=0.2159;MLEAC=1;MLEAF=0.017;MQ=60;MQRankSum=0;QD=20.99;ReadPosRankSum=0;SOR=1.179;ANN=C|missense_variant|MODERATE|exon-XM_049686506.1-1|GENE_exon-XM_049686506.1-1|transcript|rna-XM_049686506.1|protein_coding|3/7|c.697A>C|p.Ile233Leu|697/1545|697/1545|233/514||,C|upstream_gene_variant|MODIFIER|LOC125955373|gene-LOC…	AnDar_008:0/0; AnDar_1020:0/0; AnDar_1062:0/0; AnDar_1362:0/0; AnDar_1363:0/0; AnDar_1368:0/0; AnDar_1378:0/0; AnDar_1379:0/0; AnDar_1381:0/0; AnDar_1382:0/0; AnDar_192:0/0; AnDar_204:0/0; AnDar_235:0/0; AnDar_340:0/0; AnDar_354:0/0; AnDar_406:0/0; AnDar_410:0/0; AnDar_441:0|1; AnDar_498:0/0; AnDar_537:0/0; AnDar_543:0/0; AnDar_773:0/0; AnDar_953:0/0; AnDar_960:0/0; AnDar_989:0/0	2.77778	0
cytochrome P450 4g15-like	NC_064874.1	15514780	A	G	PASS	AC=1;AF=0.016;AN=54;BaseQRankSum=0.812;DP=342;ExcessHet=3.0103;FS=0;InbreedingCoeff=-0.0183;MLEAC=1;MLEAF=0.016;MQ=56.27;MQRankSum=0.812;QD=10.32;ReadPosRankSum=0.601;SOR=0.223;ANN=G|missense_variant|MODERATE|exon-XM_049680724.1-1|GENE_exon-XM_049680724.1-1|transcript|rna-XM_049680724.1|protein_coding|3/3|c.380T>C|p.Val127Ala|380/1035|380/1035|127/344||,G|upstream_gene_variant|MODIFIER|exon-XM_04…	AnDar_008:0/0; AnDar_1020:0/0; AnDar_1062:0/0; AnDar_1362:0/0; AnDar_1363:0/0; AnDar_1367:0/0; AnDar_1368:0/0; AnDar_1378:0/0; AnDar_1379:0/0; AnDar_1381:0/0; AnDar_1382:0/0; AnDar_192:0/0; AnDar_204:0/0; AnDar_235:0/0; AnDar_340:0/0; AnDar_354:0/0; AnDar_406:0/0; AnDar_410:0|1; AnDar_439:0/0; AnDar_441:0/0; AnDar_498:0/0; AnDar_537:0/0; AnDar_543:0/0; AnDar_693:0/0; AnDar_953:0/0; AnDar_960:0/0;…	2.63158	0
probable cytochrome P450 6a23	NC_064874.1	79336485	T	A	PASS	AC=1;AF=0.05;AN=54;BaseQRankSum=1.03;DP=312;ExcessHet=0.1118;FS=1.527;InbreedingCoeff=0.4965;MLEAC=2;MLEAF=0.033;MQ=60;MQRankSum=0;QD=19.53;ReadPosRankSum=-0.528;SOR=0.368;ANN=A|missense_variant|MODERATE|exon-XM_049693236.1-1|GENE_exon-XM_049693236.1-1|transcript|rna-XM_049693236.1|protein_coding|1/2|c.923T>A|p.Met308Lys|923/1574|923/1560|308/519||,A|upstream_gene_variant|MODIFIER|exon-XM_0496923…	AnDar_008:0/0; AnDar_1062:0/0; AnDar_1362:0/0; AnDar_1363:0/0; AnDar_1367:0/0; AnDar_1368:0/0; AnDar_1378:0/0; AnDar_1379:0/0; AnDar_1381:0/0; AnDar_1382:0/0; AnDar_192:0/0; AnDar_204:0/0; AnDar_235:0|1; AnDar_340:0/0; AnDar_354:0/0; AnDar_406:0/0; AnDar_410:0/0; AnDar_439:0/0; AnDar_441:0/0; AnDar_498:0/0; AnDar_537:0/0; AnDar_543:0/0; AnDar_693:0/0; AnDar_773:0/0; AnDar_953:0/0; AnDar_960:0/0; …	2.63158	0
glutathione S-transferase 1-1	NC_064873.1	2532159	G	T	PASS	AC=5;AF=0.089;AN=46;BaseQRankSum=0.449;DP=237;ExcessHet=0.4139;FS=4.344;InbreedingCoeff=0.3196;MLEAC=6;MLEAF=0.107;MQ=60;MQRankSum=0;QD=12.65;ReadPosRankSum=-0.546;SOR=0.47;ANN=T|missense_variant|MODERATE|exon-XM_049677809.1-1|GENE_exon-XM_049677809.1-1|transcript|rna-XM_049677809.1|protein_coding|2/2|c.328G>T|p.Ala110Ser|564/1054|328/705|110/234||,T|upstream_gene_variant|MODIFIER|exon-XM_0496777…	AnDar_008:0/0; AnDar_1020:0/0; AnDar_1062:0/0; AnDar_1362:0/0; AnDar_1363:0/0; AnDar_1367:0/0; AnDar_1368:1/1; AnDar_1378:0/1; AnDar_1379:0/1; AnDar_1381:0/0; AnDar_1382:0/1; AnDar_204:0/0; AnDar_235:0/0; AnDar_340:0/0; AnDar_354:0/0; AnDar_406:0/0; AnDar_410:0/0; AnDar_439:0/0; AnDar_441:0/0; AnDar_498:0/0; AnDar_537:0/0; AnDar_543:0/0; AnDar_953:0/0	0	31.25
cytochrome P450 6a2-like	NC_064874.1	8553846	G	A	PASS	AC=1;AF=0.036;AN=50;BaseQRankSum=-1.15;DP=304;ExcessHet=3.09;FS=2.197;InbreedingCoeff=0.3201;MLEAC=2;MLEAF=0.036;MQ=60;MQRankSum=0;QD=21.41;ReadPosRankSum=1.15;SOR=0.283;ANN=A|missense_variant|MODERATE|exon-XM_049679781.1-1|GENE_exon-XM_049679781.1-1|transcript|rna-XM_049679781.1|protein_coding|2/2|c.1198G>A|p.Val400Ile|1270/1684|1198/1536|400/511||,A|upstream_gene_variant|MODIFIER|LOC125951151|g…	AnDar_008:0/0; AnDar_1362:0/0; AnDar_1363:0/0; AnDar_1367:0/0; AnDar_1368:0/0; AnDar_1378:0/0; AnDar_1379:0/0; AnDar_1381:0/0; AnDar_1382:0/1; AnDar_192:0/0; AnDar_204:0/0; AnDar_235:0/0; AnDar_340:0/0; AnDar_354:0/0; AnDar_406:0/0; AnDar_410:0/0; AnDar_439:0/0; AnDar_441:0/0; AnDar_498:0/0; AnDar_537:0/0; AnDar_543:0/0; AnDar_773:0/0; AnDar_953:0/0; AnDar_960:0/0; AnDar_989:0/0	0	6.25
cytochrome P450 4C1-like	NC_064874.1	36282012	A	C	PASS	AC=5;AF=0.083;AN=46;BaseQRankSum=0.046;DP=235;ExcessHet=3.8546;FS=4.269;InbreedingCoeff=-0.0311;MLEAC=6;MLEAF=0.1;MQ=58.53;MQRankSum=0.549;QD=17.71;ReadPosRankSum=-0.282;SOR=0.25;ANN=C|missense_variant|MODERATE|exon-XM_049678177.1-1|GENE_exon-XM_049678177.1-1|transcript|rna-XM_049678177.1|protein_coding|5/5|c.1195A>C|p.Met399Leu|1204/1284|1195/1275|399/424||,C|upstream_gene_variant|MODIFIER|LOC12…	AnDar_008:0/0; AnDar_1062:0/0; AnDar_1362:0/1; AnDar_1363:0/1; AnDar_1367:0/1; AnDar_1368:0/0; AnDar_1378:0/1; AnDar_1379:0/1; AnDar_1381:0/0; AnDar_1382:0/0; AnDar_192:0/0; AnDar_204:0/0; AnDar_235:0/0; AnDar_340:0/0; AnDar_354:0/0; AnDar_406:0/0; AnDar_410:0/0; AnDar_439:0/0; AnDar_498:0/0; AnDar_537:0/0; AnDar_543:0/0; AnDar_773:0/0; AnDar_960:0/0	0	31.25
probable cytochrome P450 304a1	NC_064874.1	45280871	C	A	PASS	AC=3;AF=0.056;AN=48;BaseQRankSum=-0.18;DP=275;ExcessHet=3.2634;FS=3.155;InbreedingCoeff=0.2465;MLEAC=4;MLEAF=0.074;MQ=60;MQRankSum=0;QD=15.09;ReadPosRankSum=-0.464;SOR=0.307;ANN=A|missense_variant|MODERATE|exon-XM_049676273.1-1|GENE_exon-XM_049676273.1-1|transcript|rna-XM_049676273.1|protein_coding|4/4|c.979G>T|p.Ala327Ser|1198/2333|979/1554|327/517||,A|upstream_gene_variant|MODIFIER|exon-XM_0496…	AnDar_008:0/0; AnDar_1020:0/0; AnDar_1062:0/0; AnDar_1362:0/1; AnDar_1363:0/0; AnDar_1367:0/0; AnDar_1368:0/1; AnDar_1378:0/0; AnDar_1379:0/0; AnDar_1381:0/1; AnDar_1382:0/0; AnDar_192:0/0; AnDar_204:0/0; AnDar_235:0/0; AnDar_340:0/0; AnDar_354:0/0; AnDar_406:0/0; AnDar_410:0/0; AnDar_439:0/0; AnDar_441:0/0; AnDar_498:0/0; AnDar_537:0/0; AnDar_543:0/0; AnDar_960:0/0	0	18.75
cytochrome P450 4C1-like	NC_064874.1	46080753	A	G	PASS	AC=3;AF=0.054;AN=50;BaseQRankSum=0;DP=288;ExcessHet=3.2539;FS=0;InbreedingCoeff=0.2129;MLEAC=3;MLEAF=0.054;MQ=60;MQRankSum=0;QD=13.86;ReadPosRankSum=0.1;SOR=0.836;ANN=G|missense_variant|MODERATE|exon-XM_049678931.1-1|GENE_exon-XM_049678931.1-1|transcript|rna-XM_049678931.1|protein_coding|3/4|c.1006A>G|p.Ile336Val|1226/1864|1006/1566|336/521||,G|upstream_gene_variant|MODIFIER|exon-XM_049678934.1-1…	AnDar_008:0/0; AnDar_1020:0/0; AnDar_1062:0/0; AnDar_1362:0/0; AnDar_1363:0/0; AnDar_1367:0|1; AnDar_1368:0/0; AnDar_1378:0|1; AnDar_1379:0|1; AnDar_1381:0/0; AnDar_1382:0/0; AnDar_192:0/0; AnDar_204:0/0; AnDar_235:0/0; AnDar_340:0/0; AnDar_406:0/0; AnDar_410:0/0; AnDar_439:0/0; AnDar_441:0/0; AnDar_498:0/0; AnDar_537:0/0; AnDar_543:0/0; AnDar_953:0/0; AnDar_960:0/0; AnDar_989:0/0	0	18.75
cytochrome P450 4C1-like	NC_064874.1	46081154	G	A	PASS	AC=3;AF=0.056;AN=46;BaseQRankSum=-0.461;DP=244;ExcessHet=3.2634;FS=2.884;InbreedingCoeff=0.2393;MLEAC=4;MLEAF=0.074;MQ=60;MQRankSum=0;QD=20.23;ReadPosRankSum=-0.833;SOR=0.677;ANN=A|missense_variant|MODERATE|exon-XM_049678931.1-1|GENE_exon-XM_049678931.1-1|transcript|rna-XM_049678931.1|protein_coding|4/4|c.1315G>A|p.Ala439Thr|1535/1864|1315/1566|439/521||,A|upstream_gene_variant|MODIFIER|exon-XM_0…	AnDar_008:0/0; AnDar_1362:0/0; AnDar_1363:0/0; AnDar_1367:0|1; AnDar_1368:0/0; AnDar_1378:0|1; AnDar_1381:0/0; AnDar_1382:0|1; AnDar_192:0/0; AnDar_204:0/0; AnDar_235:0/0; AnDar_340:0/0; AnDar_354:0/0; AnDar_406:0/0; AnDar_410:0/0; AnDar_439:0/0; AnDar_441:0/0; AnDar_498:0/0; AnDar_537:0/0; AnDar_543:0/0; AnDar_773:0/0; AnDar_953:0/0; AnDar_960:0/0	0	21.4286
cytochrome P450 4C1-like	NC_064874.1	90390292	G	A	PASS	AC=9;AF=0.179;AN=46;BaseQRankSum=0.474;DP=242;ExcessHet=0.0486;FS=0;InbreedingCoeff=0.4132;MLEAC=12;MLEAF=0.214;MQ=56.12;MQRankSum=-0.319;QD=32.96;ReadPosRankSum=0.236;SOR=0.77;ANN=A|missense_variant|MODERATE|exon-XM_049681356.1-1|GENE_exon-XM_049681356.1-1|transcript|rna-XM_049681356.1|protein_coding|4/4|c.1243C>T|p.Pro415Ser|1243/1521|1243/1521|415/506||,A|downstream_gene_variant|MODIFIER|LOC12…	AnDar_008:0/0; AnDar_1062:0/0; AnDar_1362:0|1; AnDar_1367:0|1; AnDar_1378:0|1; AnDar_1379:1|1; AnDar_1381:1|1; AnDar_1382:1|1; AnDar_192:0/0; AnDar_235:0/0; AnDar_340:0/0; AnDar_354:0/0; AnDar_406:0/0; AnDar_410:0/0; AnDar_439:0/0; AnDar_441:0/0; AnDar_498:0/0; AnDar_537:0/0; AnDar_543:0/0; AnDar_693:0/0; AnDar_773:0/0; AnDar_953:0/0; AnDar_960:0/0	0	75
cytochrome P450 4C1-like	NC_064874.1	90390717	G	A	PASS	AC=5;AF=0.089;AN=48;BaseQRankSum=1.09;DP=319;ExcessHet=3.8546;FS=2.757;InbreedingCoeff=0.097;MLEAC=6;MLEAF=0.107;MQ=43.09;MQRankSum=-0.949;QD=10.78;ReadPosRankSum=0.431;SOR=0.418;ANN=A|missense_variant|MODERATE|exon-XM_049681356.1-1|GENE_exon-XM_049681356.1-1|transcript|rna-XM_049681356.1|protein_coding|3/4|c.886C>T|p.Pro296Ser|886/1521|886/1521|296/506||,A|downstream_gene_variant|MODIFIER|LOC125…	AnDar_008:0/0; AnDar_1362:0/0; AnDar_1363:0/1; AnDar_1367:0/0; AnDar_1368:0/0; AnDar_1378:0/1; AnDar_1379:0/1; AnDar_1381:0/1; AnDar_1382:0/1; AnDar_192:0/0; AnDar_204:0/0; AnDar_235:0/0; AnDar_340:0/0; AnDar_354:0/0; AnDar_406:0/0; AnDar_410:0/0; AnDar_439:0/0; AnDar_441:0/0; AnDar_537:0/0; AnDar_543:0/0; AnDar_693:0/0; AnDar_953:0/0; AnDar_960:0/0; AnDar_989:0/0	0	31.25
probable cytochrome P450 9f2	NC_064874.1	91683318	C	T	PASS	AC=8;AF=0.138;AN=46;BaseQRankSum=-0.634;DP=271;ExcessHet=5.4269;FS=1.578;InbreedingCoeff=-0.0915;MLEAC=9;MLEAF=0.155;MQ=60;MQRankSum=0;QD=16.3;ReadPosRankSum=-0.241;SOR=0.502;ANN=T|missense_variant|MODERATE|exon-XM_049682635.1-1|GENE_exon-XM_049682635.1-1|transcript|rna-XM_049682635.1|protein_coding|1/1|c.896C>T|p.Thr299Met|934/1751|896/1587|299/528||,T|upstream_gene_variant|MODIFIER|LOC125952882…	AnDar_008:0/0; AnDar_1062:0/0; AnDar_1362:0/1; AnDar_1363:0/1; AnDar_1367:0/1; AnDar_1368:0/1; AnDar_1378:0/1; AnDar_1379:0/1; AnDar_1381:0/1; AnDar_1382:0/1; AnDar_192:0/0; AnDar_204:0/0; AnDar_235:0/0; AnDar_340:0/0; AnDar_354:0/0; AnDar_406:0/0; AnDar_410:0/0; AnDar_439:0/0; AnDar_441:0/0; AnDar_498:0/0; AnDar_537:0/0; AnDar_543:0/0; AnDar_693:0/0	0	50
cytochrome P450 3A19-like	NC_064875.1	46115677	C	T	PASS	AC=1;AF=0.017;AN=46;BaseQRankSum=2.09;DP=252;ExcessHet=3.0103;FS=7.132;InbreedingCoeff=0.1433;MLEAC=1;MLEAF=0.017;MQ=53.57;MQRankSum=-0.41;QD=10.69;ReadPosRankSum=1.6;SOR=0.88;ANN=T|missense_variant|MODERATE|exon-XM_049686671.1-1|GENE_exon-XM_049686671.1-1|transcript|rna-XM_049686671.1|protein_coding|2/3|c.364G>A|p.Val122Ile|364/867|364/867|122/288||,T|upstream_gene_variant|MODIFIER|exon-XM_04968…	AnDar_008:0/0; AnDar_1062:0/0; AnDar_1362:0/0; AnDar_1363:0/0; AnDar_1367:0/0; AnDar_1368:0/0; AnDar_1378:0/0; AnDar_1379:0/0; AnDar_1381:0/0; AnDar_1382:0/1; AnDar_192:0/0; AnDar_204:0/0; AnDar_235:0/0; AnDar_340:0/0; AnDar_406:0/0; AnDar_410:0/0; AnDar_439:0/0; AnDar_441:0/0; AnDar_498:0/0; AnDar_537:0/0; AnDar_543:0/0; AnDar_693:0/0; AnDar_989:0/0	0	6.25
cytochrome P450 3A19-like	NC_064875.1	46115759	T	G	PASS	AC=1;AF=0.016;AN=46;BaseQRankSum=0.745;DP=281;ExcessHet=3.0103;FS=2.869;InbreedingCoeff=-0.0454;MLEAC=1;MLEAF=0.016;MQ=55.02;MQRankSum=-3.608;QD=7.81;ReadPosRankSum=-1.633;SOR=2.376;ANN=G|missense_variant|MODERATE|exon-XM_049686671.1-1|GENE_exon-XM_049686671.1-1|transcript|rna-XM_049686671.1|protein_coding|2/3|c.282A>C|p.Leu94Phe|282/867|282/867|94/288||,G|upstream_gene_variant|MODIFIER|exon-XM_0…	AnDar_008:0/0; AnDar_1020:0/0; AnDar_1062:0/0; AnDar_1362:0/0; AnDar_1367:0/0; AnDar_1368:0/0; AnDar_1378:0/0; AnDar_1379:0/0; AnDar_1381:0/0; AnDar_1382:0/1; AnDar_192:0/0; AnDar_204:0/0; AnDar_235:0/0; AnDar_340:0/0; AnDar_354:0/0; AnDar_406:0/0; AnDar_410:0/0; AnDar_439:0/0; AnDar_498:0/0; AnDar_543:0/0; AnDar_773:0/0; AnDar_953:0/0; AnDar_989:0/0	0	7.14286
acetylcholinesterase___like	NC_064875.1	69160577	G	A	PASS	AC=8;AF=0.133;AN=48;BaseQRankSum=0.385;DP=277;ExcessHet=5.3342;FS=1.624;InbreedingCoeff=-0.1315;MLEAC=9;MLEAF=0.15;MQ=60;MQRankSum=0;QD=16.07;ReadPosRankSum=0.366;SOR=0.874;ANN=A|missense_variant|MODERATE|exon-XM_049691291.1-1|GENE_exon-XM_049691291.1-1|transcript|rna-XM_049691291.1|protein_coding|6/11|c.1223C>T|p.Pro408Leu|1223/3401|1223/3240|408/1079||,A|upstream_gene_variant|MODIFIER|exon-XM_0…	AnDar_008:0/0; AnDar_1020:0/0; AnDar_1062:0/0; AnDar_1362:0/1; AnDar_1363:0/1; AnDar_1367:0/1; AnDar_1368:0/1; AnDar_1378:0/1; AnDar_1379:0/1; AnDar_1381:0/1; AnDar_1382:0/1; AnDar_192:0/0; AnDar_204:0/0; AnDar_235:0/0; AnDar_340:0/0; AnDar_354:0/0; AnDar_410:0/0; AnDar_439:0/0; AnDar_441:0/0; AnDar_498:0/0; AnDar_537:0/0; AnDar_543:0/0; AnDar_773:0/0; AnDar_989:0/0	0	50
acetylcholinesterase___like	NC_064875.1	69160646	G	T	PASS	AC=7;AF=0.121;AN=46;BaseQRankSum=0.856;DP=290;ExcessHet=5.0213;FS=2.576;InbreedingCoeff=-0.0838;MLEAC=8;MLEAF=0.138;MQ=60;MQRankSum=0;QD=16.43;ReadPosRankSum=0.608;SOR=0.769;ANN=T|missense_variant|MODERATE|exon-XM_049691291.1-1|GENE_exon-XM_049691291.1-1|transcript|rna-XM_049691291.1|protein_coding|6/11|c.1154C>A|p.Thr385Lys|1154/3401|1154/3240|385/1079||,T|upstream_gene_variant|MODIFIER|exon-XM_…	AnDar_008:0/0; AnDar_1362:0/1; AnDar_1363:0/1; AnDar_1368:0/1; AnDar_1378:0/1; AnDar_1379:0/1; AnDar_1381:0/1; AnDar_1382:0/1; AnDar_192:0/0; AnDar_204:0/0; AnDar_235:0/0; AnDar_340:0/0; AnDar_354:0/0; AnDar_406:0/0; AnDar_410:0/0; AnDar_439:0/0; AnDar_441:0/0; AnDar_498:0/0; AnDar_537:0/0; AnDar_543:0/0; AnDar_953:0/0; AnDar_960:0/0; AnDar_989:0/0	0	50
