# Supplementary material for: Genome-wide analysis of genetic diversity in Anopheles darlingi from Rondônia State, Brazil
Source: Commun Biol. 2025 Dec 4;9:52. doi: 10.1038/s42003-025-09316-w (PMC12796178; doi:10.1038/s42003-025-09316-w)
Supplement: Supplementary file 4 — Supplementary Data 2 [file 42003_2025_9316_MOESM4_ESM.xlsx]

## Sheet: High impact duplications
Chr	Position	Type							AnDar_008	AnDar_1020	AnDar_1062	AnDar_1362	AnDar_1363	AnDar_1367	AnDar_1368	AnDar_1378	AnDar_1379	AnDar_1381	AnDar_1382	AnDar_192	AnDar_204	AnDar_235	AnDar_340	AnDar_354	AnDar_406	AnDar_410	AnDar_439	AnDar_441	AnDar_498	AnDar_537	AnDar_543	AnDar_693	AnDar_695	AnDar_740	AnDar_750	AnDar_773	AnDar_953	AnDar_960	AnDar_989
NC_064873.1	1880138	DUP00000858	C	<DUP>	188	LowQual	DUP	<DUP>|duplication|HIGH|||chromosome|NC_064873.1|||n.1880139_2061759dup||||||,<DUP>|gene_fusion|HIGH|LOC125954466&exon-XM_049682678.1-1|gene-LOC125954466&GENE_exon-XM_049682678.1-1|gene_variant|GENE_exon-XM_049682678.1-1|||n.1880139_2061759dup||||||,<DUP>|gene_fusion|HIGH|LOC125952921&LOC125954466|gene-LOC125952921&gene-LOC125954466|gene_variant|gene-LOC125952921|||n.1880139_2061759dup||||||,<DUP>…	chromosome X
cript|XM_049684985.1|protein_coding||c.-84404_*91721dup||||||WARNING_TRANSCRIPT_NO_START_CODON,<DUP>|duplication|MODERATE|LOC125954567|gene-LOC125954567|transcript|XM_049684999.1|protein_coding||c.-84404_*91721dup||||||WARNING_TRANSCRIPT_NO_START_CODON,<DUP>|duplication|MODERATE|LOC125954567|gene-LOC125954567|transcript|XR_007469045.1|pseudogene||n.-84968_*91722dup||||||,<DUP>|duplication|MODERAT…	0/1	0/0	0/1	0/0	0/1	0/1	0/0	0/1	0/1	2024-01-01	0/0	0/0	0/0	0/0	0/0	0/0	0/0	0/0	0/0	0/0	0/1	0/0	0/0	0/0	0/0	0/0	0/1	0/0	0/0	0/0	0/0
NC_064873.1	2090592	DEL00000938	C	<DEL>	540	PASS	DEL	<DEL>|upstream_gene_variant|MODIFIER|exon-XM_049682692.1-1|GENE_exon-XM_049682692.1-1|transcript|rna-XM_049682692.1|protein_coding||c.-1862_-1529del|||||1365|,<DEL>|upstream_gene_variant|MODIFIER|exon-XM_049682690.1-1|GENE_exon-XM_049682690.1-1|transcript|rna-XM_049682690.1|protein_coding||c.-712_-379del|||||173|,<DEL>|upstream_gene_variant|MODIFIER|LOC125953063|gene-LOC125953063|transcript|XM_04…	2024-01-01	2024-01-01	2024-01-01	2024-01-01	2024-01-01	2024-01-01	2024-01-01	2024-01-01	2024-01-01	2024-01-01	2024-01-01	2024-01-01	2024-01-01	2024-01-01	2024-01-01	2024-01-01	2024-01-01	2024-01-01	2024-01-01	2024-01-01	2024-01-01	2024-01-01	2024-01-01	2024-01-01	./.	2024-01-01	2024-01-01	2024-01-01	2024-01-01	0/1	2024-01-01
NC_064873.1	2091273	INV00000939	T	<INV>	240	PASS	INV	<INV>|upstream_gene_variant|MODIFIER|exon-XM_049682692.1-1|GENE_exon-XM_049682692.1-1|transcript|rna-XM_049682692.1|protein_coding||c.-2396_-2210inv|||||2046|,<INV>|upstream_gene_variant|MODIFIER|exon-XM_049682690.1-1|GENE_exon-XM_049682690.1-1|transcript|rna-XM_049682690.1|protein_coding||c.-1246_-1060inv|||||854|,<INV>|downstream_gene_variant|MODIFIER|LOC125953148|gene-LOC125953148|transcript|X…	0/0	0/1	0/0	0/0	0/0	0/0	0/0	0/0	0/0	0/0	0/0	0/0	0/0	0/0	0/0	0/0	0/0	0/0	0/0	0/0	0/0	0/0	0/0	0/0	./.	./.	0/0	0/0	0/0	0/0	0/0
NC_064873.1	2239516	INV00000977	T	<INV>	300	PASS	INV	<INV>|inversion|HIGH|exon-XM_049690146.1-1|GENE_exon-XM_049690146.1-1|transcript|rna-XM_049690146.1|protein_coding|1/2|c.565_858inv||1086/2334||||,<INV>|downstream_gene_variant|MODIFIER|LOC125955261|gene-LOC125955261|transcript|XM_049686364.1|protein_coding||c.*2430_*2723inv|||||2430|WARNING_TRANSCRIPT_NO_START_CODON,<INV>|downstream_gene_variant|MODIFIER|exon-XM_049686364.1-1|GENE_exon-XM_049686…	0/0	./.	./.	0/0	0/0	0/0	0/0	0/0	0/0	0/0	0/0	0/0	0/0	0/0	0/0	0/0	0/0	0/0	0/0	0/0	0/0	0/0	0/0	./.	0/0	./.	./.	./.	0/1	2024-01-01	2024-01-01
NC_064873.1	2267149	DUP00001005	C	<DUP>	15	LowQual	DUP	<DUP>|duplication|HIGH|||chromosome|NC_064873.1|||n.2267150_2659518dup||||||,<DUP>|frameshift_variant&stop_gained|HIGH|exon-XM_049686592.1-1|GENE_exon-XM_049686592.1-1|transcript|rna-XM_049686592.1|protein_coding|8/10|c.110-2035_*340425dup|p.Ter776fs||2329/2328|777/775||,<DUP>|stop_gained&duplication|HIGH|exon-XM_049686592.1-1|GENE_exon-XM_049686592.1-1|transcript|rna-XM_049686592.1|protein_codin…
n_coding|3/9|c.-318730_*55885dup||||||,<DUP>|duplication|MODERATE|LOC125959952|gene-LOC125959952|transcript|XM_049693004.1|protein_coding||c.-90885_*292523dup||||||WARNING_TRANSCRIPT_NO_START_CODON,<DUP>|duplication|MODERATE|exon-XM_049693004.1-1|GENE_exon-XM_049693004.1-1|transcript|rna-XM_049693004.1|protein_coding|1/4|c.-90905_*292566dup||||||,<DUP>|duplication|MODERATE|LOC125960041|gene-LOC12…	0/0	0/0	0/1	0/1	0/0	0/0	0/0	0/0	0/0	0/0	0/0	0/1	0/1	0/0	0/0	0/0	0/1	0/0	0/0	0/1	0/0	0/0	0/0	0/0	0/0	0/0	0/1	0/0	0/0	0/1	0/1
NC_064873.1	2336878	INV00001032	C	<INV>	45	LowQual	INV	<INV>|inversion|HIGH|||chromosome|NC_064873.1|||n.2336879_2958716inv||||||,<INV>|inversion|HIGH|exon-XM_049686487.1-1|GENE_exon-XM_049686487.1-1|transcript|rna-XM_049686487.1|protein_coding|1/9|c.-617928_125-1064inv||||||,<INV>|inversion|MODERATE|exon-XM_049686487.1-1|GENE_exon-XM_049686487.1-1|gene_variant|GENE_exon-XM_049686487.1-1|||n.2958716_2336879inv||||||,<INV>|inversion|MODERATE|LOC125955…
na-XM_049693183.1|protein_coding|1/4|c.-560100_*59613inv||||||,<INV>|inversion|MODERATE|LOC125960028|gene-LOC125960028|transcript|XM_049693154.1|protein_coding||c.-67827_*550105inv||||||WARNING_TRANSCRIPT_NO_START_CODON,<INV>|inversion|MODERATE|exon-XM_049693154.1-1|GENE_exon-XM_049693154.1-1|transcript|rna-XM_049693154.1|protein_coding|3/5|c.-550453_*68067inv||||||,<INV>|inversion|MODERATE|LOC12…	0/1	0/0	0/1	0/1	2024-01-01	0/0	./.	2024-01-01	0/1	0/1	0/1	0/0	0/1	0/0	0/1	0/0	0/0	0/1	0/0	0/1	0/0	0/1	0/1	0/1	0/0	0/0	./.	0/1	0/1	2024-01-01	0/1
NC_064873.1	2577534	INV00001123	T	<INV>	22	LowQual	INV	<INV>|inversion|HIGH|||chromosome|NC_064873.1|||n.2577535_2959235inv||||||,<INV>|inversion|HIGH|exon-XM_049692316.1-1|GENE_exon-XM_049692316.1-1|transcript|rna-XM_049692316.1|protein_coding|2/9|c.10-4354_*369763inv||||||,<INV>|inversion|HIGH|exon-XM_049692316.1-1|GENE_exon-XM_049692316.1-1|transcript|rna-XM_049692316.1|protein_coding|3/9|c.10-4354_*369763inv||||||,<INV>|inversion|HIGH|exon-XM_049…	0/0	0/0	0/1	0/0	./.	0/0	./.	0/0	0/0	0/0	0/0	0/1	0/1	0/0	0/1	./.	0/1	0/1	0/0	0/0	0/0	0/0	0/0	0/0	./.	./.	./.	0/0	0/1	0/1	0/0
NC_064873.1	2588328	DEL00001127	A	<DEL>	47	LowQual	DEL	<DEL>|chromosome_number_variation|HIGH|||chromosome|NC_064873.1|||n.2588329_3248958del||||||,<DEL>|feature_ablation|HIGH|exon-XM_049692316.1-1|GENE_exon-XM_049692316.1-1|gene_variant|GENE_exon-XM_049692316.1-1|||n.2588329_3248958del||||||,<DEL>|feature_ablation|HIGH|LOC125955424&LOC125955523&LOC125955590&LOC125955621&LOC125955629&LOC125955633&LOC125955680&LOC125955715&LOC125955729&LOC125955762&LO…
_ablation|HIGH|exon-XM_049687320.1-1|GENE_exon-XM_049687320.1-1|transcript|rna-XM_049687320.1|protein_coding|8/8|c.-628140_*8731del|p.0?|||||,<DEL>|transcript_ablation|HIGH|LOC125955923|gene-LOC125955923|transcript|XM_049687291.1|protein_coding||c.-187267_*471993del|p.0?|||||WARNING_TRANSCRIPT_NO_START_CODON,<DEL>|transcript_ablation|HIGH|LOC125955923|gene-LOC125955923|transcript|XM_049687282.1|p…	0/1	2024-01-01	./.	0/1	0/1	0/0	0/1	0/1	0/1	0/1	0/1	0/0	0/1	0/1	0/1	0/1	0/0	0/1	0/1	0/0	0/1	0/0	0/1	0/0	./.	./.	./.	./.	./.	2024-01-01	2024-01-01
NC_064873.1	2639445	INV00001152	T	<INV>	98	PASS	INV	<INV>|inversion|HIGH|||chromosome|NC_064873.1|||n.2639446_2851720inv||||||,<INV>|gene_fusion|HIGH|exon-XM_049686592.1-1&exon-XM_049687177.1-1|GENE_exon-XM_049686592.1-1&GENE_exon-XM_049687177.1-1|gene_variant|GENE_exon-XM_049686592.1-1|||n.2851720_2639446inv||||||,<INV>|gene_fusion|HIGH|LOC125955879&exon-XM_049686592.1-1|gene-LOC125955879&GENE_exon-XM_049686592.1-1|gene_variant|GENE_exon-XM_04968…	2024-01-01	0/1	0/1	2024-01-01	0/1	0/0	0/0	0/0	./.	2024-01-01	2024-01-01	0/0	0/1	0/1	0/0	2024-01-01	0/1	0/1	0/0	0/0	0/1	0/1	0/0	0/0	./.	./.	2024-01-01	0/0	0/1	0/1	0/1
NC_064873.1	2664602	INV00001169	T	<INV>	33	LowQual	INV	<INV>|inversion|HIGH|||chromosome|NC_064873.1|||n.2664603_3214988inv||||||,<INV>|inversion|HIGH|exon-XM_049686592.1-1|GENE_exon-XM_049686592.1-1|transcript|rna-XM_049686592.1|protein_coding|1/10|c.-549357_87+942inv||||||,<INV>|inversion|MODERATE|exon-XM_049686592.1-1|GENE_exon-XM_049686592.1-1|gene_variant|GENE_exon-XM_049686592.1-1|||n.3214988_2664603inv||||||,<INV>|inversion|MODERATE|LOC1259554…	0/0	0/0	0/0	0/0	0/1	./.	0/0	0/0	2024-01-01	0/0	0/0	0/0	0/1	0/0	0/0	0/1	0/1	0/0	0/1	0/1	0/1	0/0	./.	0/0	./.	0/0	0/1	0/1	0/1	0/1	2024-01-01
NC_064873.1	2791719	INV00001240	C	<INV>	120	LowQual	INV	<INV>|inversion|HIGH|||chromosome|NC_064873.1|||n.2791720_3324792inv||||||,<INV>|gene_fusion|HIGH|LOC125955915&exon-XM_049686907.1-1|gene-LOC125955915&GENE_exon-XM_049686907.1-1|gene_variant|GENE_exon-XM_049686907.1-1|||n.3324792_2791720inv||||||,<INV>|gene_fusion|HIGH|exon-XM_049686907.1-1&exon-XM_049687251.1-1|GENE_exon-XM_049686907.1-1&GENE_exon-XM_049687251.1-1|gene_variant|GENE_exon-XM_04968…	0/0	./.	0/0	0/0	0/0	0/0	0/0	0/0	0/0	0/0	0/0	0/0	0/0	0/0	0/0	0/0	0/0	0/0	0/0	0/0	0/0	0/0	0/1	2024-01-01	./.	./.	./.	0/0	2024-01-01	0/1	0/1
NC_064873.1	2796110	INV00001243	C	<INV>	120	LowQual	INV	<INV>|inversion|HIGH|||chromosome|NC_064873.1|||n.2796111_3007892inv||||||,<INV>|gene_fusion|HIGH|LOC125955629&exon-XM_049686891.1-1|gene-LOC125955629&GENE_exon-XM_049686891.1-1|gene_variant|GENE_exon-XM_049686891.1-1|||n.3007892_2796111inv||||||,<INV>|gene_fusion|HIGH|LOC125955629&exon-XM_049686876.1-1|gene-LOC125955629&GENE_exon-XM_049686876.1-1|gene_variant|GENE_exon-XM_049686876.1-1|||n.30078…	0/0	./.	0/0	0/0	0/0	0/0	./.	0/0	0/0	0/0	0/0	0/0	0/0	0/0	0/0	0/0	0/0	0/0	0/0	0/0	0/0	0/0	0/0	./.	./.	./.	./.	0/1	2024-01-01	2024-01-01	2024-01-01
NC_064873.1	2801492	INV00001245	C	<INV>	298	PASS	INV	<INV>|bidirectional_gene_fusion|HIGH|LOC125955848&exon-XM_049687177.1-1|gene-LOC125955848&GENE_exon-XM_049687177.1-1|gene_variant|GENE_exon-XM_049687177.1-1|||n.2801493_2802107inv||||||,<INV>|bidirectional_gene_fusion|HIGH|exon-XM_049687114.1-1&exon-XM_049687177.1-1|GENE_exon-XM_049687114.1-1&GENE_exon-XM_049687177.1-1|gene_variant|GENE_exon-XM_049687177.1-1|||n.2801493_2802107inv||||||,<INV>|bid…	0/0	0/0	0/0	0/0	0/0	0/0	0/0	0/0	0/0	0/0	0/0	0/0	0/0	0/0	0/0	0/0	0/0	0/0	0/0	0/0	0/0	0/0	0/0	0/0	0/0	0/0	0/0	0/0	0/1	0/0	0/0
NC_064873.1	2801759	DEL00001246	G	<DEL>	360	PASS	DEL	<DEL>|5_prime_UTR_variant|MODIFIER|exon-XM_049687114.1-1|GENE_exon-XM_049687114.1-1|transcript|rna-XM_049687114.1|protein_coding|1/10|c.-307_-275delGNNNNNNNNNNNNNNNNNNNNNNNNNNNNNNNN|||||506|,<DEL>|upstream_gene_variant|MODIFIER|exon-XM_049686891.1-1|GENE_exon-XM_049686891.1-1|transcript|rna-XM_049686891.1|protein_coding||c.-4996_-4964delNNNNNNNNNNNNNNNNNNNNNNNNNNNNNNNNC|||||4269|,<DEL>|upstream_g…	0/1	2024-01-01	0/0	0/0	0/0	0/0	2024-01-01	0/1	0/1	0/0	0/1	0/0	0/0	2024-01-01	0/0	0/0	0/0	0/0	0/1	0/1	0/1	0/1	0/1	0/1	0/0	./.	0/0	0/0	0/1	0/1	0/0
NC_064873.1	3779136	INV00001836	A	<INV>	180	PASS	INV	<INV>|gene_fusion|HIGH|exon-XM_049673666.1-1&exon-XM_049687124.1-1|GENE_exon-XM_049673666.1-1&GENE_exon-XM_049687124.1-1|gene_variant|GENE_exon-XM_049687124.1-1|||n.3900518_3779137inv||||||,<INV>|gene_fusion|HIGH|exon-XM_049673676.1-1&exon-XM_049687124.1-1|GENE_exon-XM_049673676.1-1&GENE_exon-XM_049687124.1-1|gene_variant|GENE_exon-XM_049687124.1-1|||n.3900518_3779137inv||||||,<INV>|gene_fusion|H…	0/0	0/0	0/0	0/0	0/0	0/0	0/0	0/0	0/0	0/0	0/0	0/0	0/0	0/0	0/0	0/0	0/0	0/0	0/0	0/0	0/0	0/0	0/0	0/1	0/0	0/0	0/0	0/0	0/0	0/0	0/0
NC_064873.1	3825349	INV00001848	A	<INV>	120	LowQual	INV	<INV>|upstream_gene_variant|MODIFIER|LOC125950671|gene-LOC125950671|transcript|XM_049678923.1|protein_coding||c.-2425_-828inv|||||2426|WARNING_TRANSCRIPT_NO_START_CODON,<INV>|upstream_gene_variant|MODIFIER|LOC125950671|gene-LOC125950671|transcript|XM_049678914.1|protein_coding||c.-2425_-828inv|||||2426|WARNING_TRANSCRIPT_NO_START_CODON,<INV>|upstream_gene_variant|MODIFIER|LOC125950671|gene-LOC125…	0/0	0/0	0/1	0/0	0/0	0/0	0/0	0/0	0/0	0/0	0/0	0/0	0/0	0/0	0/0	0/0	0/0	0/0	0/0	0/0	0/0	0/0	0/0	0/1	./.	0/0	0/0	2024-01-01	0/1	0/0	0/1
NC_064873.1	3828650	INV00001849	C	<INV>	360	PASS	INV	<INV>|3_prime_UTR_variant|MODIFIER|exon-XM_049678923.1-1|GENE_exon-XM_049678923.1-1|transcript|rna-XM_049678923.1|protein_coding|10/10|c.*2288_*3004inv|||||2288|,<INV>|3_prime_UTR_variant|MODIFIER|exon-XM_049678914.1-1|GENE_exon-XM_049678914.1-1|transcript|rna-XM_049678914.1|protein_coding|10/10|c.*2288_*3004inv|||||2288|,<INV>|3_prime_UTR_variant|MODIFIER|exon-XM_049678932.1-1|GENE_exon-XM_04967…	0/0	0/0	0/0	0/0	0/0	0/0	0/0	0/0	0/0	0/0	0/0	0/0	0/0	0/0	0/0	0/0	0/0	0/0	0/0	0/0	0/0	0/0	0/0	0/0	0/0	0/0	0/0	0/0	0/0	0/1	0/0
NC_064873.1	4421461	INV00002035	A	<INV>	98	LowQual	INV	<INV>|inversion|HIGH|||chromosome|NC_064873.1|||n.4421462_5339532inv||||||,<INV>|inversion|MODERATE|exon-XM_049682413.1-1|GENE_exon-XM_049682413.1-1|gene_variant|GENE_exon-XM_049682413.1-1|||n.5339532_4421462inv||||||,<INV>|inversion|MODERATE|exon-XM_049682422.1-1|GENE_exon-XM_049682422.1-1|gene_variant|GENE_exon-XM_049682422.1-1|||n.5339532_4421462inv||||||,<INV>|inversion|MODERATE|LOC125952740|…
-XM_049688737.1-1&exon-XM_049688863.1-1&exon-XM_049688993.1-1&exon-XM_049689123.1-1&exon-XR_007468829.1-1&exon-XR_007468831.1-1&exon-XR_007468849.1-1|gene-LOC125951959&gene-LOC125951986&gene-LOC125952052&gene-LOC125952111&gene-LOC125952154&gene-LOC125952180&gene-LOC125952201&gene-LOC125952209&gene-LOC125952231&gene-LOC125952262&gene-LOC125952274&gene-LOC125952279&gene-LOC125952298&gene-LOC1259523…
|||||,<INV>|inversion|MODERATE|exon-XM_049681290.1-1|GENE_exon-XM_049681290.1-1|transcript|rna-XM_049681290.1|protein_coding|4/11|c.-762253_*136747inv||||||,<INV>|inversion|MODERATE|exon-XM_049681309.1-1|GENE_exon-XM_049681309.1-1|transcript|rna-XM_049681309.1|protein_coding|9/11|c.-762605_*136747inv||||||,<INV>|inversion|MODERATE|exon-XM_049681885.1-1|GENE_exon-XM_049681885.1-1|transcript|rna-XM…	0/0	0/1	0/0	./.	0/0	0/0	0/0	0/1	0/0	0/0	0/0	0/0	0/0	0/0	0/0	0/0	0/0	0/1	0/0	0/0	0/0	0/0	0/0	0/0	./.	2024-01-01	0/0	0/0	0/1	0/1	0/1
NC_064873.1	5494540	INV00002631	A	<INV>	180	PASS	INV	<INV>|inversion|HIGH|||chromosome|NC_064873.1|||n.5494541_6164683inv||||||,<INV>|gene_fusion|HIGH|LOC125956541&exon-XM_049685981.1-1|gene-LOC125956541&GENE_exon-XM_049685981.1-1|gene_variant|GENE_exon-XM_049685981.1-1|||n.6164683_5494541inv||||||,<INV>|gene_fusion|HIGH|LOC125955106&exon-XM_049688567.1-1|gene-LOC125955106&GENE_exon-XM_049688567.1-1|gene_variant|gene-LOC125955106|||n.5494541_616468…
_variant|GENE_exon-XM_049690025.1-1|||n.6164683_5494541inv||||||,<INV>|inversion|MODERATE|LOC125957340|gene-LOC125957340|gene_variant|gene-LOC125957340|||n.5494541_6164683inv||||||,<INV>|inversion|MODERATE|exon-XM_049678796.1-1|GENE_exon-XM_049678796.1-1|gene_variant|GENE_exon-XM_049678796.1-1|||n.6164683_5494541inv||||||,<INV>|inversion|MODERATE|exon-XM_049678803.1-1|GENE_exon-XM_049678803.1-1|g…
1|protein_coding|1/7|c.-250642_*407253inv||||||,<INV>|inversion|MODERATE|exon-XM_049686058.1-1|GENE_exon-XM_049686058.1-1|transcript|rna-XM_049686058.1|protein_coding|5/8|c.-250812_*407253inv||||||,<INV>|inversion|MODERATE|LOC125954634|gene-LOC125954634|transcript|XM_049685101.1|protein_coding||c.-424412_*239898inv||||||WARNING_TRANSCRIPT_NO_START_CODON,<INV>|inversion|MODERATE|exon-XM_049685101.…
>|inversion|MODERATE|LOC125951657|gene-LOC125951657|transcript|XM_049680671.1|protein_coding||c.-633183_*26556inv||||||WARNING_TRANSCRIPT_NO_START_CODON,<INV>|inversion|MODERATE|LOC125951657|gene-LOC125951657|transcript|XM_049680680.1|protein_coding||c.-633183_*26556inv||||||WARNING_TRANSCRIPT_NO_START_CODON,<INV>|inversion|MODERATE|LOC125951657|gene-LOC125951657|transcript|XM_049680655.1|protein…	0/0	0/0	0/0	0/0	0/0	0/0	0/0	0/0	0/0	0/0	0/0	0/0	0/0	0/0	0/0	0/0	0/0	0/0	0/0	0/0	0/0	0/0	0/0	0/0	0/0	0/0	0/0	0/1	0/0	0/0	0/0
NC_064873.1	5537440	INV00002644	C	<INV>	35	LowQual	INV	<INV>|inversion|HIGH|||chromosome|NC_064873.1|||n.5537441_6144502inv||||||,<INV>|bidirectional_gene_fusion|HIGH|exon-XM_049680613.1-1&exon-XM_049685370.1-1|GENE_exon-XM_049680613.1-1&GENE_exon-XM_049685370.1-1|gene_variant|GENE_exon-XM_049685370.1-1|||n.5537441_6144502inv||||||,<INV>|bidirectional_gene_fusion|HIGH|LOC125951647&exon-XM_049685370.1-1|gene-LOC125951647&GENE_exon-XM_049685370.1-1|gen…
_049683977.1-1|||n.6144502_5537441inv||||||,<INV>|inversion|MODERATE|LOC125954019|gene-LOC125954019|gene_variant|gene-LOC125954019|||n.5537441_6144502inv||||||,<INV>|inversion|MODERATE|exon-XM_049679280.1-1|GENE_exon-XM_049679280.1-1|gene_variant|GENE_exon-XM_049679280.1-1|||n.5537441_6144502inv||||||,<INV>|inversion|MODERATE|LOC125950895|gene-LOC125950895|gene_variant|gene-LOC125950895|||n.55374…
.1|protein_coding|7/8|c.-55062_*544257inv||||||,<INV>|inversion|MODERATE|exon-XM_049679239.1-1|GENE_exon-XM_049679239.1-1|transcript|rna-XM_049679239.1|protein_coding|4/6|c.-553047_*52258inv||||||,<INV>|inversion|MODERATE|exon-XM_049679247.1-1|GENE_exon-XM_049679247.1-1|transcript|rna-XM_049679247.1|protein_coding|2/6|c.-553147_*52258inv||||||,<INV>|inversion|MODERATE|exon-XM_049679257.1-1|GENE_e…	0/0	0/1	0/0	0/0	0/0	0/0	0/0	0/0	0/0	0/0	0/0	0/0	0/0	0/0	0/0	0/0	0/0	0/0	0/0	0/0	0/0	0/0	0/0	0/0	0/0	0/0	./.	0/0	0/1	0/1	0/1
NC_064873.1	6080427	INV00002820	G	<INV>	240	PASS	INV	<INV>|5_prime_UTR_variant|MODIFIER|exon-XM_049679269.1-1|GENE_exon-XM_049679269.1-1|transcript|rna-XM_049679269.1|protein_coding|1/2|c.-286_-104inv|||||104|,<INV>|upstream_gene_variant|MODIFIER|LOC125950854|gene-LOC125950854|transcript|XM_049679207.1|protein_coding||c.-623_-441inv|||||624|WARNING_TRANSCRIPT_NO_START_CODON,<INV>|upstream_gene_variant|MODIFIER|LOC125950854|gene-LOC125950854|transcr…	0/0	./.	0/1	0/0	0/0	0/0	0/0	0/0	0/0	0/0	0/0	0/0	0/0	0/0	0/0	0/0	0/0	0/0	0/0	0/0	0/0	0/0	0/0	./.	./.	./.	./.	./.	0/1	0/1	0/1
NC_064873.1	9368616	INV00004482	A	<INV>	240	PASS	INV	<INV>|inversion|HIGH|||chromosome|NC_064873.1|||n.9368617_9949345inv||||||,<INV>|inversion|HIGH|exon-XM_049683757.1-1|GENE_exon-XM_049683757.1-1|transcript|rna-XM_049683757.1|protein_coding|14/14|c.2730_*570378inv||||||,<INV>|inversion|HIGH|exon-XM_049683757.1-1|GENE_exon-XM_049683757.1-1|transcript|rna-XM_049683757.1|protein_coding|13/14|c.2730_*570378inv||||||,<INV>|inversion|HIGH|exon-XM_04968…
49680263.1-1&exon-XM_049680276.1-1&exon-XM_049680288.1-1&exon-XM_049680297.1-1&exon-XM_049680511.1-1&exon-XM_049682305.1-1&exon-XM_049683068.1-1&exon-XM_049683077.1-1&exon-XM_049683088.1-1&exon-XM_049683099.1-1&exon-XM_049683308.1-1&exon-XM_049683354.1-1&exon-XM_049683389.1-1&exon-XM_049683397.1-1&exon-XM_049683405.1-1&exon-XM_049683414.1-1&exon-XM_049683422.1-1&exon-XM_049683432.1-1&exon-XM_0496…
|c.-536875_*40591inv||||||WARNING_TRANSCRIPT_NO_START_CODON,<INV>|inversion|MODERATE|exon-XM_049683522.1-1|GENE_exon-XM_049683522.1-1|transcript|rna-XM_049683522.1|protein_coding|1/3|c.-41408_*537263inv||||||,<INV>|inversion|MODERATE|LOC125953769|gene-LOC125953769|transcript|XM_049683546.1|protein_coding||c.-540138_*38536inv||||||WARNING_TRANSCRIPT_NO_START_CODON,<INV>|inversion|MODERATE|exon-XM_…	0/0	0/0	0/0	0/0	0/0	0/0	0/0	0/0	0/0	0/0	0/1	0/0	0/0	0/0	0/0	0/1	0/0	0/0	0/1	0/0	0/0	0/1	0/0	0/0	./.	0/1	0/0	0/0	0/0	0/0	0/0
NC_064873.1	9638123	DEL00004581	A	<DEL>	240	PASS	DEL	<DEL>|upstream_gene_variant|MODIFIER|exon-XM_049680276.1-1|GENE_exon-XM_049680276.1-1|transcript|rna-XM_049680276.1|protein_coding||c.-4324_-4298delNNNNNNNNNNNNNNNNNNNNNNNNNNT|||||3685|,<DEL>|downstream_gene_variant|MODIFIER|LOC125951433|gene-LOC125951433|transcript|XM_049680276.1|protein_coding||c.*3685_*3711delANNNNNNNNNNNNNNNNNNNNNNNNNN|||||3685|WARNING_TRANSCRIPT_NO_START_CODON,<DEL>|intron_v…	2024-01-01	2024-01-01	0/0	2024-01-01	2024-01-01	2024-01-01	2024-01-01	2024-01-01	2024-01-01	2024-01-01	0/1	0/1	0/1	2024-01-01	0/0	0/0	0/1	0/0	0/0	0/1	2024-01-01	0/1	0/0	0/0	2024-01-01	./.	0/0	0/0	./.	0/0	2024-01-01
NC_064873.1	9641198	INV00004582	G	<INV>	180	PASS	INV	<INV>|intron_variant|MODIFIER|exon-XM_049683815.1-1|GENE_exon-XM_049683815.1-1|transcript|rna-XM_049683815.1|protein_coding|1/1|c.520+691_520+1054inv||||||,<INV>|non_coding_transcript_variant|MODIFIER|LOC125953940|gene-LOC125953940|transcript|XM_049683815.1|protein_coding||c.||||||WARNING_TRANSCRIPT_NO_START_CODON&INFO_REALIGN_3_PRIME	0/0	./.	0/0	0/0	0/0	0/0	0/0	0/0	0/0	0/0	0/0	0/0	0/0	0/0	0/0	0/0	0/0	0/0	0/0	0/0	0/0	0/0	0/0	2024-01-01	./.	./.	./.	0/0	0/1	0/1	2024-01-01
NC_064873.1	9694904	DEL00004601	C	<DEL>	300	PASS	DEL	<DEL>|upstream_gene_variant|MODIFIER|LOC125954244|gene-LOC125954244|transcript|XM_049684384.1|protein_coding||c.-1345_-1298delCNNNNNNNNNNNNNNNNNNNNNNNNNNNNNNNNNNNNNNNNNNNNNNN|||||1346|WARNING_TRANSCRIPT_NO_START_CODON,<DEL>|upstream_gene_variant|MODIFIER|LOC125954227|gene-LOC125954227|transcript|XM_049684347.1|protein_coding||c.-3429_-3382delCNNNNNNNNNNNNNNNNNNNNNNNNNNNNNNNNNNNNNNNNNNNNNNN|||||34…	0/0	0/0	0/0	0/0	0/0	0/0	0/0	0/0	0/0	0/0	0/0	0/0	0/0	0/0	0/0	0/0	0/0	0/0	0/0	0/0	0/0	0/0	0/1	0/0	./.	./.	0/0	0/0	0/0	0/0	0/0
NC_064873.1	9755491	INV00004613	C	<INV>	98	PASS	INV	<INV>|inversion|HIGH|||chromosome|NC_064873.1|||n.9755492_10122475inv||||||,<INV>|inversion|MODERATE|exon-XM_049679303.1-1|GENE_exon-XM_049679303.1-1|gene_variant|GENE_exon-XM_049679303.1-1|||n.10122475_9755492inv||||||,<INV>|inversion|MODERATE|exon-XM_049679388.1-1|GENE_exon-XM_049679388.1-1|gene_variant|GENE_exon-XM_049679388.1-1|||n.10122475_9755492inv||||||,<INV>|inversion|MODERATE|exon-XM_04…
_049685292.1|protein_coding|6/6|c.-38579_*321413inv||||||,<INV>|inversion|MODERATE|exon-XM_049685249.1-1|GENE_exon-XM_049685249.1-1|transcript|rna-XM_049685249.1|protein_coding|5/8|c.-38183_*321413inv||||||,<INV>|inversion|MODERATE|exon-XM_049685256.1-1|GENE_exon-XM_049685256.1-1|transcript|rna-XM_049685256.1|protein_coding|4/8|c.-38189_*321413inv||||||,<INV>|inversion|MODERATE|exon-XM_049685273.…	0/1	0/1	0/0	0/0	0/0	0/0	0/1	0/1	0/1	0/0	0/1	0/1	0/0	0/0	0/0	0/0	0/0	0/0	0/0	0/0	0/1	0/0	0/0	0/0	./.	0/0	0/0	0/0	0/1	0/0	0/0
NC_064873.1	9756405	INV00004614	A	<INV>	122	PASS	INV	<INV>|inversion|HIGH|||chromosome|NC_064873.1|||n.9756406_10642291inv||||||,<INV>|inversion|HIGH|exon-XM_049692286.1-1|GENE_exon-XM_049692286.1-1|transcript|rna-XM_049692286.1|protein_coding|1/10|c.-862250_1932-1096inv||||||,<INV>|inversion|HIGH|exon-XM_049692286.1-1|GENE_exon-XM_049692286.1-1|transcript|rna-XM_049692286.1|protein_coding|2/10|c.-862250_1932-1096inv||||||,<INV>|inversion|HIGH|exon…
E_exon-XM_049683077.1-1&GENE_exon-XM_049683088.1-1&GENE_exon-XM_049683099.1-1&GENE_exon-XM_049683522.1-1&GENE_exon-XM_049683535.1-1&GENE_exon-XM_049683546.1-1&GENE_exon-XM_049683607.1-1&GENE_exon-XM_049683630.1-1&GENE_exon-XM_049683638.1-1&GENE_exon-XM_049683757.1-1&GENE_exon-XM_049683765.1-1&GENE_exon-XM_049683776.1-1&GENE_exon-XM_049683784.1-1&GENE_exon-XM_049683842.1-1&GENE_exon-XM_049683851.1…
-LOC125953962|transcript|XM_049683895.1|protein_coding||c.-224210_*650872inv||||||WARNING_TRANSCRIPT_NO_START_CODON,<INV>|inversion|MODERATE|LOC125953962|gene-LOC125953962|transcript|XM_049683872.1|protein_coding||c.-224210_*650704inv||||||WARNING_TRANSCRIPT_NO_START_CODON,<INV>|inversion|MODERATE|LOC125953962|gene-LOC125953962|transcript|XM_049683907.1|protein_coding||c.-224210_*650047inv||||||W…	0/0	0/0	0/0	0/0	0/0	0/0	0/0	0/1	0/0	0/0	0/0	0/0	0/0	0/1	0/0	0/1	0/0	0/0	0/0	0/0	0/1	0/0	0/1	2024-01-01	./.	0/0	0/0	0/1	0/1	0/1	0/0
NC_064873.1	9788762	DEL00004638	T	<DEL>	23	LowQual	DEL	<DEL>|chromosome_number_variation|HIGH|||chromosome|NC_064873.1|||n.9788763_10690015del||||||,<DEL>|feature_ablation|HIGH|exon-XM_049679303.1-1|GENE_exon-XM_049679303.1-1|gene_variant|GENE_exon-XM_049679303.1-1|||n.10690015_9788763del||||||,<DEL>|feature_ablation|HIGH|exon-XM_049679388.1-1|GENE_exon-XM_049679388.1-1|gene_variant|GENE_exon-XM_049679388.1-1|||n.10690015_9788763del||||||,<DEL>|featu…
-XM_049692897.1-1|||n.10690015_9788763del||||||,<DEL>|feature_ablation|HIGH|LOC125959878|gene-LOC125959878|gene_variant|gene-LOC125959878|||n.9788763_10690015del||||||,<DEL>|feature_ablation|HIGH|exon-XM_049676363.1-1|GENE_exon-XM_049676363.1-1|gene_variant|GENE_exon-XM_049676363.1-1|||n.9788763_10690015del||||||,<DEL>|feature_ablation|HIGH|LOC125949356|gene-LOC125949356|gene_variant|gene-LOC1259…
1-1|GENE_exon-XM_049673949.1-1|transcript|rna-XM_049673949.1|protein_coding|2/6|c.-801689_*94283del|p.0?|||||,<DEL>|transcript_ablation|HIGH|LOC125959938|gene-LOC125959938|transcript|XM_049693015.1|protein_coding||c.-813049_*81963del|p.0?|||||WARNING_TRANSCRIPT_NO_START_CODON,<DEL>|transcript_ablation|HIGH|exon-XM_049693015.1-1|GENE_exon-XM_049693015.1-1|transcript|rna-XM_049693015.1|protein_codi…	0/1	./.	0/0	./.	0/0	./.	0/0	0/0	0/0	0/0	0/0	0/0	0/0	0/0	0/1	0/0	0/0	0/0	0/0	0/0	0/0	0/0	0/0	0/0	0/0	./.	./.	0/0	0/0	0/0	0/0
NC_064873.1	9849265	INV00004664	A	<INV>	397	PASS	INV	<INV>|upstream_gene_variant|MODIFIER|LOC125954531|gene-LOC125954531|transcript|XM_049684927.1|protein_coding||c.-1018_-704inv|||||1019|WARNING_TRANSCRIPT_NO_START_CODON,<INV>|upstream_gene_variant|MODIFIER|exon-XM_049684927.1-1|GENE_exon-XM_049684927.1-1|transcript|rna-XM_049684927.1|protein_coding||c.-1019_-705inv|||||1019|,<INV>|intergenic_region|MODIFIER|exon-XM_049679482.1-1-exon-XM_049684927…	0/0	./.	0/0	0/0	0/0	0/0	0/0	0/0	0/0	0/0	0/0	0/0	0/0	0/0	0/0	0/0	0/0	0/0	0/0	0/0	0/0	0/0	0/0	./.	./.	./.	./.	./.	2024-01-01	0/1	0/1
NC_064873.1	9854588	INV00004666	T	<INV>	360	PASS	INV	<INV>|upstream_gene_variant|MODIFIER|LOC125953818|gene-LOC125953818|transcript|XM_049683607.1|protein_coding||c.-1335_-787inv|||||1336|WARNING_TRANSCRIPT_NO_START_CODON,<INV>|upstream_gene_variant|MODIFIER|exon-XM_049683607.1-1|GENE_exon-XM_049683607.1-1|transcript|rna-XM_049683607.1|protein_coding||c.-1484_-936inv|||||1336|,<INV>|downstream_gene_variant|MODIFIER|LOC125954531|gene-LOC125954531|tr…	0/0	./.	0/1	0/0	0/0	0/0	0/0	0/0	0/0	0/0	0/0	0/0	0/0	0/0	0/0	0/0	0/0	0/0	0/0	0/0	0/0	0/0	0/0	2024-01-01	./.	./.	0/0	2024-01-01	0/1	0/1	2024-01-01
NC_064873.1	9855639	DUP00004667	G	<DUP>	184	PASS	DUP	<DUP>|frameshift_variant&splice_region_variant|HIGH|exon-XM_049683607.1-1|GENE_exon-XM_049683607.1-1|transcript|rna-XM_049683607.1|protein_coding|1/5|c.-433_307+601dup|p.Glu103fs||308/1731|103/576||,<DUP>|splice_donor_variant&splice_region_variant&5_prime_UTR_variant&intron_variant|HIGH|exon-XM_049683607.1-1|GENE_exon-XM_049683607.1-1|transcript|rna-XM_049683607.1|protein_coding|1/5|c.-433_307+60…	0/1	0/0	0/0	0/0	0/0	0/0	0/0	0/0	0/0	0/0	0/0	0/0	0/0	0/0	0/0	0/1	0/0	0/1	0/0	0/0	0/0	0/0	0/0	./.	./.	./.	./.	./.	./.	0/0	1/1		10
NC_064873.1	9855681	DEL00004668	C	<DEL>	180	PASS	DEL	<DEL>|exon_loss_variant&splice_region_variant|HIGH|exon-XM_049683607.1-1|GENE_exon-XM_049683607.1-1|transcript|rna-XM_049683607.1|protein_coding|1/5|c.-391_307+639del||||||,<DEL>|splice_donor_variant&5_prime_UTR_truncation&exon_loss_variant&splice_region_variant&intron_variant|HIGH|exon-XM_049683607.1-1|GENE_exon-XM_049683607.1-1|transcript|rna-XM_049683607.1|protein_coding|1/5|c.-391_307+639del|…	0/1	0/0	0/1	0/0	0/0	0/0	0/0	0/0	0/0	0/0	0/0	0/0	0/0	0/0	0/1	0/0	0/0	0/1	0/1	0/0	0/0	0/0	0/1	2024-01-01	./.	2024-01-01	2024-01-01	2024-01-01	2024-01-01	./.	2024-01-01
NC_064873.1	9858651	INV00004670	C	<INV>	300	PASS	INV	<INV>|upstream_gene_variant|MODIFIER|LOC125954221|gene-LOC125954221|transcript|XM_049684334.1|protein_coding||c.-4853_-4666inv|||||4854|WARNING_TRANSCRIPT_NO_START_CODON,<INV>|upstream_gene_variant|MODIFIER|exon-XM_049684334.1-1|GENE_exon-XM_049684334.1-1|transcript|rna-XM_049684334.1|protein_coding||c.-4943_-4756inv|||||4854|,<INV>|downstream_gene_variant|MODIFIER|LOC125954531|gene-LOC125954531|…	0/0	./.	./.	0/0	0/0	0/0	0/0	0/0	0/0	0/0	0/0	0/0	0/0	0/0	0/0	0/0	0/0	0/0	0/0	0/0	0/0	0/0	0/0	0/0	./.	./.	./.	./.	2024-01-01	0/1	2024-01-01
NC_064873.1	9860827	INV00004671	A	<INV>	267	PASS	INV	<INV>|upstream_gene_variant|MODIFIER|LOC125954221|gene-LOC125954221|transcript|XM_049684334.1|protein_coding||c.-2677_-2302inv|||||2678|WARNING_TRANSCRIPT_NO_START_CODON,<INV>|upstream_gene_variant|MODIFIER|exon-XM_049684334.1-1|GENE_exon-XM_049684334.1-1|transcript|rna-XM_049684334.1|protein_coding||c.-2767_-2392inv|||||2678|,<INV>|downstream_gene_variant|MODIFIER|LOC125953818|gene-LOC125953818|…	0/1	0/0	0/1	0/0	0/1	0/0	2024-01-01	0/1	0/1	0/1	0/0	0/1	0/1	0/1	0/1	0/0	0/0	0/0	0/0	0/1	0/1	0/1	0/0	0/1	./.	2024-01-01	./.	0/1	2024-01-01	0/1	0/1
NC_064873.1	9860853	INV00004672	T	<INV>	20	LowQual	INV	<INV>|inversion|MODERATE|LOC125954221&exon-XM_049684334.1-1|gene-LOC125954221&GENE_exon-XM_049684334.1-1|||||||||||	0/1	0/0	0/0	0/1	0/1	0/0	2024-01-01	0/1	0/1	0/1	0/0	0/1	0/1	0/1	0/1	0/0	0/0	0/0	0/1	0/1	0/1	0/1	0/0	0/1	./.	./.	./.	0/0	2024-01-01	0/1	0/1
NC_064873.1	9860937	INV00004673	C	<INV>	333	PASS	INV	<INV>|upstream_gene_variant|MODIFIER|LOC125954221|gene-LOC125954221|transcript|XM_049684334.1|protein_coding||c.-2567_-2180inv|||||2568|WARNING_TRANSCRIPT_NO_START_CODON,<INV>|upstream_gene_variant|MODIFIER|exon-XM_049684334.1-1|GENE_exon-XM_049684334.1-1|transcript|rna-XM_049684334.1|protein_coding||c.-2657_-2270inv|||||2568|,<INV>|downstream_gene_variant|MODIFIER|LOC125953818|gene-LOC125953818|…	0/0	0/1	0/0	0/1	0/1	./.	./.	0/1	0/0	0/1	0/1	0/0	0/1	0/1	0/1	0/1	0/0	0/0	0/0	0/0	0/1	0/1	0/0	0/0	./.	./.	2024-01-01	0/0	2024-01-01	0/1	0/1
NC_064873.1	9861082	INV00004674	T	<INV>	356	PASS	INV	<INV>|upstream_gene_variant|MODIFIER|LOC125954221|gene-LOC125954221|transcript|XM_049684334.1|protein_coding||c.-2422_-2220inv|||||2423|WARNING_TRANSCRIPT_NO_START_CODON,<INV>|upstream_gene_variant|MODIFIER|exon-XM_049684334.1-1|GENE_exon-XM_049684334.1-1|transcript|rna-XM_049684334.1|protein_coding||c.-2512_-2310inv|||||2423|,<INV>|downstream_gene_variant|MODIFIER|LOC125953818|gene-LOC125953818|…	0/0	0/1	0/0	0/1	0/1	./.	./.	0/1	0/0	0/1	0/1	0/0	0/1	0/1	0/1	0/1	0/0	0/0	0/0	0/0	2024-01-01	0/1	0/0	2024-01-01	./.	./.	2024-01-01	0/0	2024-01-01	2024-01-01	0/1
NC_064873.1	9863499	DEL00004675	A	<DEL>	540	PASS	DEL	<DEL>|5_prime_UTR_variant|MODIFIER|exon-XM_049684334.1-1|GENE_exon-XM_049684334.1-1|transcript|rna-XM_049684334.1|protein_coding|1/5|c.-95_-66delANNNNNNNNNNNNNNNNNNNNNNNNNNNNN|||||66|,<DEL>|upstream_gene_variant|MODIFIER|LOC125954221|gene-LOC125954221|transcript|XM_049684334.1|protein_coding|||||||6|WARNING_TRANSCRIPT_NO_START_CODON,<DEL>|upstream_gene_variant|MODIFIER|exon-XM_049684334.1-1|GENE_…	2024-01-01	0/1	0/0	0/0	0/0	0/0	2024-01-01	0/1	0/1	0/0	0/1	0/1	0/0	0/0	0/1	0/1	0/0	0/0	2024-01-01	0/1	0/0	0/1	2024-01-01	0/0	./.	./.	0/0	0/0	0/1	0/1	2024-01-01
NC_064873.1	9872186	INV00004680	C	<INV>	120	LowQual	INV	<INV>|upstream_gene_variant|MODIFIER|LOC125953474|gene-LOC125953474|transcript|XM_049683088.1|protein_coding||c.-4951_-794inv|||||4952|WARNING_TRANSCRIPT_NO_START_CODON,<INV>|upstream_gene_variant|MODIFIER|exon-XM_049683088.1-1|GENE_exon-XM_049683088.1-1|transcript|rna-XM_049683088.1|protein_coding||c.-5100_-943inv|||||4952|,<INV>|downstream_gene_variant|MODIFIER|LOC125954221|gene-LOC125954221|tr…	0/0	0/1	0/0	0/1	0/0	0/0	0/0	0/0	0/0	0/0	0/0	0/0	0/0	0/0	0/0	0/0	0/0	0/0	0/0	0/0	0/0	0/0	0/0	./.	./.	./.	./.	2024-01-01	2024-01-01	0/0	0/0
NC_064873.1	9875851	INV00004684	T	<INV>	166	PASS	INV	<INV>|upstream_gene_variant|MODIFIER|LOC125953474|gene-LOC125953474|transcript|XM_049683088.1|protein_coding||c.-1286_-874inv|||||1287|WARNING_TRANSCRIPT_NO_START_CODON,<INV>|upstream_gene_variant|MODIFIER|exon-XM_049683088.1-1|GENE_exon-XM_049683088.1-1|transcript|rna-XM_049683088.1|protein_coding||c.-1435_-1023inv|||||1287|,<INV>|intergenic_region|MODIFIER|exon-XM_049684334.1-1-exon-XM_04968308…	0/1	0/0	0/0	0/1	0/0	0/1	./.	0/0	0/1	0/0	0/0	0/0	0/0	0/0	0/1	0/0	0/0	0/0	0/0	0/0	0/1	0/0	0/0	0/0	./.	./.	./.	0/0	2024-01-01	0/1	0/1
NC_064873.1	9876396	INS00004686	T	<INS>	157	PASS	INS	.	0/0	0/0	0/0	0/0	0/0	0/0	./.	0/0	0/0	0/0	0/0	0/0	0/1	0/0	0/0	0/0	0/0	0/0	0/0	2024-01-01	0/0	0/0	0/0	0/1	./.	0/0	0/0	0/1	0/0	0/0	2024-01-01
NC_064873.1	9878920	DEL00004687	C	<DEL>	240	PASS	DEL	<DEL>|intron_variant|MODIFIER|exon-XM_049683088.1-1|GENE_exon-XM_049683088.1-1|transcript|rna-XM_049683088.1|protein_coding|1/4|c.220+1415_220+1441delCNNNNNNNNNNNNNNNNNNNNNNNNNN||||||,<DEL>|non_coding_transcript_variant|MODIFIER|LOC125953474|gene-LOC125953474|transcript|XM_049683088.1|protein_coding||||||||WARNING_TRANSCRIPT_NO_START_CODON	2024-01-01	2024-01-01	0/1	2024-01-01	2024-01-01	2024-01-01	./.	2024-01-01	2024-01-01	2024-01-01	2024-01-01	0/1	2024-01-01	2024-01-01	0/1	0/0	2024-01-01	2024-01-01	0/1	2024-01-01	2024-01-01	2024-01-01	2024-01-01	2024-01-01	./.	./.	./.	2024-01-01	2024-01-01	2024-01-01	2024-01-01
NC_064873.1	9881419	INV00004688	G	<INV>	300	PASS	INV	<INV>|upstream_gene_variant|MODIFIER|LOC125953458|gene-LOC125953458|transcript|XM_049683068.1|protein_coding||c.-4310_-3944inv|||||4311|WARNING_TRANSCRIPT_NO_START_CODON,<INV>|upstream_gene_variant|MODIFIER|LOC125953458|gene-LOC125953458|transcript|XM_049683077.1|protein_coding||c.-4310_-3944inv|||||4311|WARNING_TRANSCRIPT_NO_START_CODON,<INV>|downstream_gene_variant|MODIFIER|exon-XM_049683068.1-…	0/0	0/0	0/1	0/0	0/0	0/0	0/0	0/0	0/0	0/0	0/0	0/0	0/0	0/0	0/0	0/0	0/0	0/0	0/0	0/0	0/0	0/0	0/0	0/0	0/0	./.	0/0	0/0	0/0	0/0	0/0
NC_064873.1	9882942	DEL00004689	T	<DEL>	360	PASS	DEL	<DEL>|upstream_gene_variant|MODIFIER|LOC125953458|gene-LOC125953458|transcript|XM_049683068.1|protein_coding||c.-2787_-2758delTNNNNNNNNNNNNNNNNNNNNNNNNNNNNN|||||2788|WARNING_TRANSCRIPT_NO_START_CODON,<DEL>|upstream_gene_variant|MODIFIER|LOC125953458|gene-LOC125953458|transcript|XM_049683077.1|protein_coding||c.-2787_-2758delTNNNNNNNNNNNNNNNNNNNNNNNNNNNNN|||||2788|WARNING_TRANSCRIPT_NO_START_CODON…	2024-01-01	0/0	2024-01-01	0/0	0/0	0/0	0/1	0/1	0/1	0/0	0/1	0/0	0/0	2024-01-01	0/0	0/0	0/1	0/1	0/1	0/1	2024-01-01	0/0	0/1	./.	./.	./.	./.	0/0	0/0	2024-01-01	0/1
NC_064873.1	10229483	INV00004849	A	<INV>	56	LowQual	INV	<INV>|inversion|HIGH|||chromosome|NC_064873.1|||n.10229484_10671175inv||||||,<INV>|inversion|HIGH|exon-XM_049690949.1-1|GENE_exon-XM_049690949.1-1|transcript|rna-XM_049690949.1|protein_coding|18/18|c.3926+1116_*426567inv||||||,<INV>|inversion|HIGH|exon-XM_049690949.1-1|GENE_exon-XM_049690949.1-1|transcript|rna-XM_049690949.1|protein_coding|17/18|c.3926+1116_*426567inv||||||,<INV>|inversion|HIGH|e…
ODON,<INV>|inversion|MODERATE|LOC125948342|gene-LOC125948342|transcript|XM_049674413.1|protein_coding||c.-323078_*113939inv||||||WARNING_TRANSCRIPT_NO_START_CODON,<INV>|inversion|MODERATE|LOC125948342|gene-LOC125948342|transcript|XM_049674504.1|protein_coding||c.-323078_*113939inv||||||WARNING_TRANSCRIPT_NO_START_CODON,<INV>|inversion|MODERATE|LOC125948342|gene-LOC125948342|transcript|XM_04967459…	0/1	2024-01-01	0/1	0/1	./.	0/0	0/0	0/0	0/0	0/1	0/1	0/1	0/1	0/0	0/1	0/1	0/0	0/1	0/1	0/1	0/0	0/0	0/1	./.	./.	./.	./.	./.	0/1	2024-01-01	0/1
NC_064873.1	10297697	INV00004879	C	<INV>	180	PASS	INV	<INV>|intron_variant|MODIFIER|exon-XM_049692578.1-1|GENE_exon-XM_049692578.1-1|transcript|rna-XM_049692578.1|protein_coding|4/6|c.||||||INFO_REALIGN_3_PRIME,<INV>|intron_variant|MODIFIER|exon-XM_049692661.1-1|GENE_exon-XM_049692661.1-1|transcript|rna-XM_049692661.1|protein_coding|4/7|c.||||||INFO_REALIGN_3_PRIME,<INV>|intron_variant|MODIFIER|exon-XM_049676484.1-1|GENE_exon-XM_049676484.1-1|transc…	0/0	0/1	0/1	0/0	0/0	0/0	0/0	0/0	0/0	0/0	0/0	0/0	0/0	0/1	0/0	0/0	0/0	0/0	0/0	0/0	0/0	0/0	0/0	0/0	./.	./.	0/0	2024-01-01	2024-01-01	2024-01-01	0/1
NC_064873.1	10299066	INV00004880	T	<INV>	180	PASS	INV	<INV>|intron_variant|MODIFIER|exon-XM_049692578.1-1|GENE_exon-XM_049692578.1-1|transcript|rna-XM_049692578.1|protein_coding|4/6|c.||||||INFO_REALIGN_3_PRIME,<INV>|intron_variant|MODIFIER|exon-XM_049692661.1-1|GENE_exon-XM_049692661.1-1|transcript|rna-XM_049692661.1|protein_coding|4/7|c.||||||INFO_REALIGN_3_PRIME,<INV>|intron_variant|MODIFIER|exon-XM_049676484.1-1|GENE_exon-XM_049676484.1-1|transc…	0/0	0/0	0/0	0/0	0/0	0/0	0/0	0/0	0/0	0/0	0/0	0/0	0/0	0/0	0/0	0/0	0/0	0/0	0/0	0/0	0/0	0/0	0/0	./.	./.	./.	./.	./.	./.	0/1	0/1
NC_064873.1	10474796	INV00004968	T	<INV>	360	PASS	INV	<INV>|inversion|HIGH|||chromosome|NC_064873.1|||n.10474797_10654278inv||||||,<INV>|inversion|MODERATE|exon-XM_049675105.1-1|GENE_exon-XM_049675105.1-1|gene_variant|GENE_exon-XM_049675105.1-1|||n.10474797_10654278inv||||||,<INV>|inversion|MODERATE|LOC125948342|gene-LOC125948342|gene_variant|gene-LOC125948342|||n.10474797_10654278inv||||||,<INV>|inversion|MODERATE|exon-XM_049674335.1-1|GENE_exon-XM…	0/0	0/0	0/0	0/0	0/0	0/0	0/0	0/0	0/0	0/0	0/0	0/0	0/0	0/0	0/0	0/0	0/0	0/0	0/0	0/0	0/0	0/0	0/0	0/0	0/0	0/0	0/0	0/1	0/0	0/0	0/0
NC_064873.1	10592693	INV00005044	G	<INV>	120	LowQual	INV	<INV>|inversion|HIGH|||chromosome|NC_064873.1|||n.10592694_10747890inv||||||,<INV>|inversion|HIGH|exon-XM_049673949.1-1|GENE_exon-XM_049673949.1-1|transcript|rna-XM_049673949.1|protein_coding|2/6|c.265-1621_*152158inv||||||,<INV>|inversion|HIGH|exon-XM_049673949.1-1|GENE_exon-XM_049673949.1-1|transcript|rna-XM_049673949.1|protein_coding|3/6|c.265-1621_*152158inv||||||,<INV>|inversion|HIGH|exon-XM…
||WARNING_TRANSCRIPT_NO_START_CODON,<INV>|inversion|MODERATE|LOC125957669|gene-LOC125957669|transcript|XM_049692031.1|protein_coding||c.-61990_*64201inv||||||WARNING_TRANSCRIPT_NO_START_CODON,<INV>|inversion|MODERATE|LOC125957669|gene-LOC125957669|transcript|XM_049692105.1|protein_coding||c.-61990_*64201inv||||||WARNING_TRANSCRIPT_NO_START_CODON,<INV>|inversion|MODERATE|LOC125954331|gene-LOC12595…	0/0	./.	0/0	0/0	0/0	0/0	0/0	0/1	0/0	0/0	0/0	0/0	0/0	0/0	0/0	0/0	0/0	0/1	0/0	0/0	0/0	0/0	0/0	0/0	./.	./.	./.	./.	2024-01-01	0/1	2024-01-01
NC_064873.1	10602152	INV00005050	T	<INV>	480	PASS	INV	<INV>|intragenic_variant|MODIFIER|exon-XM_049693015.1-1|GENE_exon-XM_049693015.1-1|gene_variant|GENE_exon-XM_049693015.1-1|||n.||||||,<INV>|intragenic_variant|MODIFIER|LOC125959938|gene-LOC125959938|gene_variant|gene-LOC125959938|||n.||||||	0/0	0/1	0/1	0/0	0/0	0/0	0/0	0/0	0/0	0/0	0/0	0/0	0/0	0/0	0/0	0/0	0/0	0/0	0/0	0/0	0/0	0/0	0/0	0/0	0/0	0/0	0/0	0/0	0/0	0/0	0/0
NC_064873.1	10604641	INV00005051	G	<INV>	177	PASS	INV	<INV>|upstream_gene_variant|MODIFIER|LOC125948266|gene-LOC125948266|transcript|XM_049674212.1|protein_coding||c.-3332_-2889inv|||||3333|WARNING_TRANSCRIPT_NO_START_CODON,<INV>|downstream_gene_variant|MODIFIER|exon-XM_049674212.1-1|GENE_exon-XM_049674212.1-1|transcript|rna-XM_049674212.1|protein_coding||c.*4151_*4594inv|||||3333|,<INV>|intragenic_variant|MODIFIER|exon-XM_049693015.1-1|GENE_exon-XM…	0/0	0/0	0/0	0/0	0/0	0/0	0/0	0/0	0/0	0/0	0/0	0/0	0/0	0/0	0/0	0/0	0/0	0/0	0/0	0/0	0/0	0/0	0/0	0/0	./.	./.	./.	0/1	0/0	0/0	0/0
NC_064873.1	11462789	DEL00005471	G	<DEL>	291	PASS	DEL	<DEL>|chromosome_number_variation|HIGH|||chromosome|NC_064873.1|||n.11462790_12180843del||||||,<DEL>|feature_ablation|HIGH|exon-XM_049692297.1-1|GENE_exon-XM_049692297.1-1|gene_variant|GENE_exon-XM_049692297.1-1|||n.12180843_11462790del||||||,<DEL>|feature_ablation|HIGH|LOC125959471|gene-LOC125959471|gene_variant|gene-LOC125959471|||n.11462790_12180843del||||||,<DEL>|feature_ablation|HIGH|exon-XM…
-1&exon-XM_049675303.1-1&exon-XM_049675311.1-1&exon-XM_049675338.1-1&exon-XM_049675347.1-1&exon-XM_049675355.1-1&exon-XM_049675369.1-1&exon-XM_049675383.1-1&exon-XM_049675394.1-1&exon-XM_049675449.1-1&exon-XM_049675463.1-1&exon-XM_049675472.1-1&exon-XM_049675482.1-1&exon-XM_049675490.1-1&exon-XM_049675498.1-1&exon-XM_049675519.1-1&exon-XM_049675528.1-1&exon-XM_049675552.1-1&exon-XM_049675567.1-1&…
_exon-XM_049675490.1-1|transcript|rna-XM_049675490.1|protein_coding|3/5|c.-321880_*394814del|p.0?|||||,<DEL>|transcript_ablation|HIGH|exon-XM_049675498.1-1|GENE_exon-XM_049675498.1-1|transcript|rna-XM_049675498.1|protein_coding|5/5|c.-321880_*394887del|p.0?|||||,<DEL>|transcript_ablation|HIGH|LOC125948798|gene-LOC125948798|transcript|XM_049675224.1|protein_coding||c.-397810_*317403del|p.0?|||||WA…	0/1	0/1	0/1	0/1	0/1	0/0	0/1	0/1	0/1	0/1	0/1	0/1	0/1	0/1	0/1	0/1	0/1	0/1	0/1	0/1	0/1	0/1	0/1	2024-01-01	0/1	2024-01-01	0/0	0/1	0/1	./.	0/1
NC_064873.1	11499818	INV00005481	T	<INV>	71	LowQual	INV	<INV>|inversion|HIGH|||chromosome|NC_064873.1|||n.11499819_12247866inv||||||,<INV>|inversion|HIGH|exon-XM_049692297.1-1|GENE_exon-XM_049692297.1-1|transcript|rna-XM_049692297.1|protein_coding|2/3|c.-741046_1920+5007inv||||||,<INV>|inversion|HIGH|exon-XM_049692297.1-1|GENE_exon-XM_049692297.1-1|transcript|rna-XM_049692297.1|protein_coding|1/3|c.-741046_1920+5007inv||||||,<INV>|inversion|MODERATE|e…
DERATE|LOC125948798|gene-LOC125948798|gene_variant|gene-LOC125948798|||n.11499819_12247866inv||||||,<INV>|inversion|MODERATE|exon-XR_007468601.1-1|GENE_exon-XR_007468601.1-1|gene_variant|GENE_exon-XR_007468601.1-1|||n.12247866_11499819inv||||||,<INV>|inversion|MODERATE|LOC125948692|gene-LOC125948692|gene_variant|gene-LOC125948692|||n.11499819_12247866inv||||||,<INV>|inversion|MODERATE|exon-XM_049…
RT_CODON,<INV>|inversion|MODERATE|exon-XM_049674933.1-1|GENE_exon-XM_049674933.1-1|transcript|rna-XM_049674933.1|protein_coding|1/10|c.-515281_*209939inv||||||,<INV>|inversion|MODERATE|exon-XM_049674942.1-1|GENE_exon-XM_049674942.1-1|transcript|rna-XM_049674942.1|protein_coding|8/11|c.-515213_*209939inv||||||,<INV>|inversion|MODERATE|exon-XM_049674960.1-1|GENE_exon-XM_049674960.1-1|transcript|rna…	0/0	0/0	0/0	0/0	0/0	0/0	0/0	0/0	0/1	0/0	0/0	0/0	0/0	0/0	0/0	0/1	0/0	0/0	0/0	0/0	0/0	0/0	0/0	0/0	./.	0/0	0/0	0/0	0/1	0/1	0/0
NC_064873.1	11575412	DEL00005525	T	<DEL>	22	LowQual	DEL	<DEL>|chromosome_number_variation|HIGH|||chromosome|NC_064873.1|||n.11575413_12209594del||||||,<DEL>|feature_ablation|HIGH|exon-XR_007469214.1-1|GENE_exon-XR_007469214.1-1|gene_variant|GENE_exon-XR_007469214.1-1|||n.12209594_11575413del||||||,<DEL>|feature_ablation|HIGH|LOC125956707|gene-LOC125956707|gene_variant|gene-LOC125956707|||n.11575413_12209594del||||||,<DEL>|feature_ablation|HIGH|exon-XR…
-XM_049675111.1-1&GENE_exon-XM_049675119.1-1&GENE_exon-XM_049675128.1-1&GENE_exon-XM_049675136.1-1&GENE_exon-XM_049675144.1-1&GENE_exon-XM_049675151.1-1&GENE_exon-XM_049675160.1-1&GENE_exon-XM_049675171.1-1&GENE_exon-XM_049675185.1-1&GENE_exon-XM_049675195.1-1&GENE_exon-XM_049675202.1-1&GENE_exon-XM_049675211.1-1&GENE_exon-XM_049675224.1-1&GENE_exon-XM_049675240.1-1&GENE_exon-XM_049675248.1-1&GEN…
ein_coding||c.-35349_*592757del|p.0?|||||WARNING_TRANSCRIPT_NO_START_CODON,<DEL>|transcript_ablation|HIGH|LOC125955286|gene-LOC125955286|transcript|XM_049686402.1|protein_coding||c.-35349_*592080del|p.0?|||||WARNING_TRANSCRIPT_NO_START_CODON,<DEL>|transcript_ablation|HIGH|LOC125955286|gene-LOC125955286|transcript|XM_049686394.1|protein_coding||c.-35349_*590148del|p.0?|||||WARNING_TRANSCRIPT_NO_ST…	0/0	0/0	0/1	0/0	0/0	0/0	0/1	0/0	0/0	0/0	0/0	0/0	0/0	0/0	0/0	0/0	0/0	0/0	0/0	0/0	0/0	0/0	0/0	0/0	./.	0/0	./.	./.	2024-01-01	0/1	0/0
NC_064873.1	11589033	INV00005529	A	<INV>	25	LowQual	INV	<INV>|inversion|HIGH|||chromosome|NC_064873.1|||n.11589034_12235578inv||||||,<INV>|inversion|MODERATE|exon-XM_049679147.1-1|GENE_exon-XM_049679147.1-1|gene_variant|GENE_exon-XM_049679147.1-1|||n.11589034_12235578inv||||||,<INV>|inversion|MODERATE|LOC125950794|gene-LOC125950794|gene_variant|gene-LOC125950794|||n.11589034_12235578inv||||||,<INV>|inversion|MODERATE|exon-XM_049679142.1-1|GENE_exon-XM…
exon-XM_049675690.1-1&GENE_exon-XM_049675716.1-1&GENE_exon-XM_049675739.1-1&GENE_exon-XM_049679109.1-1&GENE_exon-XM_049679118.1-1&GENE_exon-XM_049679126.1-1&GENE_exon-XM_049679134.1-1&GENE_exon-XM_049679142.1-1&GENE_exon-XM_049679147.1-1&GENE_exon-XM_049679159.1-1&GENE_exon-XM_049679169.1-1&GENE_exon-XM_049679182.1-1&GENE_exon-XM_049686386.1-1&GENE_exon-XM_049686394.1-1&GENE_exon-XM_049686402.1-1…
inv||||||WARNING_TRANSCRIPT_NO_START_CODON,<INV>|inversion|MODERATE|LOC125948498|gene-LOC125948498|transcript|XM_049674703.1|protein_coding||c.-150442_*482818inv||||||WARNING_TRANSCRIPT_NO_START_CODON,<INV>|inversion|MODERATE|LOC125948498|gene-LOC125948498|transcript|XM_049674713.1|protein_coding||c.-150442_*482818inv||||||WARNING_TRANSCRIPT_NO_START_CODON,<INV>|inversion|MODERATE|LOC125948498|ge…	0/0	./.	0/0	0/0	0/0	0/0	0/0	0/0	0/0	0/0	0/0	0/0	0/0	0/0	./.	0/0	0/0	0/0	0/0	0/0	0/0	0/0	0/0	0/0	./.	./.	./.	./.	0/0	0/1	0/0
NC_064873.1	11681849	DUP00005563	A	<DUP>	180	PASS	DUP	<DUP>|duplication|HIGH|||chromosome|NC_064873.1|||n.11681850_12345762dup||||||,<DUP>|duplication|HIGH|exon-XM_049674586.1-1|GENE_exon-XM_049674586.1-1|transcript|rna-XM_049674586.1|protein_coding|4/10|c.120+2662_*642518dup||||||,<DUP>|duplication|HIGH|exon-XM_049674586.1-1|GENE_exon-XM_049674586.1-1|transcript|rna-XM_049674586.1|protein_coding|5/10|c.120+2662_*642518dup||||||,<DUP>|duplication|HI…																																	46.7742
<DUP>|duplication|MODERATE|exon-XR_007468597.1-1|GENE_exon-XR_007468597.1-1|transcript|rna-XR_007468597.1|pseudogene|5/9|n.-57629_*591317dup||||||,<DUP>|duplication|MODERATE|exon-XR_007468599.1-1|GENE_exon-XR_007468599.1-1|transcript|rna-XR_007468599.1|pseudogene|1/8|n.-57629_*591317dup||||||,<DUP>|duplication|MODERATE|exon-XM_049674763.1-1|GENE_exon-XM_049674763.1-1|transcript|rna-XM_049674763.1…	0/0	0/1	0/1	0/1	0/1	2024-01-01	0/0	0/1	0/1	0/1	0/1	0/1	0/1	0/1	0/1	0/1	0/1	0/1	0/1	0/1	0/1	0/0	0/1	0/1	0/1	0/1	0/1	0/1	0/1	0/1	0/1
NC_064873.1	11785709	DUP00005603	A	<DUP>	24	LowQual	DUP	<DUP>|duplication|HIGH|||chromosome|NC_064873.1|||n.11785710_12323157dup||||||,<DUP>|duplication|HIGH|exon-XM_049675088.1-1|GENE_exon-XM_049675088.1-1|transcript|rna-XM_049675088.1|protein_coding|3/6|c.1158+634_*533750dup||||||,<DUP>|duplication|HIGH|exon-XM_049675088.1-1|GENE_exon-XM_049675088.1-1|transcript|rna-XM_049675088.1|protein_coding|4/6|c.1158+634_*533750dup||||||,<DUP>|duplication|HIGH…
ogene|1/1|n.-210052_*327325dup||||||,<DUP>|duplication|MODERATE|LOC125948574|gene-LOC125948574|transcript|XM_049674787.1|protein_coding||c.-337927_*189977dup||||||WARNING_TRANSCRIPT_NO_START_CODON,<DUP>|duplication|MODERATE|exon-XM_049674787.1-1|GENE_exon-XM_049674787.1-1|transcript|rna-XM_049674787.1|protein_coding|7/10|c.-190350_*338415dup||||||,<DUP>|duplication|MODERATE|exon-XM_049674796.1-1|…	0/0	./.	0/0	0/0	0/0	0/0	0/0	0/0	0/0	0/0	0/0	0/0	0/0	0/0	0/0	0/0	0/0	0/0	0/0	0/1	0/0	0/0	0/0	2024-01-01	./.	./.	./.	./.	0/1	0/0	0/0
NC_064873.1	11874389	DUP00005624	T	<DUP>	224	PASS	DUP	<DUP>|duplication|HIGH|||chromosome|NC_064873.1|||n.11874390_12850406dup||||||,<DUP>|duplication|MODERATE|exon-XM_049692343.1-1|GENE_exon-XM_049692343.1-1|gene_variant|GENE_exon-XM_049692343.1-1|||n.12850406_11874390dup||||||,<DUP>|duplication|MODERATE|LOC125959515|gene-LOC125959515|gene_variant|gene-LOC125959515|||n.11874390_12850406dup||||||,<DUP>|duplication|MODERATE|exon-XM_049675338.1-1|GENE…	0/1	0/1	0/0	1/1	1/1	./.	0/1	0/1	0/1	0/1	0/1	0/1	0/0	0/1	0/0	0/1	0/0	0/1	0/1	0/1	0/1	0/0	0/0	0/1	0/0	./.	0/0	0/0	0/1	0/1	0/1		37.931
NC_064873.1	12090262	DEL00005682	G	<DEL>	180	PASS	DEL	<DEL>|chromosome_number_variation|HIGH|||chromosome|NC_064873.1|||n.12090263_12699290del||||||,<DEL>|feature_ablation|HIGH|exon-XR_007469276.1-1|GENE_exon-XR_007469276.1-1|gene_variant|GENE_exon-XR_007469276.1-1|||n.12699290_12090263del||||||,<DEL>|feature_ablation|HIGH|LOC125957932|gene-LOC125957932|gene_variant|gene-LOC125957932|||n.12090263_12699290del||||||,<DEL>|feature_ablation|HIGH|exon-XM…	0/0	0/0	0/0	0/0	0/0	0/0	0/0	0/0	0/0	0/0	0/0	0/0	0/0	0/0	0/0	0/0	0/0	0/0	0/0	0/0	0/0	0/0	0/0	0/0	0/0	0/0	./.	0/0	0/0	0/0	0/1
NC_064873.1	12094711	DEL00005685	A	<DEL>	11	LowQual	DEL	<DEL>|chromosome_number_variation|HIGH|||chromosome|NC_064873.1|||n.12094712_13038737del||||||,<DEL>|feature_ablation|HIGH|exon-XR_007469276.1-1|GENE_exon-XR_007469276.1-1|gene_variant|GENE_exon-XR_007469276.1-1|||n.13038737_12094712del||||||,<DEL>|feature_ablation|HIGH|LOC125957932|gene-LOC125957932|gene_variant|gene-LOC125957932|||n.12094712_13038737del||||||,<DEL>|feature_ablation|HIGH|exon-XM…	0/0	./.	0/0	0/0	0/0	0/0	0/0	0/0	0/0	0/0	0/0	0/0	0/0	0/0	0/0	0/0	0/0	0/0	0/0	0/0	0/0	0/0	0/0	0/0	./.	0/0	./.	0/0	0/0	0/0	0/0
NC_064873.1	12095929	INV00005687	A	<INV>	17	LowQual	INV	<INV>|inversion|HIGH|||chromosome|NC_064873.1|||n.12095930_13063471inv||||||,<INV>|inversion|MODERATE|exon-XR_007469276.1-1|GENE_exon-XR_007469276.1-1|gene_variant|GENE_exon-XR_007469276.1-1|||n.13063471_12095930inv||||||,<INV>|inversion|MODERATE|LOC125957932|gene-LOC125957932|gene_variant|gene-LOC125957932|||n.12095930_13063471inv||||||,<INV>|inversion|MODERATE|exon-XM_049674787.1-1|GENE_exon-XM…	0/0	0/0	0/0	0/0	0/0	0/0	0/0	0/0	0/0	0/0	0/0	0/0	0/0	0/0	0/0	0/0	0/0	0/0	0/0	0/0	0/0	0/0	0/0	./.	./.	./.	0/0	0/0	0/1	0/1	0/1
NC_064873.1	12096307	INV00005688	G	<INV>	55	PASS	INV	<INV>|inversion|HIGH|||chromosome|NC_064873.1|||n.12096308_13057193inv||||||,<INV>|inversion|MODERATE|exon-XR_007469276.1-1|GENE_exon-XR_007469276.1-1|gene_variant|GENE_exon-XR_007469276.1-1|||n.13057193_12096308inv||||||,<INV>|inversion|MODERATE|LOC125957932|gene-LOC125957932|gene_variant|gene-LOC125957932|||n.12096308_13057193inv||||||,<INV>|inversion|MODERATE|exon-XM_049674787.1-1|GENE_exon-XM…	0/0	0/0	./.	0/0	0/0	0/0	0/0	0/1	0/0	0/0	0/1	0/1	0/0	0/0	0/0	0/1	0/0	0/0	0/0	0/0	0/0	0/0	0/0	2024-01-01	./.	./.	./.	0/0	0/1	0/1	0/1
NC_064873.1	12103306	INV00005690	A	<INV>	38	LowQual	INV	<INV>|inversion|HIGH|||chromosome|NC_064873.1|||n.12103307_12239439inv||||||,<INV>|inversion|MODERATE|exon-XR_007469276.1-1|GENE_exon-XR_007469276.1-1|gene_variant|GENE_exon-XR_007469276.1-1|||n.12239439_12103307inv||||||,<INV>|inversion|MODERATE|LOC125957932|gene-LOC125957932|gene_variant|gene-LOC125957932|||n.12103307_12239439inv||||||,<INV>|inversion|MODERATE|exon-XM_049674787.1-1|GENE_exon-XM…	0/0	./.	0/1	0/0	0/0	0/0	0/0	0/0	0/0	0/0	0/0	0/0	0/0	0/0	0/0	0/0	0/0	0/0	0/0	0/1	0/0	0/0	0/0	0/0	./.	./.	./.	0/1	0/0	0/1	0/0
NC_064873.1	12105327	INV00005691	T	<INV>	84	PASS	INV	<INV>|inversion|HIGH|||chromosome|NC_064873.1|||n.12105328_13010014inv||||||,<INV>|inversion|MODERATE|exon-XR_007469276.1-1|GENE_exon-XR_007469276.1-1|gene_variant|GENE_exon-XR_007469276.1-1|||n.13010014_12105328inv||||||,<INV>|inversion|MODERATE|LOC125957932|gene-LOC125957932|gene_variant|gene-LOC125957932|||n.12105328_13010014inv||||||,<INV>|inversion|MODERATE|exon-XM_049674787.1-1|GENE_exon-XM…	0/0	0/0	0/0	0/0	0/0	0/0	0/0	0/0	0/0	0/0	0/0	0/0	0/1	0/0	0/0	0/0	0/0	0/0	0/0	0/0	0/0	0/0	0/0	./.	./.	0/0	0/0	./.	0/1	0/1	0/1
NC_064873.1	12134424	INV00005698	T	<INV>	18	LowQual	INV	<INV>|inversion|HIGH|||chromosome|NC_064873.1|||n.12134425_12538569inv||||||,<INV>|inversion|MODERATE|exon-XR_007468620.1-1|GENE_exon-XR_007468620.1-1|gene_variant|GENE_exon-XR_007468620.1-1|||n.12134425_12538569inv||||||,<INV>|inversion|MODERATE|LOC125948977|gene-LOC125948977|gene_variant|gene-LOC125948977|||n.12134425_12538569inv||||||,<INV>|inversion|MODERATE|exon-XM_049675552.1-1|GENE_exon-XM…	0/0	./.	0/0	0/0	0/0	0/0	./.	0/0	0/0	0/0	0/0	0/1	0/0	0/0	0/0	0/0	0/0	0/0	0/0	0/0	0/0	0/0	0/0	0/0	0/0	./.	0/0	0/0	0/1	0/1	0/1
NC_064873.1	12136409	DEL00005701	C	<DEL>	72	LowQual	DEL	<DEL>|chromosome_number_variation|HIGH|||chromosome|NC_064873.1|||n.12136410_13065177del||||||,<DEL>|feature_ablation|HIGH|exon-XR_007468620.1-1|GENE_exon-XR_007468620.1-1|gene_variant|GENE_exon-XR_007468620.1-1|||n.12136410_13065177del||||||,<DEL>|feature_ablation|HIGH|LOC125948448&LOC125948602&LOC125948610&LOC125948618&LOC125948702&LOC125948731&LOC125948832&LOC125948841&LOC125948879&LOC12594894…	0/0	0/0	0/0	0/0	0/0	0/0	0/0	0/0	0/0	0/0	0/0	0/0	0/1	0/0	0/0	0/0	0/0	0/0	0/0	0/0	0/0	0/1	0/0	0/0	./.	0/0	0/0	0/0	0/0	0/0	0/0
NC_064873.1	12163707	INV00005707	T	<INV>	240	PASS	INV	<INV>|upstream_gene_variant|MODIFIER|exon-XM_049675303.1-1|GENE_exon-XM_049675303.1-1|transcript|rna-XM_049675303.1|protein_coding||c.-4361_-3944inv|||||3489|,<INV>|upstream_gene_variant|MODIFIER|exon-XM_049675311.1-1|GENE_exon-XM_049675311.1-1|transcript|rna-XM_049675311.1|protein_coding||c.-4521_-4104inv|||||3489|,<INV>|downstream_gene_variant|MODIFIER|LOC125948832|gene-LOC125948832|transcript|…	0/0	0/0	0/0	0/0	0/0	0/0	0/0	0/0	0/0	0/0	0/0	0/0	0/0	0/0	0/0	0/0	0/0	0/0	0/0	0/0	0/0	0/0	0/0	0/0	0/0	0/0	0/0	0/0	0/0	0/1	0/0
NC_064873.1	12166189	INV00005708	C	<INV>	120	LowQual	INV	<INV>|exon_region|MODIFIER|exon-XM_049675076.1-1|GENE_exon-XM_049675076.1-1|transcript|rna-XM_049675076.1|protein_coding|3/4|c.||||||INFO_REALIGN_3_PRIME,<INV>|exon_region|MODIFIER|exon-XM_049675084.1-1|GENE_exon-XM_049675084.1-1|transcript|rna-XM_049675084.1|protein_coding|3/4|c.||||||INFO_REALIGN_3_PRIME,<INV>|non_coding_transcript_variant|MODIFIER|LOC125948731|gene-LOC125948731|transcript|XM_0…	0/0	0/0	./.	0/0	0/0	0/0	0/0	0/0	0/0	0/0	0/0	0/0	0/0	0/0	0/0	0/0	0/0	0/0	0/0	0/0	0/0	0/0	0/0	./.	./.	./.	./.	0/0	2024-01-01	0/1	0/1
NC_064873.1	12168608	INV00005709	A	<INV>	180	PASS	INV	<INV>|upstream_gene_variant|MODIFIER|LOC125948610|gene-LOC125948610|transcript|XM_049674859.1|protein_coding||c.-4758_-4042inv|||||4759|WARNING_TRANSCRIPT_NO_START_CODON,<INV>|upstream_gene_variant|MODIFIER|exon-XM_049674859.1-1|GENE_exon-XM_049674859.1-1|transcript|rna-XM_049674859.1|protein_coding||c.-5080_-4364inv|||||4759|,<INV>|downstream_gene_variant|MODIFIER|LOC125948731|gene-LOC125948731|…	0/0	0/0	0/1	0/0	0/0	0/0	0/0	0/0	0/0	0/0	0/0	0/0	0/0	0/0	0/0	0/0	0/0	0/0	0/0	0/0	0/0	0/0	0/0	0/0	./.	./.	0/0	./.	0/1	0/1	0/1
NC_064874.1	248333	DUP00006201	C	<DUP>	180	PASS	DUP	<DUP>|frameshift_variant&stop_gained|HIGH|exon-XM_049682371.1-1|GENE_exon-XM_049682371.1-1|transcript|rna-XM_049682371.1|protein_coding|7/7|c.297+242_*577001dup|p.Ter369fs||1108/1107|370/368||,<DUP>|frameshift_variant&stop_gained|HIGH|exon-XM_049682370.1-1|GENE_exon-XM_049682370.1-1|transcript|rna-XM_049682370.1|protein_coding|10/11|c.1911+242_*577001dup|p.Ter907fs||2722/2721|908/906||,<DUP>|fram…																																	1.72414
952706|transcript|XM_049682358.1|protein_coding||c.-405372_*150723dup||||||WARNING_TRANSCRIPT_NO_START_CODON,<DUP>|duplication|MODERATE|LOC125952706|gene-LOC125952706|transcript|XM_049682355.1|protein_coding||c.-405372_*143951dup||||||WARNING_TRANSCRIPT_NO_START_CODON,<DUP>|duplication|MODERATE|LOC125952706|gene-LOC125952706|transcript|XM_049682353.1|protein_coding||c.-407324_*150723dup||||||WARN…
ding||c.-572542_*4806dup|||||572543|WARNING_TRANSCRIPT_NO_START_CODON,<DUP>|upstream_gene_variant|MODIFIER|LOC125952714|gene-LOC125952714|transcript|XM_049682371.1|protein_coding|||||||576453|WARNING_TRANSCRIPT_NO_START_CODON,<DUP>|upstream_gene_variant|MODIFIER|LOC125952714|gene-LOC125952714|transcript|XM_049682372.1|protein_coding|||||||576453|WARNING_TRANSCRIPT_NO_START_CODON,<DUP>|downstream_…
691802.1-1|GENE_exon-XM_049692482.1-1-GENE_exon-XM_049691802.1-1|intergenic_region|GENE_exon-XM_049692482.1-1-GENE_exon-XM_049691802.1-1|||n.248334_826669dup||||||,<DUP>|intergenic_region|MODIFIER|exon-XM_049691804.1-1-exon-XM_049691801.1-1|GENE_exon-XM_049691804.1-1-GENE_exon-XM_049691801.1-1|intergenic_region|GENE_exon-XM_049691804.1-1-GENE_exon-XM_049691801.1-1|||n.248334_826669dup||||||,<DUP>…	0/0	0/0	0/0	0/0	0/0	0/0	0/0	0/0	0/0	0/0	0/0	0/0	0/0	0/0	0/0	0/0	0/0	0/0	0/0	0/0	0/0	0/0	0/0	0/0	0/0	0/0	./.	0/1	0/0	0/0	0/0
NC_064874.1	254152	DUP00006203	C	<DUP>	180	PASS	DUP	<DUP>|stop_gained&duplication|HIGH|exon-XM_049681528.1-1|GENE_exon-XM_049681528.1-1|transcript|rna-XM_049681528.1|protein_coding|3/12|c.210+3950_*823266dup|||1537/1536|513/511||,<DUP>|splice_donor_variant&splice_region_variant&5_prime_UTR_variant&intron_variant|HIGH|exon-XM_049681518.1-1|GENE_exon-XM_049681518.1-1|transcript|rna-XM_049681518.1|protein_coding|1/2|c.-816629_-34+39773dup|||||188366|…																																	1.72414
C125950396|transcript|XM_049678346.1|protein_coding||c.-608502_*241414dup||||||WARNING_TRANSCRIPT_NO_START_CODON,<DUP>|duplication|MODERATE|exon-XM_049678346.1-1|GENE_exon-XM_049678346.1-1|transcript|rna-XM_049678346.1|protein_coding|1/3|c.-608503_*241414dup||||||,<DUP>|duplication|MODERATE|LOC125950397|gene-LOC125950397|transcript|XM_049678347.1|protein_coding||c.-615582_*239806dup||||||WARNING_…
udogene|1/3|n.-499918_*352712dup|||||0|,<DUP>|upstream_gene_variant|MODIFIER|LOC125952730|gene-LOC125952730|transcript|XM_049682399.1|protein_coding||c.-357930_*488541dup|||||357931|WARNING_TRANSCRIPT_NO_START_CODON,<DUP>|upstream_gene_variant|MODIFIER|exon-XM_049682399.1-1|GENE_exon-XM_049682399.1-1|transcript|rna-XM_049682399.1|protein_coding|1/13|c.-358216_*488634dup|||||357931|,<DUP>|upstream…
75_*835728dup|||||0|,<DUP>|downstream_gene_variant|MODIFIER|LOC125951701|gene-LOC125951701|transcript|XM_049680683.1|protein_coding||c.-46843_*767008dup|||||0|WARNING_TRANSCRIPT_NO_START_CODON,<DUP>|downstream_gene_variant|MODIFIER|exon-XM_049680683.1-1|GENE_exon-XM_049680683.1-1|transcript|rna-XM_049680683.1|protein_coding|8/9|c.-47854_*767437dup|||||0|,<DUP>|downstream_gene_variant|MODIFIER|LOC…
1061_*54216dup|||||0|WARNING_TRANSCRIPT_NO_START_CODON,<DUP>|downstream_gene_variant|MODIFIER|exon-XM_049681549.1-1|GENE_exon-XM_049681549.1-1|transcript|rna-XM_049681549.1|protein_coding|3/3|c.-54242_*801393dup|||||801062|,<DUP>|downstream_gene_variant|MODIFIER|LOC125952214|gene-LOC125952214|transcript|XM_049681553.1|protein_coding||c.-802700_*52260dup|||||0|WARNING_TRANSCRIPT_NO_START_CODON,<DU…	0/0	0/1	0/0	0/0	0/0	0/0	0/0	0/0	0/0	0/0	0/0	0/0	0/0	0/0	0/0	0/0	0/0	0/0	0/0	0/0	0/0	0/0	0/0	0/0	0/0	./.	./.	0/0	0/0	0/0	0/0
NC_064874.1	457853	INV00006264	A	<INV>	240	PASS	INV	<INV>|gene_fusion|HIGH|LOC125949473&exon-XM_049678203.1-1|gene-LOC125949473&GENE_exon-XM_049678203.1-1|gene_variant|GENE_exon-XM_049678203.1-1|||n.458586_457854inv||||||,<INV>|gene_fusion|HIGH|LOC125950328&exon-XM_049676485.1-1|gene-LOC125950328&GENE_exon-XM_049676485.1-1|gene_variant|gene-LOC125950328|||n.457854_458586inv||||||,<INV>|bidirectional_gene_fusion|HIGH|exon-XM_049676485.1-1&exon-XM_0…	0/0	0/0	0/0	0/0	0/0	0/0	0/0	0/0	0/0	0/0	0/0	0/0	0/0	0/0	0/0	0/0	0/0	0/0	0/0	0/0	0/0	0/0	0/0	0/0	0/0	0/0	0/0	0/0	0/1	0/0	0/0
NC_064874.1	460477	INV00006265	G	<INV>	180	PASS	INV	<INV>|upstream_gene_variant|MODIFIER|exon-XM_049676485.1-1|GENE_exon-XM_049676485.1-1|transcript|rna-XM_049676485.1|protein_coding||c.-1566_-914inv|||||862|,<INV>|downstream_gene_variant|MODIFIER|LOC125949473|gene-LOC125949473|transcript|XM_049676485.1|protein_coding||c.*862_*1514inv|||||862|WARNING_TRANSCRIPT_NO_START_CODON,<INV>|intron_variant|MODIFIER|exon-XM_049678203.1-1|GENE_exon-XM_0496782…	0/0	0/1	0/0	0/0	0/0	0/0	0/0	0/0	0/0	0/0	0/0	0/0	0/0	0/0	0/0	0/0	0/0	0/0	0/0	0/0	0/0	0/0	0/0	./.	./.	./.	./.	0/0	0/1	0/0	2024-01-01
NC_064874.1	1857626	INV00006662	T	<INV>	360	PASS	INV	<INV>|inversion|HIGH|exon-XM_049682522.1-1|GENE_exon-XM_049682522.1-1|transcript|rna-XM_049682522.1|protein_coding|5/8|c.134-6_691inv||1249/2125||||,<INV>|inversion|HIGH|exon-XM_049682522.1-1|GENE_exon-XM_049682522.1-1|transcript|rna-XM_049682522.1|protein_coding|4/8|c.134-6_691inv||1249/2125||||,<INV>|inversion|HIGH|exon-XM_049682522.1-1|GENE_exon-XM_049682522.1-1|transcript|rna-XM_049682522.1|p…	0/0	0/0	0/0	0/0	0/0	0/0	0/0	0/0	0/0	0/0	0/0	0/0	0/0	0/0	0/0	0/0	0/0	0/0	0/0	0/0	0/0	0/0	0/0	0/0	./.	./.	0/0	./.	0/1	0/1	0/1
NC_064874.1	1860372	DEL00006663	A	<DEL>	298	PASS	DEL	<DEL>|splice_donor_variant&splice_region_variant&5_prime_UTR_variant&intron_variant|HIGH|exon-XM_049682522.1-1|GENE_exon-XM_049682522.1-1|transcript|rna-XM_049682522.1|protein_coding|1/8|c.-189_-40+114del|||||1771|,<DEL>|splice_region_variant|LOW|exon-XM_049682522.1-1|GENE_exon-XM_049682522.1-1|transcript|rna-XM_049682522.1|protein_coding|1/8|c.-189_-40+114del||||||,<DEL>|upstream_gene_variant|MO…	0/0	0/0	0/0	0/0	0/0	2024-01-01	2024-01-01	0/1	2024-01-01	0/0	0/0	0/0	0/0	0/0	0/0	0/0	0/0	0/0	0/0	0/0	0/0	./.	0/0	0/0	0/0	./.	0/0	0/0	0/0	0/0	0/1
NC_064874.1	8556654	DEL00008663	A	<DEL>	139	PASS	DEL	<DEL>|exon_loss_variant|HIGH|exon-XM_049679784.1-1|GENE_exon-XM_049679784.1-1|transcript|rna-XM_049679784.1|protein_coding|1/2|c.-1903_1245del||||||,<DEL>|gene_fusion|HIGH|LOC125951114&LOC125951155|gene-LOC125951114&gene-LOC125951155|gene_variant|gene-LOC125951114|||n.8556655_8559913del||||||,<DEL>|gene_fusion|HIGH|LOC125951114&exon-XM_049679784.1-1|gene-LOC125951114&GENE_exon-XM_049679784.1-1|ge…	0/1	./.	0/0	0/0	0/1	0/1	0/1	0/0	0/1	0/0	0/0	0/1	0/0	0/0	0/0	0/0	0/0	0/1	0/0	0/0	0/0	0/1	0/0	./.	./.	0/0	2024-01-01	./.	./.	0/0	0/1
NC_064874.1	13550634	DEL00010475	C	<DEL>	34	LowQual	DEL	<DEL>|chromosome_number_variation|HIGH|||chromosome|NC_064874.1|||n.13550635_14544238del||||||,<DEL>|feature_ablation|HIGH|exon-XM_049679256.1-1|GENE_exon-XM_049679256.1-1|gene_variant|GENE_exon-XM_049679256.1-1|||n.13550635_14544238del||||||,<DEL>|feature_ablation|HIGH|LOC125950857&LOC125950858&LOC125950860&LOC125950861&LOC125950862&LOC125950864&LOC125950865&LOC125950867&LOC125950870&LOC12595087…
variant|gene-LOC125953019|||n.13550635_14544238del||||||,<DEL>|feature_ablation|HIGH|exon-XR_007468939.1-1|GENE_exon-XR_007468939.1-1|gene_variant|GENE_exon-XR_007468939.1-1|||n.13550635_14544238del||||||,<DEL>|feature_ablation|HIGH|LOC125953020|gene-LOC125953020|gene_variant|gene-LOC125953020|||n.13550635_14544238del||||||,<DEL>|feature_ablation|HIGH|exon-XR_007468940.1-1|GENE_exon-XR_007468940.…
EL>|transcript_ablation|HIGH|Trnar-acg|gene-Trnar-acg-5|transcript|rna-Trnar-acg-5|protein_coding|1/1|c.-337428_*656103del|p.0?|||||WARNING_TRANSCRIPT_INCOMPLETE,<DEL>|transcript_ablation|HIGH|Trnae-uuc|gene-Trnae-uuc|transcript|rna-Trnae-uuc|protein_coding|1/1|c.-335775_*657757del|p.0?|||||WARNING_TRANSCRIPT_NO_START_CODON,<DEL>|transcript_ablation|HIGH|Trnaa-ugc|gene-Trnaa-ugc-2|transcript|rna-…
E_exon-XM_049679261.1-1|transcript|rna-XM_049679261.1|protein_coding|1/2|c.-846781_*145203del|p.0?|||||,<DEL>|transcript_ablation|HIGH|LOC125950908|gene-LOC125950908|transcript|XM_049679290.1|protein_coding||c.-849582_*143237del|p.0?|||||WARNING_TRANSCRIPT_NO_START_CODON,<DEL>|transcript_ablation|HIGH|exon-XM_049679290.1-1|GENE_exon-XM_049679290.1-1|transcript|rna-XM_049679290.1|protein_coding|1/…	0/1	0/0	0/0	0/1	0/1	0/1	0/1	0/1	0/1	0/1	0/1	0/1	0/1	0/1	0/1	0/1	0/1	0/1	0/1	0/1	0/1	0/1	0/1	0/0	./.	./.	0/0	0/0	./.	0/0	0/0
NC_064874.1	14303489	INV00010749	C	<INV>	240	PASS	INV	<INV>|upstream_gene_variant|MODIFIER|exon-XM_049679267.1-1|GENE_exon-XM_049679267.1-1|transcript|rna-XM_049679267.1|protein_coding||c.-409_-70inv|||||70|,<INV>|upstream_gene_variant|MODIFIER|LOC125950886|gene-LOC125950886|transcript|XM_049679266.1|protein_coding||c.-2631_-2292inv|||||2632|WARNING_TRANSCRIPT_NO_START_CODON,<INV>|downstream_gene_variant|MODIFIER|LOC125950892|gene-LOC125950892|trans…	0/0	0/0	0/0	0/0	0/0	0/0	0/0	0/0	0/0	0/0	0/0	0/0	0/0	0/0	0/0	0/0	0/0	0/0	0/0	0/0	0/0	0/0	0/0	./.	./.	./.	./.	0/0	0/1	0/1	0/1
NC_064874.1	14388954	DEL00010789	T	<DEL>	134	PASS	DEL	<DEL>|feature_ablation|HIGH|LOC125950881&LOC125950883&exon-XM_049679263.1-1&exon-XM_049679265.1-1|gene-LOC125950881&gene-LOC125950883&GENE_exon-XM_049679263.1-1&GENE_exon-XM_049679265.1-1|gene_variant|gene-LOC125950881|||n.14388955_14391450del||||||,<DEL>|transcript_ablation|HIGH|LOC125950883|gene-LOC125950883|transcript|XM_049679265.1|protein_coding||c.-233_*668del|p.0?|||||WARNING_TRANSCRIPT_NO…	0/0	0/0	2024-01-01	0/1	0/1	0/1	0/0	0/0	0/1	0/0	0/1	0/1	0/0	0/0	0/1	0/0	0/0	0/1	0/0	0/0	0/0	0/0	0/0	./.	./.	./.	./.	0/0	0/0	0/0	./.
NC_064874.1	14390132	DEL00010790	A	<DEL>	73	LowQual	DEL	<DEL>|exon_loss_variant|HIGH|exon-XM_049679270.1-1|GENE_exon-XM_049679270.1-1|transcript|rna-XM_049679270.1|protein_coding|1/2|c.-1865_689del||||||,<DEL>|gene_fusion|HIGH|LOC125950881&exon-XM_049679265.1-1|gene-LOC125950881&GENE_exon-XM_049679265.1-1|gene_variant|GENE_exon-XM_049679265.1-1|||n.14390133_14392744del||||||,<DEL>|gene_fusion|HIGH|exon-XM_049679263.1-1&exon-XM_049679265.1-1|GENE_exon-…	0/0	./.	0/0	0/0	0/0	0/0	0/0	0/0	0/0	0/0	0/1	0/0	0/0	0/0	0/1	0/0	0/0	0/0	0/0	0/1	0/1	0/0	0/0	./.	./.	./.	./.	0/0	0/1	0/0	0/0
NC_064874.1	14390502	DUP00010791	A	<DUP>	62	LowQual	DUP	<DUP>|gene_fusion|HIGH|LOC125950881&exon-XM_049679265.1-1|gene-LOC125950881&GENE_exon-XM_049679265.1-1|gene_variant|GENE_exon-XM_049679265.1-1|||n.14390503_14392971dup||||||,<DUP>|gene_fusion|HIGH|exon-XM_049679263.1-1&exon-XM_049679265.1-1|GENE_exon-XM_049679263.1-1&GENE_exon-XM_049679265.1-1|gene_variant|GENE_exon-XM_049679265.1-1|||n.14390503_14392971dup||||||,<DUP>|gene_fusion|HIGH|exon-XM_04…	0/0	./.	0/0	0/0	0/0	0/0	0/0	0/0	0/0	0/0	0/1	0/0	0/0	0/0	0/0	0/0	0/0	0/0	0/0	0/1	0/0	0/0	0/0	./.	./.	./.	./.	./.	0/1	0/0	0/1
NC_064874.1	14390509	DUP00010792	G	<DUP>	14	LowQual	DUP	<DUP>|gene_fusion|HIGH|LOC125950881&exon-XM_049679265.1-1|gene-LOC125950881&GENE_exon-XM_049679265.1-1|gene_variant|GENE_exon-XM_049679265.1-1|||n.14390510_14396608dup||||||,<DUP>|gene_fusion|HIGH|exon-XM_049679262.1-1&exon-XM_049679265.1-1|GENE_exon-XM_049679262.1-1&GENE_exon-XM_049679265.1-1|gene_variant|GENE_exon-XM_049679265.1-1|||n.14390510_14396608dup||||||,<DUP>|gene_fusion|HIGH|exon-XM_04…	0/0	./.	0/0	0/0	0/0	0/0	0/0	0/0	0/0	0/0	0/0	0/0	0/0	0/0	0/0	0/0	0/0	0/0	0/0	0/0	0/0	0/0	0/0	./.	./.	./.	2024-01-01	./.	0/0	0/0	0/1
NC_064874.1	14390936	DEL00010793	C	<DEL>	240	PASS	DEL	<DEL>|upstream_gene_variant|MODIFIER|LOC125950889|gene-LOC125950889|transcript|XM_049679270.1|protein_coding||c.-1060_-1033delCNNNNNNNNNNNNNNNNNNNNNNNNNNN|||||1061|WARNING_TRANSCRIPT_NO_START_CODON,<DEL>|upstream_gene_variant|MODIFIER|exon-XM_049679270.1-1|GENE_exon-XM_049679270.1-1|transcript|rna-XM_049679270.1|protein_coding||c.-1061_-1034delCNNNNNNNNNNNNNNNNNNNNNNNNNNN|||||1061|,<DEL>|upstream…	0/0	0/0	2024-01-01	2024-01-01	0/1	0/1	0/1	0/1	0/1	2024-01-01	2024-01-01	0/0	2024-01-01	0/1	0/1	2024-01-01	0/0	0/1	0/0	0/0	0/0	2024-01-01	0/0	2024-01-01	0/0	./.	0/0	0/0	./.	0/0	2024-01-01
NC_064874.1	14392189	DUP00010794	G	<DUP>	175	PASS	DUP	<DUP>|gene_fusion|HIGH|exon-XM_049679262.1-1&exon-XM_049679263.1-1|GENE_exon-XM_049679262.1-1&GENE_exon-XM_049679263.1-1|gene_variant|GENE_exon-XM_049679263.1-1|||n.14392190_14395703dup||||||,<DUP>|gene_fusion|HIGH|LOC125950881&exon-XM_049679262.1-1|gene-LOC125950881&GENE_exon-XM_049679262.1-1|gene_variant|gene-LOC125950881|||n.14392190_14395703dup||||||,<DUP>|gene_fusion|HIGH|LOC125950881&exon-X…	0/0	./.	0/0	0/0	0/1	0/1	0/0	0/0	0/0	0/0	0/0	0/1	0/0	0/1	0/0	0/0	0/0	0/0	0/1	0/0	0/0	0/0	0/1	0/1	./.	1/1	./.	1/1	0/1	0/0	1/1		25
NC_064874.1	14392752	DEL00010795	T	<DEL>	92	LowQual	DEL	<DEL>|exon_loss_variant|HIGH|exon-XM_049679263.1-1|GENE_exon-XM_049679263.1-1|transcript|rna-XM_049679263.1|protein_coding|2/3|c.-3-2727_721del||||||,<DEL>|exon_loss_variant|HIGH|exon-XM_049679262.1-1|GENE_exon-XM_049679262.1-1|transcript|rna-XM_049679262.1|protein_coding|1/2|c.-2436_1015del||||||,<DEL>|gene_fusion|HIGH|exon-XM_049679262.1-1&exon-XM_049679263.1-1|GENE_exon-XM_049679262.1-1&GENE_e…	0/0	./.	0/0	0/1	0/1	0/1	0/0	0/0	0/1	0/1	0/1	0/0	0/0	0/0	0/1	0/0	0/0	0/0	0/0	0/1	0/1	0/0	0/0	0/0	./.	./.	./.	0/0	2024-01-01	0/0	0/0
NC_064874.1	14393773	DEL00010796	T	<DEL>	628	PASS	DEL	<DEL>|upstream_gene_variant|MODIFIER|LOC125950881|gene-LOC125950881|transcript|XM_049679262.1|protein_coding||c.-1227_-736del|||||1228|WARNING_TRANSCRIPT_NO_START_CODON,<DEL>|upstream_gene_variant|MODIFIER|exon-XM_049679262.1-1|GENE_exon-XM_049679262.1-1|transcript|rna-XM_049679262.1|protein_coding||c.-1415_-924del|||||1228|,<DEL>|upstream_gene_variant|MODIFIER|LOC125950880|gene-LOC125950880|tran…	2024-01-01	2024-01-01	2024-01-01	2024-01-01	2024-01-01	2024-01-01	2024-01-01	2024-01-01	2024-01-01	2024-01-01	2024-01-01	2024-01-01	2024-01-01	2024-01-01	2024-01-01	2024-01-01	2024-01-01	2024-01-01	2024-01-01	2024-01-01	2024-01-01	2024-01-01	2024-01-01	2024-01-01	2024-01-01	./.	2024-01-01	2024-01-01	2024-01-01	2024-01-01	2024-01-01
NC_064874.1	14393856	INV00010797	T	<INV>	119	LowQual	INV	<INV>|upstream_gene_variant|MODIFIER|LOC125950881|gene-LOC125950881|transcript|XM_049679262.1|protein_coding||c.-1144_-882inv|||||1145|WARNING_TRANSCRIPT_NO_START_CODON,<INV>|upstream_gene_variant|MODIFIER|exon-XM_049679262.1-1|GENE_exon-XM_049679262.1-1|transcript|rna-XM_049679262.1|protein_coding||c.-1332_-1070inv|||||1145|,<INV>|upstream_gene_variant|MODIFIER|LOC125950880|gene-LOC125950880|tra…	0/0	0/0	0/0	0/0	0/0	0/0	0/0	0/0	0/0	0/0	0/0	0/0	0/0	0/0	0/0	0/0	0/0	0/0	0/0	0/0	0/0	0/0	0/0	0/0	0/0	0/0	0/0	0/0	2024-01-01	0/1	0/1
NC_064874.1	14586567	DUP00010862	T	<DUP>	246	PASS	DUP	<DUP>|stop_gained&duplication&splice_region_variant|HIGH|exon-XM_049674278.1-1|GENE_exon-XM_049674278.1-1|transcript|rna-XM_049674278.1|protein_coding|11/11|c.2026_*170962dup|p.Ile676_Ter824dup||2473/2472|825/823||,<DUP>|duplication|MODERATE|LOC125948320&LOC125948321&LOC125948323&LOC125948324&LOC125948325&LOC125948326&LOC125948327&LOC125948328&LOC125948330&LOC125948331&LOC125948332&LOC125948333&L…	0/1	./.	0/1	0/0	0/0	0/0	0/0	0/0	0/1	0/0	0/1	0/0	0/1	0/0	0/0	0/1	0/0	0/1	0/1	0/1	0/1	0/1	0/0	0/1	./.	./.	./.	1/1	./.	0/1	0/0		28.8462
NC_064874.1	14586568	DEL00010863	A	<DEL>	224	PASS	DEL	<DEL>|feature_ablation|HIGH|LOC125948320&LOC125948321&LOC125948323&LOC125948324&LOC125948325&LOC125948326&LOC125948327&LOC125948328&LOC125948330&LOC125948331&LOC125948332&LOC125948333&LOC125948334&LOC125951700&LOC125951703&LOC125951705&LOC125951710&LOC125951715&LOC125958717&exon-XM_049674260.1-1&exon-XM_049674261.1-1&exon-XM_049674262.1-1&exon-XM_049674263.1-1&exon-XM_049674264.1-1&exon-XM_049674…	0/1	./.	0/0	0/0	0/1	0/1	0/1	0/1	0/1	0/0	0/1	0/1	0/1	0/1	0/1	0/1	0/0	0/1	0/1	0/1	0/1	0/1	0/1	2024-01-01	./.	2024-01-01	2024-01-01	2024-01-01	2024-01-01	2024-01-01	./.
NC_064874.1	15509869	DUP00011213	A	<DUP>	470	PASS	DUP	<DUP>|duplication|MODERATE|LOC125951721&exon-XM_049680716.1-1|gene-LOC125951721&GENE_exon-XM_049680716.1-1|||||||||||,<DUP>|duplication|MODERATE|LOC125951721|gene-LOC125951721|transcript|XM_049680716.1|protein_coding||c.-645_*484dup||||||WARNING_TRANSCRIPT_NO_START_CODON,<DUP>|duplication|MODERATE|exon-XM_049680716.1-1|GENE_exon-XM_049680716.1-1|transcript|rna-XM_049680716.1|protein_coding|2/2|c.…	0/1	./.	2024-01-01	0/1	0/1	0/1	0/1	0/1	0/1	0/1	0/1	0/1	0/1	0/1	0/0	0/1	0/1	0/0	0/1	0/1	0/1	0/0	0/1	2024-01-01	./.	./.	./.	2024-01-01	2024-01-01	./.	0/0
NC_064874.1	15510713	DUP00011214	C	<DUP>	224	PASS	DUP	<DUP>|gene_fusion|HIGH|exon-XM_049680716.1-1&exon-XM_049680724.1-1|GENE_exon-XM_049680716.1-1&GENE_exon-XM_049680724.1-1|gene_variant|GENE_exon-XM_049680716.1-1|||n.15514362_15510714dup||||||,<DUP>|gene_fusion|HIGH|LOC125951721&LOC125951724|gene-LOC125951721&gene-LOC125951724|gene_variant|gene-LOC125951721|||n.15510714_15514362dup||||||,<DUP>|bidirectional_gene_fusion|HIGH|LOC125951724&exon-XM_04…	0/1	1/1	0/1	0/1	0/0	0/0	0/1	0/0	0/1	0/1	0/1	0/1	0/1	0/1	0/0	0/1	0/0	0/0	0/1	0/0	0/1	0/0	0/0	0/0	./.	0/0	./.	./.	0/1	0/1	0/1		32.1429
NC_064874.1	15511047	DEL00011215	C	<DEL>	260	PASS	DEL	<DEL>|feature_ablation|HIGH|LOC125951010&LOC125951721&LOC125951724&exon-XM_049679494.1-1&exon-XM_049680716.1-1&exon-XM_049680724.1-1|gene-LOC125951010&gene-LOC125951721&gene-LOC125951724&GENE_exon-XM_049679494.1-1&GENE_exon-XM_049680716.1-1&GENE_exon-XM_049680724.1-1|gene_variant|gene-LOC125951721|||n.15511048_15514562del||||||,<DEL>|transcript_ablation|HIGH|LOC125951010|gene-LOC125951010|transcr…	0/1	./.	0/1	0/1	0/1	0/1	0/1	0/0	0/1	0/1	0/1	0/1	0/1	0/0	0/0	0/1	0/1	0/0	0/1	0/1	0/1	0/1	0/1	2024-01-01	./.	./.	./.	./.	0/1	0/0	2024-01-01
NC_064874.1	15511742	DUP00011216	T	<DUP>	80	LowQual	DUP	<DUP>|gene_fusion|HIGH|exon-XM_049680716.1-1&exon-XM_049680724.1-1|GENE_exon-XM_049680716.1-1&GENE_exon-XM_049680724.1-1|gene_variant|GENE_exon-XM_049680716.1-1|||n.15515558_15511743dup||||||,<DUP>|gene_fusion|HIGH|LOC125951721&LOC125951724|gene-LOC125951721&gene-LOC125951724|gene_variant|gene-LOC125951721|||n.15511743_15515558dup||||||,<DUP>|bidirectional_gene_fusion|HIGH|LOC125951724&exon-XM_04…	0/0	./.	0/0	0/1	0/0	0/0	0/0	0/1	0/0	0/1	0/1	0/0	0/0	0/0	0/0	0/0	0/0	0/0	0/0	0/0	0/1	0/1	0/0	./.	./.	2024-01-01	./.	0/0	./.	2024-01-01	0/1
NC_064874.1	15515279	INV00011217	C	<INV>	139	PASS	INV	<INV>|splice_acceptor_variant&inversion&splice_region_variant&intron_variant|HIGH|exon-XM_049680724.1-1|GENE_exon-XM_049680724.1-1|transcript|rna-XM_049680724.1|protein_coding|2/3|c.25-289_178inv||178/1035||||,<INV>|upstream_gene_variant|MODIFIER|exon-XM_049680716.1-1|GENE_exon-XM_049680716.1-1|transcript|rna-XM_049680716.1|protein_coding||c.-3922_-3480inv|||||3480|,<INV>|upstream_gene_variant|MO…	0/0	0/0	0/1	0/0	0/0	0/0	0/0	0/0	0/0	0/0	0/0	0/0	0/0	0/0	0/0	0/0	0/0	0/0	0/0	0/0	0/0	0/0	0/0	./.	./.	./.	./.	0/0	2024-01-01	0/1	0/0
NC_064874.1	15678895	INS00011290	A	<INS>	420	PASS	INS	.	2024-01-01	2024-01-01	2024-01-01	2024-01-01	2024-01-01	2024-01-01	2024-01-01	2024-01-01	2024-01-01	2024-01-01	2024-01-01	2024-01-01	2024-01-01	2024-01-01	2024-01-01	2024-01-01	2024-01-01	2024-01-01	2024-01-01	2024-01-01	2024-01-01	2024-01-01	2024-01-01	2024-01-01	2024-01-01	2024-01-01	2024-01-01	2024-01-01	2024-01-01	2024-01-01	2024-01-01
NC_064874.1	24504809	DUP00014676	A	<DUP>	180	PASS	DUP	<DUP>|duplication|MODERATE|LOC125951272&LOC125951273&LOC125951274&LOC125951275&LOC125951276&LOC125951277&LOC125951278&LOC125951284&LOC125951285&LOC125951286&LOC125951287&LOC125951288&LOC125951290&LOC125951293&LOC125951294&LOC125951295&LOC125951297&LOC125951299&LOC125951300&LOC125952271&LOC125952272&exon-XM_049679988.1-1&exon-XM_049679989.1-1&exon-XM_049679990.1-1&exon-XM_049679991.1-1&exon-XM_049…
t|rna-XM_049680024.1|protein_coding|2/8|c.-183157_*52950dup|||||51895|,<DUP>|downstream_gene_variant|MODIFIER|exon-XM_049680025.1-1|GENE_exon-XM_049680025.1-1|transcript|rna-XM_049680025.1|protein_coding|2/6|c.-183157_*57014dup|||||56302|,<DUP>|downstream_gene_variant|MODIFIER|exon-XM_049680026.1-1|GENE_exon-XM_049680026.1-1|transcript|rna-XM_049680026.1|protein_coding|6/6|c.-183157_*57014dup||||…	0/0	0/0	0/0	0/0	0/0	0/0	0/0	0/0	0/0	0/0	0/0	0/0	0/0	0/0	0/0	0/0	0/0	0/0	0/0	0/0	0/0	0/0	0/0	0/0	0/0	0/0	0/0	0/0	0/0	0/1	0/0
NC_064874.1	24533937	DEL00014692	A	<DEL>	724	PASS	DEL	<DEL>|feature_ablation|HIGH|LOC125951273&LOC125951274&LOC125951275&LOC125951276&LOC125951278&LOC125951285&LOC125951286&LOC125951288&LOC125951293&LOC125951294&LOC125951295&LOC125951297&LOC125951299&LOC125951300&LOC125952271&LOC125952272&exon-XM_049679992.1-1&exon-XM_049679993.1-1&exon-XM_049679995.1-1&exon-XM_049679996.1-1&exon-XM_049679997.1-1&exon-XM_049679998.1-1&exon-XM_049679999.1-1&exon-XM_0…
|GENE_exon-XM_049679993.1-1-GENE_exon-XM_049680020.1-1|||n.24533938_24688980del||||||,<DEL>|intergenic_region|MODIFIER|exon-XM_049680020.1-1-exon-XM_049680023.1-1|GENE_exon-XM_049680020.1-1-GENE_exon-XM_049680023.1-1|intergenic_region|GENE_exon-XM_049680020.1-1-GENE_exon-XM_049680023.1-1|||n.24533938_24688980del||||||,<DEL>|intergenic_region|MODIFIER|exon-XM_049680023.1-1-exon-XM_049680001.1-1|GE…	0/1	0/1	0/1	0/1	0/1	0/1	0/0	0/1	0/1	0/1	0/1	./.	0/0	0/1	0/1	0/0	0/0	0/1	0/1	0/1	0/0	0/0	2024-01-01	0/0	0/0	0/1	0/1	0/0	0/1	0/1	2024-01-01
NC_064874.1	24533964	INV00014693	A	<INV>	156	PASS	INV	<INV>|gene_fusion|HIGH|LOC125951275&exon-XM_049681646.1-1|gene-LOC125951275&GENE_exon-XM_049681646.1-1|gene_variant|GENE_exon-XM_049681646.1-1|||n.24693944_24533965inv||||||,<INV>|gene_fusion|HIGH|exon-XM_049679998.1-1&exon-XM_049681646.1-1|GENE_exon-XM_049679998.1-1&GENE_exon-XM_049681646.1-1|gene_variant|GENE_exon-XM_049681646.1-1|||n.24693944_24533965inv||||||,<INV>|bidirectional_gene_fusion|H…	0/1	0/0	0/1	0/0	0/0	0/0	0/0	0/0	0/0	0/0	0/0	0/1	0/0	0/1	0/1	0/0	0/0	0/0	0/0	0/0	0/0	0/0	0/1	0/0	./.	./.	0/1	2024-01-01	0/1	0/1	2024-01-01
NC_064874.1	24536815	INV00014695	G	<INV>	88	LowQual	INV	<INV>|gene_fusion|HIGH|LOC125951275&exon-XM_049681646.1-1|gene-LOC125951275&GENE_exon-XM_049681646.1-1|gene_variant|GENE_exon-XM_049681646.1-1|||n.24689063_24536816inv||||||,<INV>|gene_fusion|HIGH|exon-XM_049679998.1-1&exon-XM_049681646.1-1|GENE_exon-XM_049679998.1-1&GENE_exon-XM_049681646.1-1|gene_variant|GENE_exon-XM_049681646.1-1|||n.24689063_24536816inv||||||,<INV>|gene_fusion|HIGH|LOC1259512…	2024-01-01	2024-01-01	0/1	0/0	0/0	0/0	0/1	0/1	0/1	0/1	0/1	0/0	0/1	0/1	0/1	0/0	0/0	0/1	2024-01-01	0/1	0/0	./.	0/0	./.	./.	./.	./.	./.	2024-01-01	2024-01-01	0/0
NC_064874.1	24659208	DEL00014746	A	<DEL>	240	PASS	DEL	<DEL>|upstream_gene_variant|MODIFIER|LOC125951300|gene-LOC125951300|transcript|XM_049680044.1|protein_coding||c.-44_-4delANNNNNNNNNNNNNNNNNNNNNNNNNNNNNNNNNNNNNNNN|||||45|WARNING_TRANSCRIPT_NO_START_CODON,<DEL>|upstream_gene_variant|MODIFIER|exon-XM_049680044.1-1|GENE_exon-XM_049680044.1-1|transcript|rna-XM_049680044.1|protein_coding||c.-65_-25delANNNNNNNNNNNNNNNNNNNNNNNNNNNNNNNNNNNNNNNN|||||45|,<…	0/1	0/0	0/1	0/0	0/0	0/0	0/0	0/0	0/0	0/0	0/0	0/1	0/0	0/1	0/0	0/1	0/0	0/0	2024-01-01	0/0	0/1	2024-01-01	0/1	0/1	./.	./.	0/0	2024-01-01	./.	0/1	0/1
NC_064874.1	24667934	INS00014747	G	<INS>	300	PASS	INS	.	2024-01-01	2024-01-01	./.	0/0	0/0	0/0	0/0	0/0	0/0	0/0	0/0	0/1	0/1	2024-01-01	2024-01-01	0/1	2024-01-01	2024-01-01	./.	0/1	2024-01-01	0/0	2024-01-01	0/0	0/0	./.	./.	2024-01-01	0/0	2024-01-01	0/1
NC_064874.1	24668238	INV00014748	G	<INV>	240	PASS	INV	<INV>|intron_variant|MODIFIER|exon-XM_049680044.1-1|GENE_exon-XM_049680044.1-1|transcript|rna-XM_049680044.1|protein_coding|8/10|c.||||||INFO_REALIGN_3_PRIME,<INV>|non_coding_transcript_variant|MODIFIER|LOC125951300|gene-LOC125951300|transcript|XM_049680044.1|protein_coding||c.||||||WARNING_TRANSCRIPT_NO_START_CODON&INFO_REALIGN_3_PRIME	0/0	0/1	./.	0/0	0/0	0/0	0/0	0/0	0/0	0/0	0/0	0/0	0/0	0/0	0/0	0/0	0/0	0/0	0/0	0/0	0/0	0/0	0/0	./.	./.	./.	./.	0/0	0/1	0/1	2024-01-01
NC_064874.1	25975141	INV00015268	A	<INV>	120	LowQual	INV	<INV>|inversion|MODERATE|LOC125947890&LOC125947894&LOC125947903&LOC125947905&LOC125947933&LOC125947940&LOC125947950&LOC125947957&LOC125947958&LOC125947959&LOC125947960&LOC125947965&LOC125947967&LOC125947969&LOC125947977&LOC125947981&LOC125947983&LOC125947984&LOC125947989&LOC125947994&LOC125947995&LOC125947999&LOC125948001&LOC125948016&LOC125948019&LOC125948025&LOC125948028&LOC125948029&LOC1259591…	0/0	./.	0/0	0/0	0/0	0/0	0/0	0/0	0/0	0/0	0/0	0/0	0/0	0/0	0/0	0/0	0/0	0/0	0/0	0/0	0/0	0/0	0/0	./.	./.	./.	0/0	2024-01-01	0/1	2024-01-01	2024-01-01
NC_064874.1	26145751	DUP00015339	A	<DUP>	240	PASS	DUP	<DUP>|gene_fusion|HIGH|exon-XM_049673391.1-1&exon-XM_049673626.1-1|GENE_exon-XM_049673391.1-1&GENE_exon-XM_049673626.1-1|gene_variant|GENE_exon-XM_049673626.1-1|||n.27049538_26145752dup||||||,<DUP>|gene_fusion|HIGH|exon-XM_049673392.1-1&exon-XM_049673626.1-1|GENE_exon-XM_049673392.1-1&GENE_exon-XM_049673626.1-1|gene_variant|GENE_exon-XM_049673626.1-1|||n.27049538_26145752dup||||||,<DUP>|gene_fusi…																																	1.6129
nt|LOW|exon-XM_049673373.1-1|GENE_exon-XM_049673373.1-1|transcript|rna-XM_049673373.1|protein_coding|1/6|c.-796633_-133+107286dup||||||,<DUP>|upstream_gene_variant|MODIFIER|exon-XM_049673626.1-1|GENE_exon-XM_049673626.1-1|transcript|rna-XM_049673626.1|protein_coding|1/3|c.-874008_-95+29873dup|||||0|,<DUP>|upstream_gene_variant|MODIFIER|exon-XM_049673378.1-1|GENE_exon-XM_049673378.1-1|transcript|r…
1.1-1|transcript|rna-XM_049673491.1|protein_coding|1/3|c.-260731_*641036dup|||||640901|,<DUP>|downstream_gene_variant|MODIFIER|LOC125947948|gene-LOC125947948|transcript|XM_049673557.1|protein_coding||c.-676659_*206271dup|||||0|WARNING_TRANSCRIPT_NO_START_CODON,<DUP>|downstream_gene_variant|MODIFIER|exon-XM_049673557.1-1|GENE_exon-XM_049673557.1-1|transcript|rna-XM_049673557.1|protein_coding|9/9|c…	0/0	0/0	0/0	0/0	0/0	0/0	0/0	0/0	0/0	0/0	0/0	0/0	0/0	0/0	0/0	0/0	0/0	0/0	0/0	0/0	0/0	0/0	0/0	0/1	0/0	0/0	0/0	0/0	0/0	0/0	0/0
NC_064874.1	26262085	DUP00015378	A	<DUP>	180	PASS	DUP	<DUP>|duplication|MODERATE|LOC125947903&LOC125947950&LOC125947958&LOC125947959&LOC125947969&LOC125947994&LOC125959143&exon-XM_049673430.1-1&exon-XM_049673431.1-1&exon-XM_049673560.1-1&exon-XM_049673569.1-1&exon-XM_049673570.1-1&exon-XM_049673582.1-1&exon-XM_049673618.1-1&exon-XM_049691951.1-1|gene-LOC125947903&gene-LOC125947950&gene-LOC125947958&gene-LOC125947959&gene-LOC125947969&gene-LOC1259479…	0/1	0/0	0/0	0/0	0/0	0/0	0/0	0/0	0/0	0/0	0/0	0/1	0/1	0/0	0/0	0/1	0/0	./.	0/0	0/1	0/0	0/0	0/0	0/0	0/0	0/0	0/0	0/0	0/1	0/1	0/0
NC_064874.1	26303120	INV00015393	T	<INV>	220	PASS	INV	<INV>|bidirectional_gene_fusion|HIGH|LOC125947969&exon-XM_049673618.1-1|gene-LOC125947969&GENE_exon-XM_049673618.1-1|gene_variant|GENE_exon-XM_049673618.1-1|||n.26303121_26304625inv||||||,<INV>|bidirectional_gene_fusion|HIGH|exon-XM_049673582.1-1&exon-XM_049673618.1-1|GENE_exon-XM_049673582.1-1&GENE_exon-XM_049673618.1-1|gene_variant|GENE_exon-XM_049673618.1-1|||n.26303121_26304625inv||||||,<INV>…	0/0	0/1	0/0	0/0	0/0	0/0	0/0	0/0	0/0	0/0	0/0	0/0	0/0	0/0	0/0	0/0	0/0	0/0	0/0	0/0	0/0	0/0	0/0	0/1	./.	./.	./.	./.	0/1	./.	0/1
NC_064874.1	32443815	DUP00017798	G	<DUP>	180	PASS	DUP	<DUP>|duplication|MODERATE|LOC125949106&LOC125949108&LOC125949111&LOC125949113&LOC125949115&LOC125949116&LOC125949119&LOC125949123&LOC125949126&LOC125949130&LOC125949132&LOC125949135&LOC125949139&LOC125949141&LOC125949142&LOC125949143&LOC125949144&LOC125949145&LOC125949147&LOC125949149&LOC125949152&LOC125949154&LOC125949155&LOC125949156&LOC125949158&LOC125949162&LOC125949163&LOC125949166&LOC12594…
ANSCRIPT_NO_START_CODON,<DUP>|duplication|MODERATE|exon-XM_049675898.1-1|GENE_exon-XM_049675898.1-1|transcript|rna-XM_049675898.1|protein_coding|1/4|c.-395867_*342097dup||||||,<DUP>|duplication|MODERATE|LOC125949126|gene-LOC125949126|transcript|XM_049675869.1|protein_coding||c.-397562_*338767dup||||||WARNING_TRANSCRIPT_NO_START_CODON,<DUP>|duplication|MODERATE|exon-XM_049675869.1-1|GENE_exon-XM_0…
|||||0|,<DUP>|upstream_gene_variant|MODIFIER|exon-XM_049676776.1-1|GENE_exon-XM_049676776.1-1|transcript|rna-XM_049676776.1|protein_coding|8/24|c.-523764_*162823dup|||||0|,<DUP>|upstream_gene_variant|MODIFIER|exon-XM_049676777.1-1|GENE_exon-XM_049676777.1-1|transcript|rna-XM_049676777.1|protein_coding|1/23|c.-523764_*162823dup|||||0|,<DUP>|upstream_gene_variant|MODIFIER|exon-XM_049676778.1-1|GENE…
otein_coding||c.-403932_*309206dup|||||403933|WARNING_TRANSCRIPT_NO_START_CODON,<DUP>|upstream_gene_variant|MODIFIER|LOC125949115|gene-LOC125949115|transcript|XM_049675836.1|protein_coding||c.-468612_*181237dup|||||468613|WARNING_TRANSCRIPT_NO_START_CODON,<DUP>|upstream_gene_variant|MODIFIER|LOC125949115|gene-LOC125949115|transcript|XM_049675833.1|protein_coding||c.-468612_*180026dup|||||468613|W…
9566dup|||||468613|,<DUP>|downstream_gene_variant|MODIFIER|exon-XM_049675830.1-1|GENE_exon-XM_049675830.1-1|transcript|rna-XM_049675830.1|protein_coding|5/15|c.-64449_*469566dup|||||468613|,<DUP>|downstream_gene_variant|MODIFIER|exon-XM_049675828.1-1|GENE_exon-XM_049675828.1-1|transcript|rna-XM_049675828.1|protein_coding|8/16|c.-64449_*469566dup|||||468613|,<DUP>|downstream_gene_variant|MODIFIER|…	0/0	0/0	0/0	0/0	0/0	0/0	0/0	0/0	0/0	0/0	0/0	0/0	0/0	0/0	0/0	0/0	0/0	0/0	0/0	0/0	0/0	0/0	0/0	0/1	0/0	0/0	0/0	0/0	0/0	0/0	0/0
NC_064874.1	34104787	INV00018546	A	<INV>	120	LowQual	INV	<INV>|inversion|MODERATE|LOC125949110&LOC125949128&LOC125949136&LOC125949138&LOC125949148&LOC125949164&LOC125949168&LOC125949178&LOC125949180&LOC125951596&LOC125951935&LOC125951936&LOC125952119&LOC125952120&LOC125952121&LOC125952122&LOC125959187&LOC125959188&exon-XM_049675813.1-1&exon-XM_049675814.1-1&exon-XM_049675815.1-1&exon-XM_049675816.1-1&exon-XM_049675817.1-1&exon-XM_049675818.1-1&exon-XM_…	0/0	./.	0/0	0/0	0/0	0/0	0/0	0/0	0/0	0/0	0/0	0/0	0/0	0/0	0/0	0/0	0/0	0/0	0/0	0/0	0/0	0/0	0/0	0/1	./.	2024-01-01	./.	./.	0/0	0/1	2024-01-01
NC_064874.1	34222278	DEL00018590	A	<DEL>	180	PASS	DEL	<DEL>|upstream_gene_variant|MODIFIER|exon-XM_049681090.1-1|GENE_exon-XM_049681090.1-1|transcript|rna-XM_049681090.1|protein_coding||c.-2851_-2812delNNNNNNNNNNNNNNNNNNNNNNNNNNNNNNNNNNNNNNNT|||||2647|,<DEL>|upstream_gene_variant|MODIFIER|LOC125951596|gene-LOC125951596|transcript|XM_049680538.1|protein_coding||c.-904_-865delANNNNNNNNNNNNNNNNNNNNNNNNNNNNNNNNNNNNNNN|||||905|WARNING_TRANSCRIPT_NO_START…	0/0	0/0	0/1	0/0	0/0	0/0	0/0	0/0	0/0	0/0	0/0	0/0	0/1	0/0	0/0	0/0	0/0	0/0	0/0	0/0	0/1	0/0	0/0	0/1	0/1	./.	0/0	0/1	0/0	0/0	0/0
NC_064874.1	34223738	INV00018591	A	<INV>	120	LowQual	INV	<INV>|splice_donor_variant&inversion&splice_region_variant&intron_variant|HIGH|exon-XM_049680538.1-1|GENE_exon-XM_049680538.1-1|transcript|rna-XM_049680538.1|protein_coding|1/2|c.-21_133-38inv||||||,<INV>|upstream_gene_variant|MODIFIER|exon-XM_049681090.1-1|GENE_exon-XM_049681090.1-1|transcript|rna-XM_049681090.1|protein_coding||c.-4478_-4272inv|||||4107|,<INV>|upstream_gene_variant|MODIFIER|exon…	0/0	./.	0/0	0/0	0/0	0/0	0/0	0/0	0/0	0/0	0/0	0/0	0/0	0/0	0/0	0/0	0/0	0/0	0/0	0/0	0/0	0/0	0/0	2024-01-01	2024-01-01	./.	./.	./.	./.	0/1	./.
NC_064874.1	34226641	DEL00018592	A	<DEL>	180	PASS	DEL	<DEL>|upstream_gene_variant|MODIFIER|exon-XM_049680538.1-1|GENE_exon-XM_049680538.1-1|transcript|rna-XM_049680538.1|protein_coding||c.-2767_-2718delNNNNNNNNNNNNNNNNNNNNNNNNNNNNNNNNNNNNNNNNNNNNNNNNNT|||||2718|,<DEL>|upstream_gene_variant|MODIFIER|exon-XM_049680058.1-1|GENE_exon-XM_049680058.1-1|transcript|rna-XM_049680058.1|protein_coding||c.-649_-600delNNNNNNNNNNNNNNNNNNNNNNNNNNNNNNNNNNNNNNNNNNNN…	0/0	0/0	0/0	./.	0/0	0/0	0/0	0/0	0/0	./.	0/0	0/0	0/1	0/0	0/0	2024-01-01	0/0	0/0	0/0	0/1	0/0	0/0	./.	0/0	0/0	0/0	0/0	0/0	0/0	0/0	0/0
NC_064874.1	34227918	INV00018594	T	<INV>	180	PASS	INV	<INV>|inversion|HIGH|exon-XM_049680654.1-1|GENE_exon-XM_049680654.1-1|transcript|rna-XM_049680654.1|protein_coding|1/2|c.-191_57inv||||||,<INV>|upstream_gene_variant|MODIFIER|exon-XM_049680538.1-1|GENE_exon-XM_049680538.1-1|transcript|rna-XM_049680538.1|protein_coding||c.-4242_-3995inv|||||3995|,<INV>|upstream_gene_variant|MODIFIER|exon-XM_049680058.1-1|GENE_exon-XM_049680058.1-1|transcript|rna-X…	0/0	0/0	0/0	0/0	0/0	0/0	0/0	0/0	0/0	0/0	0/0	0/0	0/0	0/0	0/0	0/0	0/0	0/0	0/0	0/0	0/0	0/0	0/0	0/1	./.	./.	./.	./.	0/1	0/1	2024-01-01
NC_064874.1	34229844	INV00018595	C	<INV>	275	PASS	INV	<INV>|inversion|HIGH|exon-XM_049680656.1-1|GENE_exon-XM_049680656.1-1|transcript|rna-XM_049680656.1|protein_coding|6/6|c.1185_1483inv||2466/3442||||,<INV>|inversion|HIGH|exon-XM_049680656.1-1|GENE_exon-XM_049680656.1-1|transcript|rna-XM_049680656.1|protein_coding|5/6|c.1185_1483inv||2466/3442||||,<INV>|upstream_gene_variant|MODIFIER|exon-XM_049680058.1-1|GENE_exon-XM_049680058.1-1|transcript|rna-…	0/0	0/0	0/0	0/0	0/0	0/0	0/0	0/0	0/0	0/0	0/0	0/0	0/0	0/0	0/0	0/0	0/0	0/0	0/0	0/0	0/0	0/0	0/0	0/0	0/0	0/0	0/0	0/0	0/1	0/0	0/0
NC_064874.1	34334960	INV00018651	T	<INV>	355	PASS	INV	<INV>|inversion|MODERATE|LOC125948352&LOC125949203&LOC125949205&LOC125949206&LOC125949207&LOC125949208&LOC125949209&LOC125952047&LOC125952733&LOC125952734&LOC125959108&LOC125959189&exon-XM_049674316.1-1&exon-XM_049675979.1-1&exon-XM_049675980.1-1&exon-XM_049675981.1-1&exon-XM_049675982.1-1&exon-XM_049675983.1-1&exon-XM_049675984.1-1&exon-XM_049675986.1-1&exon-XM_049675987.1-1&exon-XM_049675988.1-…	0/1	0/0	0/0	0/1	0/0	0/0	0/0	0/1	0/1	0/1	0/1	0/0	0/1	0/1	0/1	0/1	0/0	0/0	0/1	0/1	0/0	0/0	0/1	0/1	./.	./.	./.	0/0	0/1	0/1	0/1
NC_064874.1	34432945	DEL00018689	A	<DEL>	180	PASS	DEL	<DEL>|upstream_gene_variant|MODIFIER|exon-XM_049675991.1-1|GENE_exon-XM_049675991.1-1|transcript|rna-XM_049675991.1|protein_coding||c.-3090_-3057delNNNNNNNNNNNNNNNNNNNNNNNNNNNNNNNNNT|||||3057|,<DEL>|upstream_gene_variant|MODIFIER|LOC125949209|gene-LOC125949209|transcript|XM_049675992.1|protein_coding||c.-41_-8delANNNNNNNNNNNNNNNNNNNNNNNNNNNNNNNNN|||||42|WARNING_TRANSCRIPT_NO_START_CODON,<DEL>|ups…	0/0	0/0	0/0	0/0	0/0	0/0	0/0	0/0	0/0	0/0	0/1	0/0	0/0	0/1	0/0	0/1	0/1	0/0	0/0	0/1	0/0	0/0	0/0	0/0	./.	0/0	0/0	0/0	0/0	0/0	0/0
NC_064874.1	36275973	DEL00019558	A	<DEL>	600	PASS	DEL	<DEL>|upstream_gene_variant|MODIFIER|exon-XM_049678149.1-1|GENE_exon-XM_049678149.1-1|transcript|rna-XM_049678149.1|protein_coding||c.-987_-862del|||||862|,<DEL>|upstream_gene_variant|MODIFIER|LOC125950286|gene-LOC125950286|transcript|XM_049678146.1|protein_coding||c.-1331_-1206del|||||1332|WARNING_TRANSCRIPT_NO_START_CODON,<DEL>|upstream_gene_variant|MODIFIER|exon-XM_049678146.1-1|GENE_exon-XM_0…	0/0	0/0	0/0	0/0	0/0	0/0	0/0	0/0	0/0	0/0	0/0	0/0	0/0	0/1	2024-01-01	0/0	0/0	0/0	0/0	0/0	0/0	0/0	0/0	0/0	0/0	0/0	0/0	0/0	0/0	0/0	0/1
NC_064874.1	36277502	DUP00019559	T	<DUP>	545	PASS	DUP	<DUP>|gene_fusion|HIGH|LOC125950273&exon-XM_049678146.1-1|gene-LOC125950273&GENE_exon-XM_049678146.1-1|gene_variant|GENE_exon-XM_049678146.1-1|||n.36277503_36280083dup||||||,<DUP>|gene_fusion|HIGH|exon-XM_049678114.1-1&exon-XM_049678146.1-1|GENE_exon-XM_049678114.1-1&GENE_exon-XM_049678146.1-1|gene_variant|GENE_exon-XM_049678146.1-1|||n.36277503_36280083dup||||||,<DUP>|gene_fusion|HIGH|LOC1259502…	0/0	0/0	0/0	0/1	0/1	0/1	0/0	0/1	0/1	0/0	0/0	0/0	0/0	0/0	0/0	0/0	0/0	0/0	0/0	0/0	0/0	0/0	0/0	./.	./.	0/0	0/0	0/0	0/0	0/0	0/0		8.62069
NC_064874.1	36278077	DUP00019560	T	<DUP>	157	PASS	DUP	<DUP>|gene_fusion|HIGH|exon-XM_049678114.1-1&exon-XM_049678177.1-1|GENE_exon-XM_049678114.1-1&GENE_exon-XM_049678177.1-1|gene_variant|GENE_exon-XM_049678114.1-1|||n.36278078_36281104dup||||||,<DUP>|gene_fusion|HIGH|LOC125950311&exon-XM_049678114.1-1|gene-LOC125950311&GENE_exon-XM_049678114.1-1|gene_variant|GENE_exon-XM_049678114.1-1|||n.36278078_36281104dup||||||,<DUP>|gene_fusion|HIGH|LOC1259502…	0/0	1/1	0/1	0/1	0/1	0/1	0/1	0/1	0/1	0/1	0/1	0/1	0/1	0/1	0/1	0/0	0/0	0/1	0/1	0/1	0/1	0/1	0/0	1/1	./.	./.	./.	1/1	1/1	0/1	1/1		51.7857
NC_064874.1	36278479	DEL00019561	C	<DEL>	460	PASS	DEL	<DEL>|exon_loss_variant&splice_acceptor_variant&3_prime_UTR_truncation&exon_loss_variant&splice_region_variant&intron_variant|HIGH|exon-XM_049678146.1-1|GENE_exon-XM_049678146.1-1|transcript|rna-XM_049678146.1|protein_coding|5/5|c.909+5_*2231del||||||,<DEL>|exon_loss_variant|HIGH|exon-XM_049678177.1-1|GENE_exon-XM_049678177.1-1|transcript|rna-XM_049678177.1|protein_coding|1/5|c.-2061_610del||||||…	0/1	./.	0/1	0/1	0/1	0/1	0/1	0/1	0/1	0/1	0/1	0/1	0/0	0/1	0/1	0/1	0/0	0/1	0/1	0/1	0/1	0/1	0/1	0/1	./.	2024-01-01	./.	2024-01-01	./.	0/1	./.
NC_064874.1	36278946	DUP00019562	C	<DUP>	181	PASS	DUP	<DUP>|gene_fusion|HIGH|exon-XM_049678114.1-1&exon-XM_049678177.1-1|GENE_exon-XM_049678114.1-1&GENE_exon-XM_049678177.1-1|gene_variant|GENE_exon-XM_049678114.1-1|||n.36278947_36282009dup||||||,<DUP>|gene_fusion|HIGH|LOC125950311&exon-XM_049678114.1-1|gene-LOC125950311&GENE_exon-XM_049678114.1-1|gene_variant|GENE_exon-XM_049678114.1-1|||n.36278947_36282009dup||||||,<DUP>|gene_fusion|HIGH|LOC1259502…	0/0	./.	0/0	0/1	0/1	0/0	0/0	0/0	0/0	0/0	0/1	0/1	0/1	0/1	0/0	0/0	0/0	0/1	0/1	0/0	0/0	0/0	0/0	1/1	./.	./.	0/0	0/0	1/1	1/1	0/1		27.7778
NC_064874.1	36286436	DEL00019563	C	<DEL>	240	PASS	DEL	<DEL>|upstream_gene_variant|MODIFIER|exon-XM_049678152.1-1|GENE_exon-XM_049678152.1-1|transcript|rna-XM_049678152.1|protein_coding||c.-2475_-2443delNNNNNNNNNNNNNNNNNNNNNNNNNNNNNNNNG|||||2434|,<DEL>|downstream_gene_variant|MODIFIER|LOC125950311|gene-LOC125950311|transcript|XM_049678177.1|protein_coding||c.*4345_*4377delCNNNNNNNNNNNNNNNNNNNNNNNNNNNNNNNN|||||4345|WARNING_TRANSCRIPT_NO_START_CODON,<D…	0/0	0/0	0/0	2024-01-01	2024-01-01	2024-01-01	0/0	2024-01-01	0/1	0/0	./.	0/0	0/0	0/1	2024-01-01	2024-01-01	0/0	0/0	0/0	0/0	0/0	0/0	0/0	0/0	./.	./.	./.	0/0	./.	0/0	0/1
NC_064874.1	39696202	DUP00020937	T	<DUP>	104	LowQual	DUP	<DUP>|gene_fusion|HIGH|LOC125959228&exon-XM_049692041.1-1|LOC125959228&GENE_exon-XM_049692041.1-1|gene_variant|LOC125959228|||n.39698923_39696203dup||||||,<DUP>|bidirectional_gene_fusion|HIGH|LOC125959228&LOC125959229|LOC125959228&gene-LOC125959229|gene_variant|LOC125959228|||n.39698923_39696203dup||||||,<DUP>|stop_gained&duplication&splice_region_variant|HIGH|exon-XM_049692041.1-1|GENE_exon-XM_0…	0/1	0/1	0/0	0/1	0/1	0/1	0/1	0/0	0/1	0/1	0/1	0/0	0/0	0/1	0/0	0/0	0/0	0/1	0/0	0/1	0/1	0/1	0/1	./.	./.	./.	./.	2024-01-01	2024-01-01	0/1	0/1
NC_064874.1	39696355	DEL00020938	C	<DEL>	105	LowQual	DEL	<DEL>|exon_loss_variant|HIGH|LOC125959228|LOC125959228|transcript|gene-LOC125959228|pseudogene|2/13|n.-1637_1008del||1008/4639||||,<DEL>|exon_loss_variant|HIGH|LOC125959228|LOC125959228|transcript|gene-LOC125959228|pseudogene|1/13|n.-1637_1008del||1008/4639||||,<DEL>|exon_loss_variant|HIGH|exon-XM_049692041.1-1|GENE_exon-XM_049692041.1-1|transcript|rna-XM_049692041.1|protein_coding|4/4|c.940_*217…	0/0	0/1	0/0	0/0	0/0	0/1	0/0	0/1	0/0	0/0	0/0	0/1	0/0	0/1	0/0	0/0	0/0	0/0	0/0	0/1	0/0	0/1	0/0	./.	./.	./.	0/0	0/1	2024-01-01	0/1	0/0
NC_064874.1	39697535	DUP00020939	A	<DUP>	154	PASS	DUP	<DUP>|duplication|MODERATE|LOC125959229&exon-XM_049692041.1-1|gene-LOC125959229&GENE_exon-XM_049692041.1-1|||||||||||,<DUP>|duplication|MODERATE|LOC125959229|gene-LOC125959229|transcript|XM_049692041.1|protein_coding||c.-994_*96dup||||||WARNING_TRANSCRIPT_NO_START_CODON,<DUP>|duplication|MODERATE|exon-XM_049692041.1-1|GENE_exon-XM_049692041.1-1|transcript|rna-XM_049692041.1|protein_coding|1/4|c.-…	0/0	0/0	0/0	0/0	0/1	0/1	0/0	0/1	0/1	0/0	0/0	0/0	0/0	0/0	0/0	0/0	0/0	0/0	0/0	0/0	0/0	0/0	0/0	./.	2024-01-01	./.	2024-01-01	0/0	./.	2024-01-01	2024-01-01
NC_064874.1	39697590	DEL00020940	A	<DEL>	100	LowQual	DEL	<DEL>|feature_ablation|HIGH|LOC125959229&exon-XM_049692041.1-1|gene-LOC125959229&GENE_exon-XM_049692041.1-1|||||||||||,<DEL>|transcript_ablation|HIGH|LOC125959229|gene-LOC125959229|transcript|XM_049692041.1|protein_coding||c.-939_*183del|p.0?|||||WARNING_TRANSCRIPT_NO_START_CODON,<DEL>|transcript_ablation|HIGH|exon-XM_049692041.1-1|GENE_exon-XM_049692041.1-1|transcript|rna-XM_049692041.1|protein_…	0/0	0/0	0/0	0/0	0/1	0/1	0/1	0/1	0/1	0/1	0/0	0/0	0/0	0/0	0/0	0/0	0/0	0/0	0/0	0/0	0/0	0/0	0/0	./.	./.	./.	./.	./.	0/1	0/1	./.
NC_064874.1	39698029	INS00020941	T	<INS>	300	PASS	INS	.	2024-01-01	2024-01-01	0/1	2024-01-01	2024-01-01	2024-01-01	2024-01-01	2024-01-01	2024-01-01	2024-01-01	2024-01-01	2024-01-01	2024-01-01	2024-01-01	0/1	2024-01-01	2024-01-01	2024-01-01	2024-01-01	2024-01-01	0/1	2024-01-01	2024-01-01	2024-01-01	./.	./.	./.	2024-01-01	2024-01-01	2024-01-01	2024-01-01
NC_064874.1	39700110	INV00020942	G	<INV>	72	LowQual	INV	<INV>|gene_fusion|HIGH|LOC125948655&exon-XM_049692041.1-1|gene-LOC125948655&GENE_exon-XM_049692041.1-1|gene_variant|GENE_exon-XM_049692041.1-1|||n.39703771_39700111inv||||||,<INV>|gene_fusion|HIGH|LOC125959229&exon-XM_049674922.1-1|gene-LOC125959229&GENE_exon-XM_049674922.1-1|gene_variant|gene-LOC125959229|||n.39700111_39703771inv||||||,<INV>|bidirectional_gene_fusion|HIGH|exon-XM_049674922.1-1&e…	0/0	0/0	0/0	0/0	0/0	0/0	0/0	0/0	0/0	0/0	0/0	0/0	0/0	0/0	0/0	0/0	0/0	0/0	0/0	0/0	0/0	0/0	0/0	2024-01-01	./.	./.	./.	./.	2024-01-01	0/1	0/1
NC_064874.1	45275317	INV00023444	C	<INV>	180	PASS	INV	<INV>|inversion|HIGH|exon-XM_049676274.1-1|GENE_exon-XM_049676274.1-1|transcript|rna-XM_049676274.1|protein_coding|3/3|c.974_1381inv||1416/1584||||,<INV>|upstream_gene_variant|MODIFIER|exon-XM_049692068.1-1|GENE_exon-XM_049692068.1-1|transcript|rna-XM_049692068.1|protein_coding||c.-3229_-2822inv|||||2822|,<INV>|upstream_gene_variant|MODIFIER|exon-XM_049676325.1-1|GENE_exon-XM_049676325.1-1|transc…	0/0	2024-01-01	0/0	0/0	0/0	0/0	0/0	0/0	0/0	0/0	0/0	0/0	0/0	0/0	0/0	0/0	0/0	0/0	0/0	0/0	0/0	0/0	0/0	./.	./.	./.	./.	./.	2024-01-01	0/1	2024-01-01
NC_064874.1	45277665	DEL00023445	A	<DEL>	300	PASS	DEL	<DEL>|3_prime_UTR_variant|MODIFIER|exon-XM_049676267.1-1|GENE_exon-XM_049676267.1-1|transcript|rna-XM_049676267.1|protein_coding|3/3|c.*17_*47delNNNNNNNNNNNNNNNNNNNNNNNNNNNNNNT|||||17|,<DEL>|upstream_gene_variant|MODIFIER|exon-XM_049676325.1-1|GENE_exon-XM_049676325.1-1|transcript|rna-XM_049676325.1|protein_coding||c.-2927_-2897delNNNNNNNNNNNNNNNNNNNNNNNNNNNNNNT|||||2716|,<DEL>|upstream_gene_vari…	0/0	0/0	0/0	0/0	0/0	0/0	0/0	0/0	0/0	0/0	0/0	0/0	0/0	0/0	0/1	0/0	0/0	0/0	0/1	0/0	0/0	0/0	0/0	0/0	./.	0/0	0/0	0/0	2024-01-01	0/1	2024-01-01
NC_064874.1	45895567	DEL00023706	G	<DEL>	240	PASS	DEL	<DEL>|feature_ablation|HIGH|LOC125950673&LOC125950677&LOC125950681&LOC125950682&LOC125950687&LOC125950690&LOC125950692&LOC125950693&LOC125950694&LOC125950695&LOC125950701&LOC125950703&LOC125950710&LOC125950712&LOC125950713&LOC125950715&LOC125950718&LOC125950719&LOC125950720&LOC125950725&LOC125950734&LOC125950736&LOC125950738&LOC125950742&LOC125959260&Trnai-aau&Trnal-aag&exon-XM_049678873.1-1&exon…
M_049678944.1|protein_coding|1/2|c.-205617_*313583del|||||0|,<DEL>|downstream_gene_variant|MODIFIER|LOC125950713|gene-LOC125950713|transcript|XM_049678945.1|protein_coding||c.-206914_*312020del|||||0|WARNING_TRANSCRIPT_NO_START_CODON,<DEL>|downstream_gene_variant|MODIFIER|exon-XM_049678945.1-1|GENE_exon-XM_049678945.1-1|transcript|rna-XM_049678945.1|protein_coding|2/2|c.-207027_*312146del|||||0|,…	0/0	0/0	0/0	0/0	0/0	0/0	0/0	0/0	0/0	0/0	0/0	0/0	0/0	0/0	0/0	0/0	0/0	0/0	0/0	0/0	0/0	0/0	0/0	0/0	0/0	./.	0/0	0/1	0/0	0/0	0/0
NC_064874.1	46005737	INV00023755	G	<INV>	180	PASS	INV	<INV>|bidirectional_gene_fusion|HIGH|exon-XM_049678891.1-1&exon-XM_049678984.1-1|GENE_exon-XM_049678891.1-1&GENE_exon-XM_049678984.1-1|gene_variant|GENE_exon-XM_049678984.1-1|||n.46005738_46568156inv||||||,<INV>|bidirectional_gene_fusion|HIGH|LOC125950680&exon-XM_049678984.1-1|gene-LOC125950680&GENE_exon-XM_049678984.1-1|gene_variant|GENE_exon-XM_049678984.1-1|||n.46005738_46568156inv||||||,<INV>…	0/0	0/0	0/1	0/0	0/0	0/0	0/0	0/0	0/0	0/0	0/0	0/0	0/0	0/0	0/0	0/0	0/0	0/0	0/0	0/0	0/0	0/0	0/1	0/0	0/0	0/0	0/0	0/0	0/0	0/0	0/0
NC_064874.1	46075202	INV00023778	G	<INV>	120	LowQual	INV	<INV>|inversion|HIGH|exon-XM_049678934.1-1|GENE_exon-XM_049678934.1-1|transcript|rna-XM_049678934.1|protein_coding|5/5|c.1122_1266inv||1289/1586||||,<INV>|inversion|HIGH|exon-XM_049678934.1-1|GENE_exon-XM_049678934.1-1|transcript|rna-XM_049678934.1|protein_coding|4/5|c.1122_1266inv||1289/1586||||,<INV>|upstream_gene_variant|MODIFIER|LOC125950701|gene-LOC125950701|transcript|XM_049678931.1|protein…	0/0	0/0	0/0	0/0	0/0	0/0	0/0	0/0	0/0	0/0	0/0	0/0	0/0	0/0	0/0	0/0	0/0	0/0	0/0	0/0	0/0	0/0	0/0	0/1	./.	./.	./.	0/0	0/1	0/1	0/1
NC_064874.1	48109747	INV00024679	T	<INV>	180	PASS	INV	<INV>|upstream_gene_variant|MODIFIER|exon-XM_049692091.1-1|GENE_exon-XM_049692091.1-1|transcript|rna-XM_049692091.1|protein_coding||c.-1982_-1262inv|||||1262|,<INV>|upstream_gene_variant|MODIFIER|LOC125958622|gene-LOC125958622|transcript|XM_049691712.1|protein_coding||c.-1474_-754inv|||||1475|WARNING_TRANSCRIPT_NO_START_CODON,<INV>|upstream_gene_variant|MODIFIER|LOC125958416|gene-LOC125958416|tra…	0/0	0/1	0/1	0/0	0/0	0/0	0/0	0/0	0/0	0/0	0/0	0/0	0/0	0/0	0/0	0/0	0/0	0/0	0/0	0/0	0/0	0/0	0/0	0/1	0/0	2024-01-01	./.	0/1	0/1	0/1	0/1
NC_064874.1	48109805	INV00024680	G	<INV>	240	PASS	INV	<INV>|upstream_gene_variant|MODIFIER|exon-XM_049692091.1-1|GENE_exon-XM_049692091.1-1|transcript|rna-XM_049692091.1|protein_coding||c.-2158_-1320inv|||||1320|,<INV>|upstream_gene_variant|MODIFIER|LOC125958622|gene-LOC125958622|transcript|XM_049691712.1|protein_coding||c.-1416_-578inv|||||1417|WARNING_TRANSCRIPT_NO_START_CODON,<INV>|upstream_gene_variant|MODIFIER|LOC125958416|gene-LOC125958416|tra…	0/0	./.	0/0	0/0	0/0	0/0	0/0	0/0	0/0	0/0	0/0	0/0	0/0	0/0	0/0	0/0	0/0	0/0	0/0	0/0	0/0	0/0	0/0	0/1	./.	./.	./.	0/1	0/1	0/1	0/1
NC_064874.1	48111211	INS00024681	T	<INS>	180	PASS	INS	.	2024-01-01	2024-01-01	2024-01-01	2024-01-01	2024-01-01	2024-01-01	2024-01-01	2024-01-01	2024-01-01	2024-01-01	2024-01-01	2024-01-01	2024-01-01	2024-01-01	0/1	2024-01-01	2024-01-01	2024-01-01	2024-01-01	2024-01-01	2024-01-01	2024-01-01	2024-01-01	2024-01-01	2024-01-01	2024-01-01	2024-01-01	2024-01-01	2024-01-01	2024-01-01	2024-01-01
NC_064874.1	48111213	INS00024682	A	<INS>	300	PASS	INS	.	2024-01-01	2024-01-01	2024-01-01	2024-01-01	2024-01-01	2024-01-01	2024-01-01	2024-01-01	2024-01-01	2024-01-01	2024-01-01	2024-01-01	2024-01-01	2024-01-01	0/1	2024-01-01	2024-01-01	2024-01-01	2024-01-01	2024-01-01	2024-01-01	2024-01-01	2024-01-01	2024-01-01	2024-01-01	2024-01-01	2024-01-01	2024-01-01	2024-01-01	2024-01-01	2024-01-01
NC_064874.1	48111214	INS00024683	T	<INS>	360	PASS	INS	.	2024-01-01	2024-01-01	2024-01-01	2024-01-01	./.	2024-01-01	2024-01-01	2024-01-01	2024-01-01	./.	2024-01-01	2024-01-01	2024-01-01	2024-01-01	0/1	2024-01-01	2024-01-01	2024-01-01	2024-01-01	2024-01-01	2024-01-01	2024-01-01	2024-01-01	2024-01-01	2024-01-01	2024-01-01	2024-01-01	2024-01-01	2024-01-01	2024-01-01	2024-01-01
NC_064874.1	48113225	INV00024684	T	<INV>	162	PASS	INV	<INV>|splice_donor_variant&inversion&splice_region_variant&intron_variant|HIGH|exon-XM_049691712.1-1|GENE_exon-XM_049691712.1-1|transcript|rna-XM_049691712.1|protein_coding|1/2|c.131_216+331inv||||||,<INV>|upstream_gene_variant|MODIFIER|exon-XM_049692091.1-1|GENE_exon-XM_049692091.1-1|transcript|rna-XM_049692091.1|protein_coding||c.-5156_-4740inv|||||4740|,<INV>|upstream_gene_variant|MODIFIER|LOC…	0/0	0/0	0/0	0/0	0/0	0/0	0/0	0/0	0/0	0/0	0/0	0/0	0/0	0/0	0/0	0/0	0/0	0/0	0/0	0/0	0/0	0/0	0/0	./.	./.	./.	./.	0/1	0/1	0/1	0/1
NC_064874.1	48113809	INV00024685	G	<INV>	81	LowQual	INV	<INV>|upstream_gene_variant|MODIFIER|exon-XM_049691712.1-1|GENE_exon-XM_049691712.1-1|transcript|rna-XM_049691712.1|protein_coding||c.-312_-38inv|||||9|,<INV>|upstream_gene_variant|MODIFIER|LOC125958416|gene-LOC125958416|transcript|XM_049691697.1|protein_coding||c.-673_-399inv|||||674|WARNING_TRANSCRIPT_NO_START_CODON,<INV>|upstream_gene_variant|MODIFIER|exon-XM_049691697.1-1|GENE_exon-XM_0496916…	0/0	0/0	0/0	0/1	0/0	0/0	0/1	0/0	0/0	0/1	0/1	0/0	2024-01-01	0/1	0/0	0/1	0/0	0/1	0/0	0/1	0/0	0/0	2024-01-01	0/0	0/0	./.	0/0	0/0	0/1	0/0	0/0
NC_064874.1	48113851	INV00024686	T	<INV>	127	PASS	INV	<INV>|upstream_gene_variant|MODIFIER|exon-XM_049691712.1-1|GENE_exon-XM_049691712.1-1|transcript|rna-XM_049691712.1|protein_coding||c.-375_-80inv|||||51|,<INV>|upstream_gene_variant|MODIFIER|LOC125958416|gene-LOC125958416|transcript|XM_049691697.1|protein_coding||c.-631_-336inv|||||632|WARNING_TRANSCRIPT_NO_START_CODON,<INV>|upstream_gene_variant|MODIFIER|exon-XM_049691697.1-1|GENE_exon-XM_049691…	0/0	0/1	0/0	0/0	0/0	0/0	0/0	0/0	0/1	0/0	0/0	0/0	0/0	0/0	0/0	0/0	0/0	0/0	0/0	0/0	0/0	0/0	0/0	2024-01-01	./.	./.	./.	2024-01-01	2024-01-01	0/1	./.
NC_064874.1	49717878	INV00025392	T	<INV>	293	PASS	INV	<INV>|inversion|MODERATE|LOC125950004&LOC125950009&LOC125950016&LOC125950022&LOC125950023&LOC125950027&LOC125950028&LOC125950033&LOC125950048&LOC125950051&LOC125950052&LOC125950054&LOC125950063&LOC125950064&LOC125950065&LOC125950068&LOC125952461&LOC125952462&LOC125952588&LOC125952589&LOC125952591&LOC125952592&LOC125952593&LOC125952594&LOC125952595&LOC125952596&LOC125952598&LOC125952599&LOC1259526…	0/1	0/0	0/0	0/1	0/1	0/0	0/1	0/1	0/1	2024-01-01	0/1	0/1	0/1	0/0	0/1	0/0	0/1	0/1	0/1	0/1	0/1	0/1	0/1	0/1	2024-01-01	./.	./.	0/1	2024-01-01	0/1	0/1
NC_064874.1	49745943	INV00025406	C	<INV>	180	PASS	INV	<INV>|5_prime_UTR_variant|MODIFIER|exon-XM_049677657.1-1|GENE_exon-XM_049677657.1-1|transcript|rna-XM_049677657.1|protein_coding|1/3|c.-284_-13inv|||||13|,<INV>|upstream_gene_variant|MODIFIER|LOC125950064|gene-LOC125950064|transcript|XM_049677657.1|protein_coding|||||||137|WARNING_TRANSCRIPT_NO_START_CODON,<INV>|upstream_gene_variant|MODIFIER|exon-XM_049677657.1-1|GENE_exon-XM_049677657.1-1|trans…	0/0	./.	0/0	0/0	0/0	0/0	0/0	0/0	0/0	0/0	0/0	0/0	0/0	0/0	0/0	0/0	0/0	0/0	0/0	0/0	0/0	0/0	0/0	0/0	./.	./.	./.	2024-01-01	2024-01-01	0/1	0/1
NC_064874.1	51323313	INV00026220	C	<INV>	356	PASS	INV	<INV>|inversion|HIGH|||chromosome|NC_064874.1|||n.51323314_52310740inv||||||,<INV>|inversion|MODERATE|exon-XM_049692515.1-1|GENE_exon-XM_049692515.1-1|gene_variant|GENE_exon-XM_049692515.1-1|||n.51323314_52310740inv||||||,<INV>|inversion|MODERATE|LOC125959674|gene-LOC125959674|gene_variant|gene-LOC125959674|||n.51323314_52310740inv||||||,<INV>|inversion|MODERATE|exon-XM_049692510.1-1|GENE_exon-XM…
8.1-1|GENE_exon-XM_049681958.1-1|gene_variant|GENE_exon-XM_049681958.1-1|||n.52310740_51323314inv||||||,<INV>|inversion|MODERATE|exon-XM_049681959.1-1|GENE_exon-XM_049681959.1-1|gene_variant|GENE_exon-XM_049681959.1-1|||n.52310740_51323314inv||||||,<INV>|inversion|MODERATE|LOC125952484|gene-LOC125952484|gene_variant|gene-LOC125952484|||n.51323314_52310740inv||||||,<INV>|inversion|MODERATE|exon-XM…
.-375340_*594835inv||||||,<INV>|inversion|MODERATE|exon-XM_049681033.1-1|GENE_exon-XM_049681033.1-1|transcript|rna-XM_049681033.1|protein_coding|1/9|c.-375314_*594835inv||||||,<INV>|inversion|MODERATE|exon-XM_049681037.1-1|GENE_exon-XM_049681037.1-1|transcript|rna-XM_049681037.1|protein_coding|2/8|c.-375897_*594835inv||||||,<INV>|inversion|MODERATE|exon-XM_049681038.1-1|GENE_exon-XM_049681038.1-1…
tein_coding||c.-823512_*159005inv||||||WARNING_TRANSCRIPT_NO_START_CODON,<INV>|inversion|MODERATE|LOC125958856|gene-LOC125958856|transcript|XM_049691729.1|protein_coding||c.-829651_*153551inv||||||WARNING_TRANSCRIPT_NO_START_CODON,<INV>|inversion|MODERATE|LOC125958856|gene-LOC125958856|transcript|XM_049691728.1|protein_coding||c.-829657_*153551inv||||||WARNING_TRANSCRIPT_NO_START_CODON,<INV>|inve…	0/0	0/0	0/1	0/0	0/0	0/0	0/0	0/0	0/0	0/0	0/0	0/0	0/0	0/0	0/0	0/0	0/0	0/0	0/0	0/0	0/0	0/0	0/0	0/1	0/0	./.	0/0	0/0	0/0	0/0	0/0
NC_064874.1	51486238	INV00026289	A	<INV>	358	PASS	INV	<INV>|bidirectional_gene_fusion|HIGH|exon-XM_049674347.1-1&exon-XM_049692565.1-1|GENE_exon-XM_049674347.1-1&GENE_exon-XM_049692565.1-1|gene_variant|GENE_exon-XM_049692565.1-1|||n.51486239_52365158inv||||||,<INV>|bidirectional_gene_fusion|HIGH|LOC125948369&exon-XM_049692565.1-1|gene-LOC125948369&GENE_exon-XM_049692565.1-1|gene_variant|GENE_exon-XM_049692565.1-1|||n.51486239_52365158inv||||||,<INV>…	0/0	0/0	0/0	0/0	0/0	0/0	0/0	0/0	0/0	0/0	0/0	0/0	0/0	0/0	0/0	0/0	0/0	0/0	0/0	0/0	0/0	0/0	0/1	0/0	0/0	0/0	0/1	0/0	0/0	0/0	0/0
NC_064874.1	51486595	INV00026291	G	<INV>	466	PASS	INV	<INV>|inversion|MODERATE|LOC125948369&LOC125949476&LOC125949477&LOC125949478&LOC125949479&LOC125949480&LOC125949481&LOC125949977&LOC125949978&LOC125949979&LOC125949980&LOC125949981&LOC125949983&LOC125949984&LOC125949985&LOC125949986&LOC125950224&LOC125950226&LOC125950470&LOC125950471&LOC125950472&LOC125950473&LOC125950649&LOC125951423&LOC125951577&LOC125951585&LOC125951669&LOC125951765&LOC1259517…	0/1	0/1	0/1	0/0	0/1	0/1	0/1	0/1	0/1	0/1	0/1	0/1	0/1	0/0	0/1	0/1	0/1	0/1	0/1	0/1	0/1	0/1	0/1	0/0	0/1	0/0	0/1	0/1	0/1	0/1	0/1
NC_064874.1	51487952	INV00026292	A	<INV>	142	PASS	INV	<INV>|bidirectional_gene_fusion|HIGH|LOC125948369&exon-XM_049692565.1-1|gene-LOC125948369&GENE_exon-XM_049692565.1-1|gene_variant|GENE_exon-XM_049692565.1-1|||n.51487953_52367314inv||||||,<INV>|bidirectional_gene_fusion|HIGH|exon-XM_049692565.1-1&exon-XR_007468569.1-1|GENE_exon-XM_049692565.1-1&GENE_exon-XR_007468569.1-1|gene_variant|GENE_exon-XM_049692565.1-1|||n.51487953_52367314inv||||||,<INV>…	0/0	./.	0/1	0/1	0/0	0/0	0/1	0/0	0/0	0/0	0/1	0/1	0/1	0/1	0/1	0/1	0/0	0/0	0/1	0/0	0/0	0/0	0/0	2024-01-01	./.	./.	2024-01-01	./.	0/1	0/0	0/0
NC_064874.1	51488413	INV00026293	A	<INV>	360	PASS	INV	<INV>|bidirectional_gene_fusion|HIGH|LOC125948369&exon-XM_049692565.1-1|gene-LOC125948369&GENE_exon-XM_049692565.1-1|gene_variant|GENE_exon-XM_049692565.1-1|||n.51488414_52367249inv||||||,<INV>|bidirectional_gene_fusion|HIGH|exon-XM_049692565.1-1&exon-XR_007468569.1-1|GENE_exon-XM_049692565.1-1&GENE_exon-XR_007468569.1-1|gene_variant|GENE_exon-XM_049692565.1-1|||n.51488414_52367249inv||||||,<INV>…	0/1	./.	0/1	0/1	0/0	0/0	0/1	0/1	0/0	0/1	0/1	0/0	0/1	0/1	0/1	0/0	0/0	0/0	0/1	0/0	0/0	0/0	0/0	2024-01-01	./.	./.	0/0	2024-01-01	0/1	0/1	2024-01-01
NC_064874.1	51806457	INV00026446	A	<INV>	236	PASS	INV	<INV>|inversion|MODERATE|LOC125950224&LOC125950470&LOC125950471&LOC125950472&LOC125950473&LOC125951669&LOC125951905&LOC125952228&LOC125952747&LOC125952748&LOC125952910&LOC125959140&LOC125959794&exon-XM_049677993.1-1&exon-XM_049678479.1-1&exon-XM_049678480.1-1&exon-XM_049678481.1-1&exon-XM_049678483.1-1&exon-XM_049678484.1-1&exon-XM_049678485.1-1&exon-XM_049681030.1-1&exon-XM_049681031.1-1&exon-XM…	0/0	0/0	0/1	0/1	0/0	0/1	0/1	0/1	0/1	0/1	0/1	0/0	2024-01-01	0/1	0/1	0/1	0/1	0/1	0/1	0/1	0/1	0/1	0/1	0/1	0/0	0/1	0/0	0/1	0/0	0/0	0/0
NC_064874.1	51806621	INV00026447	T	<INV>	208	PASS	INV	<INV>|inversion|MODERATE|LOC125950224&LOC125950470&LOC125950471&LOC125950472&LOC125950473&LOC125951669&LOC125951905&LOC125952228&LOC125952747&LOC125952748&LOC125952910&LOC125959140&LOC125959794&exon-XM_049677993.1-1&exon-XM_049678479.1-1&exon-XM_049678480.1-1&exon-XM_049678481.1-1&exon-XM_049678483.1-1&exon-XM_049678484.1-1&exon-XM_049678485.1-1&exon-XM_049681030.1-1&exon-XM_049681031.1-1&exon-XM…	0/0	./.	0/0	0/1	0/0	0/0	0/1	0/1	0/0	0/1	0/1	0/0	0/1	0/0	0/0	0/1	0/0	0/1	0/0	0/0	0/0	0/0	0/0	./.	0/0	./.	./.	0/0	2024-01-01	0/1	./.
NC_064874.1	51933775	INV00026506	A	<INV>	120	LowQual	INV	<INV>|gene_fusion|HIGH|exon-XM_049681035.1-1&exon-XM_049682211.1-1|GENE_exon-XM_049681035.1-1&GENE_exon-XM_049682211.1-1|gene_variant|GENE_exon-XM_049681035.1-1|||n.52312378_51933776inv||||||,<INV>|gene_fusion|HIGH|LOC125952619&exon-XM_049681035.1-1|gene-LOC125952619&GENE_exon-XM_049681035.1-1|gene_variant|GENE_exon-XM_049681035.1-1|||n.52312378_51933776inv||||||,<INV>|gene_fusion|HIGH|exon-XM_04…	0/1	0/0	0/1	0/0	0/0	0/0	0/0	0/0	0/0	0/0	0/0	0/0	0/1	0/0	0/0	0/0	0/0	0/0	0/0	0/0	0/0	0/0	0/0	0/0	./.	2024-01-01	./.	./.	0/1	0/1	0/1
NC_064874.1	51950557	INV00026519	C	<INV>	120	LowQual	INV	<INV>|gene_fusion|HIGH|exon-XM_049674364.1-1&exon-XR_007468787.1-1|GENE_exon-XM_049674364.1-1&GENE_exon-XR_007468787.1-1|gene_variant|GENE_exon-XR_007468787.1-1|||n.51950558_52473344inv||||||,<INV>|bidirectional_gene_fusion|HIGH|LOC125948381&exon-XR_007468787.1-1|gene-LOC125948381&GENE_exon-XR_007468787.1-1|gene_variant|GENE_exon-XR_007468787.1-1|||n.51950558_52473344inv||||||,<INV>|bidirectional…	0/0	0/1	0/1	0/0	0/0	0/0	0/0	0/0	0/0	0/0	0/0	0/0	0/0	0/0	0/0	0/0	0/0	0/0	0/0	0/0	0/0	0/0	0/0	0/1	./.	./.	./.	./.	2024-01-01	0/1	0/1
NC_064874.1	52082249	INV00026582	C	<INV>	480	PASS	INV	<INV>|upstream_gene_variant|MODIFIER|LOC125952748|gene-LOC125952748|transcript|XM_049682424.1|protein_coding||c.-3553_-3081inv|||||3554|WARNING_TRANSCRIPT_NO_START_CODON,<INV>|upstream_gene_variant|MODIFIER|LOC125952748|gene-LOC125952748|transcript|XM_049682426.1|protein_coding||c.-3553_-3081inv|||||3554|WARNING_TRANSCRIPT_NO_START_CODON,<INV>|upstream_gene_variant|MODIFIER|LOC125952748|gene-LOC1…	0/0	0/0	0/1	0/0	0/0	0/0	0/0	0/0	0/0	0/0	0/0	0/0	0/0	0/0	0/0	0/0	0/0	0/0	0/0	0/0	0/0	0/0	0/0	0/0	./.	2024-01-01	./.	2024-01-01	2024-01-01	0/1	0/0
NC_064874.1	52085970	INV00026583	A	<INV>	300	PASS	INV	<INV>|inversion|HIGH|exon-XM_049682424.1-1|GENE_exon-XM_049682424.1-1|transcript|rna-XM_049682424.1|protein_coding|6/7|c.-70+161_1357inv||1625/1792||||,<INV>|inversion|HIGH|exon-XM_049682424.1-1|GENE_exon-XM_049682424.1-1|transcript|rna-XM_049682424.1|protein_coding|5/7|c.-70+161_1357inv||1625/1792||||,<INV>|inversion|HIGH|exon-XM_049682424.1-1|GENE_exon-XM_049682424.1-1|transcript|rna-XM_0496824…	0/0	0/1	0/0	0/0	0/0	0/0	0/0	0/0	0/0	0/0	0/0	0/0	0/0	0/0	0/0	0/0	0/0	0/0	0/0	0/0	0/0	0/0	0/0	2024-01-01	2024-01-01	./.	./.	0/1	2024-01-01	2024-01-01	0/1
NC_064874.1	52087413	INV00026584	A	<INV>	120	LowQual	INV	<INV>|downstream_gene_variant|MODIFIER|LOC125952747|gene-LOC125952747|transcript|XM_049682423.1|protein_coding||c.*3051_*3271inv|||||3051|WARNING_TRANSCRIPT_NO_START_CODON,<INV>|downstream_gene_variant|MODIFIER|exon-XM_049682423.1-1|GENE_exon-XM_049682423.1-1|transcript|rna-XM_049682423.1|protein_coding||c.*3072_*3292inv|||||3051|,<INV>|intron_variant|MODIFIER|exon-XM_049682424.1-1|GENE_exon-XM_0…	0/0	0/0	0/1	0/0	0/0	0/0	0/0	0/0	0/0	0/0	0/0	0/0	0/0	0/0	0/0	0/0	0/0	0/0	0/0	0/0	0/0	0/0	0/0	0/1	./.	./.	0/1	0/0	0/1	0/1	0/1
NC_064874.1	52087492	INV00026585	G	<INV>	180	PASS	INV	<INV>|splice_acceptor_variant&splice_donor_variant&splice_region_variant&5_prime_UTR_variant&intron_variant|HIGH|exon-XM_049682424.1-1|GENE_exon-XM_049682424.1-1|transcript|rna-XM_049682424.1|protein_coding|3/7|c.-69-156_310+201inv||||||,<INV>|splice_acceptor_variant&splice_donor_variant&splice_region_variant&5_prime_UTR_variant&intron_variant|HIGH|exon-XM_049682426.1-1|GENE_exon-XM_049682426.1-1…	0/0	0/0	0/1	0/0	0/0	0/0	0/0	0/0	0/0	0/0	0/0	0/0	0/0	0/0	0/0	0/0	0/0	0/0	0/0	0/0	0/0	0/0	0/0	2024-01-01	0/0	./.	2024-01-01	0/0	0/1	0/1	2024-01-01
NC_064874.1	52087677	INV00026586	G	<INV>	360	PASS	INV	<INV>|splice_acceptor_variant&splice_donor_variant&splice_region_variant&5_prime_UTR_variant&intron_variant|HIGH|exon-XM_049682427.1-1|GENE_exon-XM_049682427.1-1|transcript|rna-XM_049682427.1|protein_coding|2/6|c.-21-4_310+16inv||||||,<INV>|splice_donor_variant&splice_region_variant&5_prime_UTR_variant&intron_variant|HIGH|exon-XM_049682424.1-1|GENE_exon-XM_049682424.1-1|transcript|rna-XM_04968242…	0/0	0/0	0/0	0/0	0/0	0/0	0/0	0/0	0/0	0/0	0/0	0/0	0/0	0/0	0/0	0/0	0/0	0/0	0/0	0/0	0/0	0/0	0/0	0/1	./.	0/0	0/0	0/0	0/1	0/1	0/1
NC_064874.1	52087752	INV00026587	C	<INV>	300	PASS	INV	<INV>|inversion|HIGH|exon-XM_049682424.1-1|GENE_exon-XM_049682424.1-1|transcript|rna-XM_049682424.1|protein_coding|3/7|c.42_251inv||519/1792||||,<INV>|inversion|HIGH|exon-XM_049682426.1-1|GENE_exon-XM_049682426.1-1|transcript|rna-XM_049682426.1|protein_coding|3/7|c.42_251inv||503/1776||||,<INV>|inversion|HIGH|exon-XM_049682427.1-1|GENE_exon-XM_049682427.1-1|transcript|rna-XM_049682427.1|protein_c…	0/0	./.	0/1	0/0	0/0	0/0	0/0	0/0	0/0	0/0	0/0	0/0	0/0	0/0	0/0	0/0	0/0	0/0	0/0	0/0	0/0	0/0	0/0	0/1	./.	./.	0/0	0/0	2024-01-01	0/1	0/1
NC_064874.1	52181839	DUP00026632	G	<DUP>	246	PASS	DUP	<DUP>|gene_fusion|HIGH|exon-XM_049677499.1-1&exon-XM_049677509.1-1|GENE_exon-XM_049677499.1-1&GENE_exon-XM_049677509.1-1|gene_variant|GENE_exon-XM_049677509.1-1|||n.52181840_52328288dup||||||,<DUP>|gene_fusion|HIGH|LOC125949980&exon-XM_049677509.1-1|gene-LOC125949980&GENE_exon-XM_049677509.1-1|gene_variant|GENE_exon-XM_049677509.1-1|||n.52181840_52328288dup||||||,<DUP>|gene_fusion|HIGH|LOC1259499…																																	46.6667
in_coding||c.-149947_-3499dup|||||149948|WARNING_TRANSCRIPT_NO_START_CODON,<DUP>|upstream_gene_variant|MODIFIER|LOC125949981|gene-LOC125949981|transcript|XM_049677506.1|protein_coding||c.-2915_*138152dup|||||2916|WARNING_TRANSCRIPT_NO_START_CODON,<DUP>|upstream_gene_variant|MODIFIER|LOC125949981|gene-LOC125949981|transcript|XM_049677501.1|protein_coding||c.-2915_*138149dup|||||2916|WARNING_TRANSC…	0/1	1/1	0/1	0/1	0/1	0/1	0/1	0/1	0/1	0/1	0/1	0/1	0/1	0/1	0/1	0/1	0/1	0/1	0/1	0/1	0/0	0/1	0/1	0/0	./.	0/0	0/1	0/1	0/1	0/1	0/1
NC_064874.1	52255913	INV00026657	T	<INV>	240	PASS	INV	<INV>|inversion|HIGH|exon-XM_049681958.1-1|GENE_exon-XM_049681958.1-1|transcript|rna-XM_049681958.1|protein_coding|7/17|c.440_769inv||967/2859||||,<INV>|inversion|HIGH|exon-XM_049681958.1-1|GENE_exon-XM_049681958.1-1|transcript|rna-XM_049681958.1|protein_coding|6/17|c.440_769inv||967/2859||||,<INV>|inversion|HIGH|exon-XM_049681959.1-1|GENE_exon-XM_049681959.1-1|transcript|rna-XM_049681959.1|prote…	0/0	0/0	0/1	0/0	0/0	0/0	0/0	0/0	0/0	0/0	0/0	0/0	0/0	0/0	0/0	0/0	0/0	0/0	0/0	0/0	0/0	0/0	0/0	2024-01-01	./.	./.	2024-01-01	0/1	2024-01-01	0/1	2024-01-01
NC_064874.1	55096780	DUP00027680	G	<DUP>	180	PASS	DUP	<DUP>|duplication|HIGH|||chromosome|NC_064874.1|||n.55096781_56055727dup||||||,<DUP>|bidirectional_gene_fusion|HIGH|exon-XM_049673739.1-1&exon-XR_007468608.1-1|GENE_exon-XM_049673739.1-1&GENE_exon-XR_007468608.1-1|gene_variant|GENE_exon-XM_049673739.1-1|||n.55096781_56055727dup||||||,<DUP>|bidirectional_gene_fusion|HIGH|LOC125948066&exon-XR_007468608.1-1|gene-LOC125948066&GENE_exon-XR_007468608.1…																																	17.2414
dup||||||,<DUP>|duplication|MODERATE|LOC125952185|gene-LOC125952185|gene_variant|gene-LOC125952185|||n.55096781_56055727dup||||||,<DUP>|duplication|MODERATE|exon-XM_049681585.1-1|GENE_exon-XM_049681585.1-1|gene_variant|GENE_exon-XM_049681585.1-1|||n.56055727_55096781dup||||||,<DUP>|duplication|MODERATE|LOC125952234|gene-LOC125952234|gene_variant|gene-LOC125952234|||n.55096781_56055727dup||||||,<D…
|gene-LOC125948753|transcript|XM_049675099.1|protein_coding||c.-58886_*895230dup||||||WARNING_TRANSCRIPT_NO_START_CODON,<DUP>|duplication|MODERATE|LOC125951256|gene-LOC125951256|transcript|XM_049679956.1|protein_coding||c.-86382_*864587dup||||||WARNING_TRANSCRIPT_NO_START_CODON,<DUP>|duplication|MODERATE|LOC125951256|gene-LOC125951256|transcript|XM_049679957.1|protein_coding||c.-86434_*864587dup|…	0/0	0/1	0/0	0/0	0/1	0/0	0/0	0/0	0/0	0/0	0/1	0/0	0/0	0/1	0/0	0/0	0/0	0/0	0/0	0/1	0/0	0/0	0/0	0/1	2024-01-01	./.	./.	0/0	0/1	0/1	0/1
NC_064874.1	55550654	INV00027891	A	<INV>	180	PASS	INV	<INV>|inversion|MODERATE|LOC125950314&LOC125950315&LOC125950465&LOC125950466&LOC125950765&LOC125951434&LOC125951702&LOC125951720&LOC125951726&LOC125951727&LOC125951728&LOC125951860&LOC125951861&LOC125951904&LOC125951920&LOC125952184&LOC125952185&LOC125952234&LOC125952735&LOC125952736&LOC125952737&LOC125952794&LOC125952795&LOC125958066&LOC125958074&LOC125959344&LOC125959345&LOC125959346&LOC1259593…	0/0	./.	0/1	0/1	0/0	0/0	0/0	0/0	0/0	0/1	0/0	0/1	0/1	0/0	0/1	0/0	0/0	0/1	0/0	0/0	0/0	0/0	0/1	0/0	./.	./.	2024-01-01	2024-01-01	2024-01-01	0/1	2024-01-01
NC_064874.1	55591382	INV00027908	C	<INV>	24	LowQual	INV	<INV>|inversion|MODERATE|LOC125950314&LOC125950315&LOC125950465&LOC125950466&LOC125950765&LOC125951434&LOC125951702&LOC125951720&LOC125951726&LOC125951727&LOC125951728&LOC125951860&LOC125951861&LOC125951904&LOC125951920&LOC125952184&LOC125952185&LOC125952234&LOC125952735&LOC125952736&LOC125952737&LOC125952794&LOC125952795&LOC125958066&LOC125958074&LOC125959344&LOC125959345&LOC125959346&LOC1259597…	0/1	0/1	0/0	0/0	0/0	0/0	0/0	0/0	0/1	0/0	0/0	0/0	0/0	0/0	0/0	0/1	0/1	0/1	0/1	0/0	0/0	0/0	0/0	0/1	0/0	0/0	./.	0/0	2024-01-01	0/1	0/0
NC_064874.1	55628682	INV00027913	A	<INV>	120	LowQual	INV	<INV>|inversion|MODERATE|LOC125950314&LOC125950315&LOC125950465&LOC125950466&LOC125950765&LOC125951434&LOC125951726&LOC125951727&LOC125951728&LOC125952184&LOC125952185&LOC125952234&LOC125952735&LOC125952736&LOC125952737&LOC125958066&LOC125958074&LOC125959345&LOC125959749&exon-XM_049678468.1-1&exon-XM_049678469.1-1&exon-XM_049678470.1-1&exon-XM_049678471.1-1&exon-XM_049678472.1-1&exon-XM_049679022…	0/0	2024-01-01	0/1	0/0	0/0	0/0	0/0	0/0	0/0	0/0	0/0	0/0	0/0	0/0	0/0	0/0	./.	0/0	0/0	0/0	0/0	0/0	0/0	0/1	./.	./.	2024-01-01	0/0	2024-01-01	0/1	2024-01-01
NC_064874.1	55633497	INV00027914	A	<INV>	120	LowQual	INV	<INV>|gene_fusion|HIGH|exon-XM_049680727.1-1&exon-XM_049692663.1-1|GENE_exon-XM_049680727.1-1&GENE_exon-XM_049692663.1-1|gene_variant|GENE_exon-XM_049692663.1-1|||n.55633498_55635949inv||||||,<INV>|gene_fusion|HIGH|LOC125959749&exon-XM_049680727.1-1|gene-LOC125959749&GENE_exon-XM_049680727.1-1|gene_variant|gene-LOC125959749|||n.55633498_55635949inv||||||,<INV>|gene_fusion|HIGH|exon-XM_049680727.1…	0/0	0/0	0/1	0/0	0/0	0/0	0/0	0/0	0/0	0/0	0/0	0/0	0/0	0/0	0/0	0/0	0/0	0/0	0/0	0/0	0/0	0/0	0/0	0/0	./.	./.	2024-01-01	0/1	2024-01-01	2024-01-01	0/1
NC_064874.1	55634818	INV00027915	A	<INV>	279	PASS	INV	<INV>|inversion|HIGH|exon-XM_049680727.1-1|GENE_exon-XM_049680727.1-1|transcript|rna-XM_049680727.1|protein_coding|2/3|c.523_1372inv||1380/1541||||,<INV>|inversion|HIGH|exon-XM_049680727.1-1|GENE_exon-XM_049680727.1-1|transcript|rna-XM_049680727.1|protein_coding|3/3|c.523_1372inv||1380/1541||||,<INV>|inversion|HIGH|exon-XM_049680727.1-1|GENE_exon-XM_049680727.1-1|transcript|rna-XM_049680727.1|pro…	0/0	./.	0/0	0/0	0/0	0/0	0/0	0/0	0/0	0/0	0/0	0/0	0/0	0/0	0/0	0/0	0/0	0/0	0/0	0/0	0/0	0/0	0/0	0/0	./.	./.	0/0	0/0	0/1	0/1	2024-01-01
NC_064874.1	60940314	INV00031134	G	<INV>	120	LowQual	INV	<INV>|inversion|HIGH|exon-XM_049673690.1-1|GENE_exon-XM_049673690.1-1|transcript|rna-XM_049673690.1|protein_coding|4/8|c.422_636-11inv||||||,<INV>|inversion|HIGH|exon-XM_049673690.1-1|GENE_exon-XM_049673690.1-1|transcript|rna-XM_049673690.1|protein_coding|3/8|c.422_636-11inv||||||,<INV>|non_coding_transcript_variant|MODIFIER|LOC125948051|gene-LOC125948051|transcript|XM_049673690.1|protein_coding|…	0/0	./.	0/0	0/0	0/0	0/1	0/0	0/1	0/1	0/1	0/0	0/0	0/0	0/1	0/0	0/1	0/0	0/0	0/0	0/0	0/1	0/0	0/0	0/1	./.	./.	./.	2024-01-01	0/1	0/1	2024-01-01
NC_064874.1	60940729	INV00031136	A	<INV>	294	PASS	INV	<INV>|inversion|HIGH|exon-XM_049673690.1-1|GENE_exon-XM_049673690.1-1|transcript|rna-XM_049673690.1|protein_coding|3/8|c.351_562+175inv||||||,<INV>|inversion|HIGH|exon-XM_049673690.1-1|GENE_exon-XM_049673690.1-1|transcript|rna-XM_049673690.1|protein_coding|2/8|c.351_562+175inv||||||,<INV>|non_coding_transcript_variant|MODIFIER|LOC125948051|gene-LOC125948051|transcript|XM_049673690.1|protein_codin…	0/0	0/0	0/0	0/0	0/0	0/0	0/0	0/0	0/0	0/0	0/0	0/0	0/0	0/0	0/0	0/0	0/0	0/0	0/0	0/0	0/0	0/0	0/0	0/0	0/0	0/0	0/0	0/0	0/1	0/1	0/0
NC_064874.1	62988298	DUP00032291	T	<DUP>	240	PASS	DUP	<DUP>|duplication|MODERATE|LOC125948031&LOC125948032&LOC125948034&LOC125948036&LOC125948037&LOC125948038&LOC125948039&LOC125948040&LOC125948041&LOC125948042&LOC125948043&LOC125948044&LOC125948045&LOC125948046&LOC125948971&LOC125948972&LOC125948973&LOC125948974&LOC125950941&LOC125951052&LOC125951248&LOC125951387&LOC125951676&LOC125951937&LOC125951993&LOC125951995&LOC125951996&LOC125952532&LOC12595…
rotein_coding|2/3|c.-426086_*278341dup|||||0|,<DUP>|upstream_gene_variant|MODIFIER|LOC125952871|gene-LOC125952871|transcript|XM_049682613.1|protein_coding||c.-279283_*424457dup|||||279284|WARNING_TRANSCRIPT_NO_START_CODON,<DUP>|upstream_gene_variant|MODIFIER|exon-XM_049682613.1-1|GENE_exon-XM_049682613.1-1|transcript|rna-XM_049682613.1|protein_coding|3/3|c.-424707_*279525dup|||||0|,<DUP>|upstream…
ANSCRIPT_NO_START_CODON,<DUP>|downstream_gene_variant|MODIFIER|exon-XM_049673668.1-1|GENE_exon-XM_049673668.1-1|transcript|rna-XM_049673668.1|protein_coding|1/6|c.-610422_*90620dup|||||0|,<DUP>|downstream_gene_variant|MODIFIER|exon-XM_049673670.1-1|GENE_exon-XM_049673670.1-1|transcript|rna-XM_049673670.1|protein_coding|7/7|c.-611619_*90620dup|||||0|,<DUP>|downstream_gene_variant|MODIFIER|exon-XM_…	0/0	0/0	0/1	0/0	0/0	0/0	0/0	./.	./.	0/0	0/0	0/0	0/0	0/0	0/0	0/0	0/0	0/0	0/0	0/0	./.	0/0	0/0	0/0	./.	./.	0/0	0/0	0/0	0/0	0/0
NC_064874.1	63265410	DEL00032438	C	<DEL>	154	PASS	DEL	<DEL>|feature_ablation|HIGH|LOC125948032&LOC125948036&LOC125948046&LOC125951995&LOC125951996&LOC125952532&LOC125952533&LOC125952534&LOC125952871&LOC125952872&LOC125959422&LOC125959423&LOC125959424&LOC125959425&exon-XM_049673656.1-1&exon-XM_049673657.1-1&exon-XM_049673658.1-1&exon-XM_049673659.1-1&exon-XM_049673663.1-1&exon-XM_049673684.1-1&exon-XM_049681186.1-1&exon-XM_049681187.1-1&exon-XM_04968…	0/1	./.	0/1	0/1	0/1	0/0	0/0	0/1	0/1	0/0	0/1	0/1	0/1	0/0	0/1	0/0	0/0	0/0	0/1	0/0	0/1	0/1	0/1	2024-01-01	./.	2024-01-01	./.	0/1	0/1	2024-01-01	2024-01-01
NC_064874.1	63294928	INV00032445	T	<INV>	180	PASS	INV	<INV>|upstream_gene_variant|MODIFIER|LOC125948032|gene-LOC125948032|transcript|XM_049673656.1|protein_coding||c.-1828_-722inv|||||1829|WARNING_TRANSCRIPT_NO_START_CODON,<INV>|upstream_gene_variant|MODIFIER|LOC125948032|gene-LOC125948032|transcript|XM_049673659.1|protein_coding||c.-1828_-722inv|||||1829|WARNING_TRANSCRIPT_NO_START_CODON,<INV>|upstream_gene_variant|MODIFIER|LOC125948032|gene-LOC125…	0/0	0/1	0/1	0/0	0/0	0/0	0/0	0/0	0/0	0/0	0/0	0/0	0/0	0/0	0/0	0/0	0/0	0/0	0/0	0/0	0/0	0/0	0/0	0/1	./.	2024-01-01	0/0	2024-01-01	0/1	0/1	0/1
NC_064874.1	63298842	INV00032446	A	<INV>	240	PASS	INV	<INV>|inversion|HIGH|exon-XM_049673659.1-1|GENE_exon-XM_049673659.1-1|transcript|rna-XM_049673659.1|protein_coding|7/8|c.2025_2326inv||2911/4930||||,<INV>|inversion|HIGH|exon-XM_049673659.1-1|GENE_exon-XM_049673659.1-1|transcript|rna-XM_049673659.1|protein_coding|6/8|c.2025_2326inv||2911/4930||||,<INV>|inversion|HIGH|exon-XM_049673657.1-1|GENE_exon-XM_049673657.1-1|transcript|rna-XM_049673657.1|p…	0/0	./.	0/0	0/0	0/0	0/0	0/0	0/0	0/0	0/0	0/0	0/0	0/0	0/0	0/0	0/0	0/0	0/0	0/0	0/0	0/0	0/0	0/0	./.	./.	./.	./.	2024-01-01	2024-01-01	0/1	0/1
NC_064874.1	63298941	INV00032447	T	<INV>	120	LowQual	INV	<INV>|inversion|HIGH|exon-XM_049673659.1-1|GENE_exon-XM_049673659.1-1|transcript|rna-XM_049673659.1|protein_coding|6/8|c.1300_2227inv||2812/4930||||,<INV>|inversion|HIGH|exon-XM_049673657.1-1|GENE_exon-XM_049673657.1-1|transcript|rna-XM_049673657.1|protein_coding|6/8|c.1300_2227inv||3002/5120||||,<INV>|inversion|HIGH|exon-XM_049673658.1-1|GENE_exon-XM_049673658.1-1|transcript|rna-XM_049673658.1|p…	0/0	./.	0/0	0/0	0/0	0/0	0/0	0/0	0/0	0/0	0/0	0/0	0/0	0/0	0/0	0/0	0/0	0/1	0/0	0/0	0/0	0/0	0/0	./.	./.	./.	./.	2024-01-01	0/1	0/1	0/1
NC_064874.1	63299385	INV00032448	G	<INV>	360	PASS	INV	<INV>|inversion|HIGH|exon-XM_049673659.1-1|GENE_exon-XM_049673659.1-1|transcript|rna-XM_049673659.1|protein_coding|6/8|c.1363_1850inv||2435/4930||||,<INV>|inversion|HIGH|exon-XM_049673659.1-1|GENE_exon-XM_049673659.1-1|transcript|rna-XM_049673659.1|protein_coding|5/8|c.1363_1850inv||2435/4930||||,<INV>|inversion|HIGH|exon-XM_049673657.1-1|GENE_exon-XM_049673657.1-1|transcript|rna-XM_049673657.1|p…	0/0	./.	0/1	0/0	0/0	0/0	0/0	0/0	0/0	0/0	0/0	0/0	0/0	0/0	0/0	0/0	0/0	0/0	0/0	0/0	0/0	0/0	0/1	0/0	./.	./.	./.	./.	0/1	0/1	0/1
NC_064874.1	65978998	DEL00033882	G	<DEL>	229	PASS	DEL	<DEL>|feature_ablation|HIGH|LOC125948450&LOC125950254&LOC125950664&LOC125950666&LOC125950667&LOC125950670&LOC125951675&LOC125959458&LOC125959459&LOC125959461&LOC125959462&LOC125959463&LOC125959464&Trnac-gca&Trnac-gca&Trnag-gcc&Trnaq-uug&Trnaq-uug&Trnaq-uug&exon-XM_049674506.1-1&exon-XM_049678064.1-1&exon-XM_049678065.1-1&exon-XM_049678854.1-1&exon-XM_049678855.1-1&exon-XM_049678856.1-1&exon-XM_04…	0/0	0/0	0/0	0/0	0/0	0/0	0/0	0/0	0/0	0/0	0/0	0/0	0/0	0/0	0/0	0/0	0/0	0/0	0/0	0/0	0/0	0/0	0/0	0/0	0/0	0/0	0/0	0/0	0/1	0/0	0/0
NC_064874.1	65979833	INV00033884	T	<INV>	283	PASS	INV	<INV>|inversion|MODERATE|LOC125950254&LOC125950664&LOC125950666&LOC125950667&LOC125950670&LOC125951675&LOC125959458&LOC125959459&LOC125959461&LOC125959462&LOC125959463&LOC125959464&Trnac-gca&Trnac-gca&Trnag-gcc&Trnaq-uug&Trnaq-uug&Trnaq-uug&exon-XM_049678064.1-1&exon-XM_049678065.1-1&exon-XM_049678854.1-1&exon-XM_049678855.1-1&exon-XM_049678856.1-1&exon-XM_049678857.1-1&exon-XM_049678858.1-1&exon…	0/1	0/0	0/1	0/1	0/0	0/1	0/1	0/1	0/0	0/1	0/1	0/1	0/1	0/1	0/1	0/1	0/1	0/1	0/0	0/0	0/1	0/1	0/1	./.	./.	./.	0/1	./.	0/1	2024-01-01	0/1
NC_064874.1	65980408	INV00033885	T	<INV>	333	PASS	INV	<INV>|inversion|MODERATE|LOC125950254&LOC125950664&LOC125950666&LOC125950667&LOC125950670&LOC125951675&LOC125959458&LOC125959459&LOC125959461&LOC125959462&LOC125959463&LOC125959464&Trnac-gca&Trnac-gca&Trnag-gcc&Trnaq-uug&Trnaq-uug&Trnaq-uug&exon-XM_049678064.1-1&exon-XM_049678065.1-1&exon-XM_049678854.1-1&exon-XM_049678855.1-1&exon-XM_049678856.1-1&exon-XM_049678857.1-1&exon-XM_049678858.1-1&exon…	0/0	0/0	0/0	0/0	0/0	0/0	0/0	0/0	0/0	0/0	0/0	0/0	0/0	0/0	0/0	0/1	0/0	0/0	0/0	0/1	0/0	0/0	0/1	0/0	./.	0/0	0/0	0/1	0/0	0/1	0/0
NC_064874.1	66326732	DEL00034050	A	<DEL>	108	LowQual	DEL	<DEL>|exon_loss_variant|HIGH|exon-XM_049692285.1-1|GENE_exon-XM_049692285.1-1|transcript|rna-XM_049692285.1|protein_coding|16/16|c.1572+333_*811del||||||,<DEL>|exon_loss_variant|HIGH|exon-XM_049692285.1-1|GENE_exon-XM_049692285.1-1|transcript|rna-XM_049692285.1|protein_coding|15/16|c.1572+333_*811del||||||,<DEL>|exon_loss_variant|HIGH|exon-XM_049692285.1-1|GENE_exon-XM_049692285.1-1|transcript|rn…	0/1	./.	./.	0/1	0/0	0/0	0/1	0/0	0/1	0/1	0/1	0/1	0/1	0/1	0/1	0/1	0/1	0/1	0/1	0/1	0/0	0/1	0/1	./.	./.	./.	./.	2024-01-01	2024-01-01	2024-01-01	2024-01-01
NC_064874.1	71229449	INV00036573	G	<INV>	96	PASS	INV	<INV>|gene_fusion|HIGH|LOC125960147&exon-XM_049692327.1-1|gene-LOC125960147&GENE_exon-XM_049692327.1-1|gene_variant|GENE_exon-XM_049692327.1-1|||n.72031114_71229450inv||||||,<INV>|gene_fusion|HIGH|exon-XM_049692327.1-1&exon-XM_049693359.1-1|GENE_exon-XM_049692327.1-1&GENE_exon-XM_049693359.1-1|gene_variant|GENE_exon-XM_049692327.1-1|||n.72031114_71229450inv||||||,<INV>|bidirectional_gene_fusion|H…	0/0	./.	0/0	0/0	0/0	0/0	0/1	0/0	0/0	0/0	0/0	0/0	0/0	0/0	0/0	0/1	0/0	0/0	0/0	0/0	0/1	0/0	0/0	0/1	./.	./.	./.	2024-01-01	2024-01-01	2024-01-01	./.
NC_064874.1	71807515	INV00036866	G	<INV>	360	PASS	INV	<INV>|inversion|HIGH|exon-XM_049681025.1-1|GENE_exon-XM_049681025.1-1|transcript|rna-XM_049681025.1|protein_coding|2/3|c.627_987inv||987/1635||||,<INV>|upstream_gene_variant|MODIFIER|exon-XM_049680382.1-1|GENE_exon-XM_049680382.1-1|transcript|rna-XM_049680382.1|protein_coding||c.-4830_-4470inv|||||3822|,<INV>|upstream_gene_variant|MODIFIER|exon-XM_049673788.1-1|GENE_exon-XM_049673788.1-1|transcri…	0/0	./.	0/0	0/0	0/0	0/0	0/0	0/0	0/0	0/0	0/0	0/0	0/0	0/0	0/0	0/0	0/0	0/0	0/0	0/0	0/0	0/0	0/0	./.	./.	./.	2024-01-01	./.	2024-01-01	0/1	0/1
NC_064874.1	71808562	INV00036867	T	<INV>	180	PASS	INV	<INV>|inversion|HIGH|exon-XM_049681025.1-1|GENE_exon-XM_049681025.1-1|transcript|rna-XM_049681025.1|protein_coding|1/3|c.-599_20inv||20/1635||||,<INV>|upstream_gene_variant|MODIFIER|exon-XM_049680382.1-1|GENE_exon-XM_049680382.1-1|transcript|rna-XM_049680382.1|protein_coding||c.-6135_-5517inv|||||4869|,<INV>|upstream_gene_variant|MODIFIER|exon-XM_049673788.1-1|GENE_exon-XM_049673788.1-1|transcrip…	0/0	2024-01-01	0/0	0/0	0/0	0/0	0/0	0/0	0/0	0/0	0/0	0/0	0/0	0/0	0/0	0/0	0/0	0/0	0/0	0/0	0/0	0/0	0/0	./.	./.	2024-01-01	2024-01-01	2024-01-01	0/1	0/1	2024-01-01
NC_064874.1	71809423	INV00036868	G	<INV>	214	PASS	INV	<INV>|upstream_gene_variant|MODIFIER|exon-XM_049673788.1-1|GENE_exon-XM_049673788.1-1|transcript|rna-XM_049673788.1|protein_coding||c.-5512_-4389inv|||||4389|,<INV>|upstream_gene_variant|MODIFIER|exon-XM_049681025.1-1|GENE_exon-XM_049681025.1-1|transcript|rna-XM_049681025.1|protein_coding||c.-1965_-842inv|||||842|,<INV>|downstream_gene_variant|MODIFIER|LOC125948097|gene-LOC125948097|transcript|XM…	0/0	./.	0/1	0/0	0/0	0/0	0/0	0/0	0/0	0/0	0/0	0/0	0/0	0/0	0/0	0/0	0/0	0/0	0/0	0/0	0/0	0/0	0/0	0/0	./.	2024-01-01	0/1	2024-01-01	2024-01-01	0/1	0/1
NC_064874.1	72983348	INV00037450	A	<INV>	300	PASS	INV	<INV>|upstream_gene_variant|MODIFIER|LOC125950531|gene-LOC125950531|transcript|XM_049678618.1|protein_coding||c.-1887_-1378inv|||||1888|WARNING_TRANSCRIPT_NO_START_CODON,<INV>|downstream_gene_variant|MODIFIER|exon-XM_049678618.1-1|GENE_exon-XM_049678618.1-1|transcript|rna-XM_049678618.1|protein_coding||c.*1691_*2200inv|||||1888|,<INV>|exon_region|MODIFIER|exon-XM_049678546.1-1|GENE_exon-XM_049678…	0/0	./.	0/0	0/0	0/0	0/0	0/0	0/0	0/0	0/0	0/0	0/0	0/0	0/0	0/0	0/0	0/0	0/0	0/0	0/0	0/0	0/0	0/0	2024-01-01	./.	./.	./.	2024-01-01	0/1	2024-01-01	0/1
NC_064874.1	72984516	DUP00037451	A	<DUP>	120	LowQual	DUP	<DUP>|gene_fusion|HIGH|LOC125950531&exon-XM_049678546.1-1|gene-LOC125950531&GENE_exon-XM_049678546.1-1|gene_variant|GENE_exon-XM_049678546.1-1|||n.72984517_72986176dup||||||,<DUP>|gene_fusion|HIGH|LOC125950493&LOC125950531|gene-LOC125950493&gene-LOC125950531|gene_variant|gene-LOC125950493|||n.72984517_72986176dup||||||,<DUP>|bidirectional_gene_fusion|HIGH|exon-XM_049678546.1-1&exon-XM_049678618.1…	0/0	./.	0/0	0/0	0/0	0/0	0/0	0/0	0/0	0/0	0/0	0/1	0/0	0/0	0/0	0/0	0/0	0/0	0/0	0/0	0/0	0/0	0/0	./.	./.	2024-01-01	./.	./.	0/1	0/1	0/1
NC_064874.1	79325770	INV00040878	C	<INV>	180	PASS	INV	<INV>|inversion|HIGH|exon-XM_049693247.1-1|GENE_exon-XM_049693247.1-1|transcript|rna-XM_049693247.1|protein_coding|1/2|c.279_469inv||582/1847||||,<INV>|upstream_gene_variant|MODIFIER|exon-XM_049693256.1-1|GENE_exon-XM_049693256.1-1|transcript|rna-XM_049693256.1|protein_coding||c.-1619_-1429inv|||||1363|,<INV>|upstream_gene_variant|MODIFIER|LOC125960061|gene-LOC125960061|transcript|XM_049693229.1|…	0/0	./.	0/1	0/0	0/0	0/0	0/0	0/0	0/0	0/0	0/0	0/0	0/0	0/0	0/0	0/0	0/0	0/0	0/0	0/0	0/0	0/0	0/0	2024-01-01	./.	2024-01-01	./.	./.	0/1	2024-01-01	./.
NC_064874.1	79331583	INV00040879	T	<INV>	300	PASS	INV	<INV>|inversion|HIGH|exon-XM_049692375.1-1|GENE_exon-XM_049692375.1-1|transcript|rna-XM_049692375.1|protein_coding|1/4|c.841_1054inv||1068/3185||||,<INV>|upstream_gene_variant|MODIFIER|exon-XM_049693229.1-1|GENE_exon-XM_049693229.1-1|transcript|rna-XM_049693229.1|protein_coding||c.-3212_-2999inv|||||2979|,<INV>|upstream_gene_variant|MODIFIER|LOC125960076|gene-LOC125960076|transcript|XM_049693253.…	0/0	0/0	0/0	0/0	0/0	0/0	0/0	0/0	0/0	0/0	0/0	0/1	0/0	0/0	0/1	0/0	0/0	0/0	0/0	0/0	0/0	0/0	0/0	./.	./.	2024-01-01	0/0	./.	0/1	0/1	0/0
NC_064874.1	79332224	INV00040880	C	<INV>	180	PASS	INV	<INV>|gene_fusion|HIGH|exon-XM_049692375.1-1&exon-XM_049693253.1-1|GENE_exon-XM_049692375.1-1&GENE_exon-XM_049693253.1-1|gene_variant|GENE_exon-XM_049692375.1-1|||n.79333972_79332225inv||||||,<INV>|gene_fusion|HIGH|LOC125960076&exon-XM_049692375.1-1|gene-LOC125960076&GENE_exon-XM_049692375.1-1|gene_variant|GENE_exon-XM_049692375.1-1|||n.79333972_79332225inv||||||,<INV>|bidirectional_gene_fusion|H…	0/0	0/1	0/0	0/0	0/0	0/0	0/0	0/0	0/0	0/0	0/0	0/0	0/0	0/0	0/0	0/0	0/0	0/0	0/0	0/0	0/0	0/0	0/0	./.	./.	./.	./.	./.	2024-01-01	0/1	0/1
NC_064874.1	79333490	INV00040881	C	<INV>	120	LowQual	INV	<INV>|inversion|HIGH|exon-XM_049693253.1-1|GENE_exon-XM_049693253.1-1|transcript|rna-XM_049693253.1|protein_coding|1/2|c.-41_394inv||||||,<INV>|5_prime_UTR_variant|MODIFIER|exon-XM_049693253.1-1|GENE_exon-XM_049693253.1-1|transcript|rna-XM_049693253.1|protein_coding|1/2|c.-41_394inv||||||,<INV>|upstream_gene_variant|MODIFIER|exon-XM_049693229.1-1|GENE_exon-XM_049693229.1-1|transcript|rna-XM_04969…	0/0	2024-01-01	0/0	0/0	0/0	0/0	0/0	0/0	0/0	0/0	0/0	0/0	0/0	0/0	0/0	0/0	0/0	0/0	0/0	0/0	0/0	0/0	0/0	2024-01-01	./.	./.	./.	./.	2024-01-01	0/1	2024-01-01
NC_064874.1	79337189	INV00040882	C	<INV>	360	PASS	INV	<INV>|gene_fusion|HIGH|exon-XM_049693236.1-1&exon-XM_049693248.1-1|GENE_exon-XM_049693236.1-1&GENE_exon-XM_049693248.1-1|gene_variant|GENE_exon-XM_049693236.1-1|||n.79337190_79337438inv||||||,<INV>|gene_fusion|HIGH|LOC125960067&exon-XM_049693248.1-1|gene-LOC125960067&GENE_exon-XM_049693248.1-1|gene_variant|gene-LOC125960067|||n.79337190_79337438inv||||||,<INV>|bidirectional_gene_fusion|HIGH|LOC12…	0/0	0/0	0/1	0/0	0/0	0/0	0/0	0/0	0/0	0/0	0/0	0/1	0/0	0/0	0/0	0/0	0/0	0/0	0/0	0/0	0/0	0/0	0/0	2024-01-01	./.	./.	0/0	./.	0/1	0/1	0/1
NC_064874.1	79342554	DEL00040883	T	<DEL>	120	LowQual	DEL	<DEL>|exon_loss_variant|HIGH|exon-XM_049693249.1-1|GENE_exon-XM_049693249.1-1|transcript|rna-XM_049693249.1|protein_coding|2/2|c.293_*912del||460/1796||||,<DEL>|gene_fusion|HIGH|exon-XM_049693249.1-1&exon-XM_049693254.1-1|GENE_exon-XM_049693249.1-1&GENE_exon-XM_049693254.1-1|gene_variant|GENE_exon-XM_049693249.1-1|||n.79342555_79344741del||||||,<DEL>|gene_fusion|HIGH|LOC125960077&exon-XM_04969324…	0/0	0/1	0/1	0/0	0/0	0/0	0/0	0/0	0/1	0/0	0/0	0/0	0/0	0/0	0/0	0/0	0/0	0/1	0/0	0/0	0/0	0/0	0/0	0/0	./.	0/0	./.	0/0	2024-01-01	0/1	0/1
NC_064874.1	79345938	INV00040884	G	<INV>	180	PASS	INV	<INV>|inversion&splice_region_variant|HIGH|exon-XM_049693254.1-1|GENE_exon-XM_049693254.1-1|transcript|rna-XM_049693254.1|protein_coding|2/2|c.1475_*518inv||1542/1723||||,<INV>|3_prime_UTR_variant|MODIFIER|exon-XM_049693254.1-1|GENE_exon-XM_049693254.1-1|transcript|rna-XM_049693254.1|protein_coding|2/2|c.1475_*518inv||||||,<INV>|downstream_gene_variant|MODIFIER|LOC125960075|gene-LOC125960075|tran…	0/0	0/1	0/0	0/0	0/0	0/0	0/0	0/0	0/0	0/0	0/0	0/0	0/0	0/0	0/0	0/0	0/0	0/1	0/0	0/0	0/0	0/0	0/0	./.	./.	./.	2024-01-01	2024-01-01	2024-01-01	0/0	2024-01-01
NC_064874.1	85174604	INV00044532	A	<INV>	240	PASS	INV	<INV>|bidirectional_gene_fusion|HIGH|exon-XM_049680146.1-1&exon-XM_049680430.1-1|GENE_exon-XM_049680146.1-1&GENE_exon-XM_049680430.1-1|gene_variant|GENE_exon-XM_049680430.1-1|||n.85174605_85900358inv||||||,<INV>|bidirectional_gene_fusion|HIGH|LOC125951368&exon-XM_049680430.1-1|gene-LOC125951368&GENE_exon-XM_049680430.1-1|gene_variant|GENE_exon-XM_049680430.1-1|||n.85174605_85900358inv||||||,<INV>…	0/0	0/0	0/0	0/0	0/0	0/0	0/0	0/0	0/0	0/0	0/0	0/0	0/0	0/0	0/0	0/0	0/0	0/0	0/0	0/0	0/0	0/0	0/0	0/1	0/0	0/0	0/0	0/0	0/0	0/0	0/0
NC_064874.1	85459352	DUP00044715	T	<DUP>	180	PASS	DUP	<DUP>|gene_fusion|HIGH|LOC125951334&exon-XM_049680491.1-1|gene-LOC125951334&GENE_exon-XM_049680491.1-1|gene_variant|GENE_exon-XM_049680491.1-1|||n.85459353_86215260dup||||||,<DUP>|gene_fusion|HIGH|LOC125951334&LOC125951567|gene-LOC125951334&gene-LOC125951567|gene_variant|gene-LOC125951567|||n.85459353_86215260dup||||||,<DUP>|bidirectional_gene_fusion|HIGH|exon-XM_049680100.1-1&exon-XM_049680491.1…																																	1.66667
|transcript|XM_049680179.1|protein_coding||c.-342488_*396836dup||||||WARNING_TRANSCRIPT_NO_START_CODON,<DUP>|duplication|MODERATE|LOC125951372|gene-LOC125951372|transcript|XM_049680178.1|protein_coding||c.-342488_*396615dup||||||WARNING_TRANSCRIPT_NO_START_CODON,<DUP>|duplication|MODERATE|LOC125951346|gene-LOC125951346|transcript|XM_049680131.1|protein_coding||c.-374333_*376167dup||||||WARNING_TR…
-LOC125951372|transcript|XM_049680180.1|protein_coding||c.-342488_*397697dup|||||342489|WARNING_TRANSCRIPT_NO_START_CODON,<DUP>|upstream_gene_variant|MODIFIER|LOC125951372|gene-LOC125951372|transcript|XM_049680179.1|protein_coding||c.-342488_*396836dup|||||342489|WARNING_TRANSCRIPT_NO_START_CODON,<DUP>|upstream_gene_variant|MODIFIER|LOC125951372|gene-LOC125951372|transcript|XM_049680178.1|protein…
049680087.1-1|transcript|rna-XM_049680087.1|protein_coding|1/3|c.-20371_*705420dup|||||703390|,<DUP>|downstream_gene_variant|MODIFIER|LOC125951330|gene-LOC125951330|transcript|XM_049680090.1|protein_coding||c.-738670_*12007dup|||||0|WARNING_TRANSCRIPT_NO_START_CODON,<DUP>|downstream_gene_variant|MODIFIER|exon-XM_049680090.1-1|GENE_exon-XM_049680090.1-1|transcript|rna-XM_049680090.1|protein_coding…	0/0	0/0	0/1	0/0	0/0	0/0	0/0	0/0	0/0	0/0	0/0	0/0	0/0	0/0	0/0	0/0	0/0	0/0	0/0	0/0	0/0	0/0	0/0	0/0	0/0	0/0	./.	0/0	0/0	0/0	0/0
NC_064874.1	85825250	INV00044941	C	<INV>	84	LowQual	INV	<INV>|inversion|MODERATE|LOC125951327&LOC125951333&LOC125951337&LOC125951338&LOC125951339&LOC125951340&LOC125951342&LOC125951344&LOC125951346&LOC125951348&LOC125951349&LOC125951350&LOC125951353&LOC125951356&LOC125951359&LOC125951365&LOC125951368&LOC125951370&LOC125959603&LOC125959604&exon-XM_049680085.1-1&exon-XM_049680095.1-1&exon-XM_049680096.1-1&exon-XM_049680098.1-1&exon-XM_049680099.1-1&exon…	0/0	0/1	0/0	0/1	0/0	0/1	0/0	0/1	0/1	0/0	0/0	0/0	0/0	0/0	0/0	0/0	0/0	0/1	0/0	0/0	0/1	0/0	0/1	2024-01-01	./.	./.	2024-01-01	0/0	0/1	0/1	2024-01-01
NC_064874.1	85864213	INV00044953	G	<INV>	600	PASS	INV	<INV>|splice_region_variant|LOW|exon-XM_049680085.1-1|GENE_exon-XM_049680085.1-1|transcript|rna-XM_049680085.1|protein_coding|10/10|c.*333_*974inv||||||,<INV>|3_prime_UTR_variant|MODIFIER|exon-XM_049680085.1-1|GENE_exon-XM_049680085.1-1|transcript|rna-XM_049680085.1|protein_coding|10/10|c.*333_*974inv|||||333|,<INV>|upstream_gene_variant|MODIFIER|LOC125951365|gene-LOC125951365|transcript|XM_04968…	0/0	0/0	0/0	0/0	0/0	0/0	0/0	0/0	0/0	0/0	0/0	0/0	0/0	0/0	0/0	0/0	0/0	0/0	0/0	0/0	0/0	0/0	0/0	0/1	0/0	0/0	0/0	0/0	0/1	0/0	0/0
NC_064874.1	89822599	DEL00047518	A	<DEL>	240	PASS	DEL	<DEL>|upstream_gene_variant|MODIFIER|exon-XM_049691771.1-1|GENE_exon-XM_049691771.1-1|transcript|rna-XM_049691771.1|protein_coding||c.-4244_-4183delNNNNNNNNNNNNNNNNNNNNNNNNNNNNNNNNNNNNNNNNNNNNNNNNNNNNNNNNNNNNNT|||||3398|,<DEL>|upstream_gene_variant|MODIFIER|LOC125959055|gene-LOC125959055|transcript|XM_049691793.1|protein_coding||c.-347_-286delANNNNNNNNNNNNNNNNNNNNNNNNNNNNNNNNNNNNNNNNNNNNNNNNNNNNN…	2024-01-01	2024-01-01	0/0	./.	0/0	./.	0/0	0/0	0/0	0/0	0/0	2024-01-01	0/1	0/0	0/0	0/1	2024-01-01	2024-01-01	0/0	0/0	0/0	0/0	0/0	0/0	./.	0/0	0/0	./.	0/0	./.	0/0
NC_064874.1	89823989	INV00047519	G	<INV>	180	PASS	INV	<INV>|gene_fusion|HIGH|LOC125959620&exon-XM_049691792.1-1|gene-LOC125959620&GENE_exon-XM_049691792.1-1|gene_variant|GENE_exon-XM_049691792.1-1|||n.89826142_89823990inv||||||,<INV>|gene_fusion|HIGH|exon-XM_049691792.1-1&exon-XM_049692446.1-1|GENE_exon-XM_049691792.1-1&GENE_exon-XM_049692446.1-1|gene_variant|GENE_exon-XM_049691792.1-1|||n.89826142_89823990inv||||||,<INV>|bidirectional_gene_fusion|H…	0/0	0/0	0/0	0/0	0/0	0/0	0/0	0/0	0/0	0/0	0/0	0/0	0/0	0/0	0/0	0/0	0/0	0/0	0/0	0/0	0/0	0/0	0/0	0/0	./.	./.	0/0	0/0	0/1	0/0	0/0
NC_064874.1	89831189	INV00047520	G	<INV>	240	PASS	INV	<INV>|gene_fusion|HIGH|exon-XM_049691764.1-1&exon-XM_049692447.1-1|GENE_exon-XM_049691764.1-1&GENE_exon-XM_049692447.1-1|gene_variant|GENE_exon-XM_049692447.1-1|||n.89831190_89831925inv||||||,<INV>|gene_fusion|HIGH|exon-XM_049691763.1-1&exon-XM_049692447.1-1|GENE_exon-XM_049691763.1-1&GENE_exon-XM_049692447.1-1|gene_variant|GENE_exon-XM_049692447.1-1|||n.89831190_89831925inv||||||,<INV>|gene_fusi…	0/0	0/0	0/1	0/0	0/0	0/0	0/0	0/0	0/0	0/0	0/0	0/0	0/0	0/0	0/0	0/0	0/0	0/0	0/0	0/0	0/0	0/0	0/0	2024-01-01	./.	2024-01-01	2024-01-01	0/0	2024-01-01	0/1	2024-01-01
NC_064874.1	90035334	INV00047644	C	<INV>	120	LowQual	INV	<INV>|inversion|MODERATE|LOC125950130&LOC125950133&LOC125950849&LOC125950850&LOC125950851&LOC125950852&LOC125951245&LOC125951321&LOC125951663&LOC125951783&LOC125952062&LOC125952068&LOC125952069&LOC125952070&LOC125952073&LOC125952074&LOC125952084&LOC125952085&LOC125952086&LOC125952087&LOC125952093&LOC125952099&LOC125952100&LOC125952103&LOC125952109&LOC125952229&LOC125959623&LOC125959651&Trnar-ucg&…	0/0	0/1	0/1	0/0	0/0	0/0	0/0	0/0	0/0	0/0	0/0	0/0	0/0	0/0	0/0	0/0	0/0	0/0	0/0	0/0	0/0	0/0	0/0	0/0	./.	./.	2024-01-01	0/1	2024-01-01	0/1	0/1
NC_064874.1	90241785	INV00047748	A	<INV>	120	LowQual	INV	<INV>|inversion|MODERATE|LOC125949083&LOC125949086&LOC125949090&LOC125949695&LOC125949696&LOC125951053&LOC125951382&LOC125951436&LOC125951678&LOC125952062&LOC125952063&LOC125952064&LOC125952065&LOC125952066&LOC125952067&LOC125952068&LOC125952069&LOC125952070&LOC125952071&LOC125952072&LOC125952073&LOC125952074&LOC125952075&LOC125952076&LOC125952077&LOC125952078&LOC125952079&LOC125952081&LOC1259520…	0/0	0/1	0/1	0/0	0/0	0/0	0/0	0/0	0/0	0/0	0/0	0/0	0/0	0/0	0/1	0/0	0/0	0/0	0/0	0/0	0/0	0/0	0/0	./.	./.	./.	./.	2024-01-01	2024-01-01	2024-01-01	2024-01-01
NC_064874.1	90383741	INV00047814	C	<INV>	120	LowQual	INV	<INV>|inversion|MODERATE|LOC125952085&exon-XM_049681355.1-1|gene-LOC125952085&GENE_exon-XM_049681355.1-1|||||||||||	0/0	0/0	0/0	0/0	0/0	0/0	0/0	0/0	0/0	0/0	0/0	0/0	0/0	0/0	0/0	0/0	0/0	0/0	0/0	0/0	0/0	0/0	0/0	0/1	0/0	./.	2024-01-01	0/0	0/1	0/1	0/1
NC_064874.1	90386429	INV00047815	A	<INV>	329	PASS	INV	<INV>|gene_fusion|HIGH|exon-XM_049681355.1-1&exon-XM_049681356.1-1|GENE_exon-XM_049681355.1-1&GENE_exon-XM_049681356.1-1|gene_variant|GENE_exon-XM_049681355.1-1|||n.90386430_90391043inv||||||,<INV>|gene_fusion|HIGH|LOC125952085&exon-XM_049681356.1-1|gene-LOC125952085&GENE_exon-XM_049681356.1-1|gene_variant|gene-LOC125952085|||n.90386430_90391043inv||||||,<INV>|bidirectional_gene_fusion|HIGH|LOC12…	0/0	0/0	0/0	0/1	0/0	0/1	0/0	0/0	0/0	0/1	0/0	0/1	0/0	0/0	0/1	0/1	0/1	0/0	0/1	0/1	0/1	0/1	0/1	./.	./.	./.	./.	2024-01-01	0/1	2024-01-01	2024-01-01
NC_064874.1	90386538	INV00047816	T	<INV>	236	PASS	INV	<INV>|gene_fusion|HIGH|exon-XM_049681355.1-1&exon-XM_049681356.1-1|GENE_exon-XM_049681355.1-1&GENE_exon-XM_049681356.1-1|gene_variant|GENE_exon-XM_049681355.1-1|||n.90386539_90391282inv||||||,<INV>|gene_fusion|HIGH|LOC125952085&exon-XM_049681356.1-1|gene-LOC125952085&GENE_exon-XM_049681356.1-1|gene_variant|gene-LOC125952085|||n.90386539_90391282inv||||||,<INV>|bidirectional_gene_fusion|HIGH|LOC12…	0/1	./.	0/0	0/1	0/0	0/1	0/1	0/1	0/0	0/0	0/1	0/1	0/1	0/0	0/1	0/1	0/1	0/0	0/1	0/1	0/1	0/1	0/1	2024-01-01	./.	./.	2024-01-01	./.	0/1	0/1	0/1
NC_064874.1	90387625	INV00047817	A	<INV>	167	PASS	INV	<INV>|inversion&splice_region_variant|HIGH|exon-XM_049681355.1-1|GENE_exon-XM_049681355.1-1|transcript|rna-XM_049681355.1|protein_coding|4/4|c.1388_*985inv||1388/1521||||,<INV>|upstream_gene_variant|MODIFIER|LOC125952086|gene-LOC125952086|transcript|XM_049681356.1|protein_coding||c.-2387_-1269inv|||||2388|WARNING_TRANSCRIPT_NO_START_CODON,<INV>|downstream_gene_variant|MODIFIER|LOC125952085|gene-L…	0/0	0/0	0/0	0/0	0/0	0/0	0/0	0/0	0/0	0/0	0/0	0/0	0/0	0/0	0/0	0/0	0/0	0/0	0/0	0/0	0/0	0/0	0/0	0/1	2024-01-01	./.	2024-01-01	./.	0/1	0/1	0/1
NC_064874.1	90387628	INV00047818	G	<INV>	178	PASS	INV	<INV>|inversion&splice_region_variant|HIGH|exon-XM_049681355.1-1|GENE_exon-XM_049681355.1-1|transcript|rna-XM_049681355.1|protein_coding|4/4|c.1391_*2120inv||1391/1521||||,<INV>|upstream_gene_variant|MODIFIER|LOC125952086|gene-LOC125952086|transcript|XM_049681356.1|protein_coding||c.-2384_-134inv|||||2385|WARNING_TRANSCRIPT_NO_START_CODON,<INV>|downstream_gene_variant|MODIFIER|LOC125952085|gene-L…	0/0	0/1	0/0	0/0	0/0	0/0	0/0	0/0	0/0	0/0	0/1	0/0	0/0	0/0	0/0	0/0	0/0	0/1	0/0	0/0	0/0	0/1	0/0	0/1	2024-01-01	2024-01-01	2024-01-01	2024-01-01	0/1	0/1	0/1
NC_064874.1	90388086	INV00047819	A	<INV>	456	PASS	INV	<INV>|inversion&splice_region_variant|HIGH|exon-XM_049681356.1-1|GENE_exon-XM_049681356.1-1|transcript|rna-XM_049681356.1|protein_coding|4/4|c.1456_*1927inv||||||,<INV>|upstream_gene_variant|MODIFIER|LOC125952086|gene-LOC125952086|transcript|XM_049681356.1|protein_coding|||||||1927|WARNING_TRANSCRIPT_NO_START_CODON,<INV>|downstream_gene_variant|MODIFIER|LOC125952085|gene-LOC125952085|transcript|X…	0/1	0/1	0/1	0/0	0/0	0/0	0/0	0/0	0/0	0/0	0/0	0/0	0/0	0/1	0/0	0/0	0/0	0/1	0/1	0/0	0/0	0/0	0/1	2024-01-01	./.	./.	0/1	0/0	0/1	0/1	2024-01-01
NC_064874.1	90389882	INV00047820	G	<INV>	62	LowQual	INV	<INV>|inversion|HIGH|exon-XM_049681356.1-1|GENE_exon-XM_049681356.1-1|transcript|rna-XM_049681356.1|protein_coding|4/4|c.379_*131inv||||||,<INV>|inversion|HIGH|exon-XM_049681356.1-1|GENE_exon-XM_049681356.1-1|transcript|rna-XM_049681356.1|protein_coding|3/4|c.379_*131inv||||||,<INV>|inversion|HIGH|exon-XM_049681356.1-1|GENE_exon-XM_049681356.1-1|transcript|rna-XM_049681356.1|protein_coding|2/4|c.…	0/1	2024-01-01	0/1	0/1	0/0	0/1	0/1	0/1	0/0	0/0	0/1	0/1	0/1	0/1	0/1	0/1	0/1	0/1	0/1	2024-01-01	0/1	0/1	0/1	2024-01-01	2024-01-01	./.	2024-01-01	2024-01-01	2024-01-01	0/1	0/1
NC_064874.1	90390330	INV00047821	G	<INV>	140	PASS	INV	<INV>|inversion|HIGH|exon-XM_049681356.1-1|GENE_exon-XM_049681356.1-1|transcript|rna-XM_049681356.1|protein_coding|3/4|c.367_1204inv||1204/1521||||,<INV>|inversion|HIGH|exon-XM_049681356.1-1|GENE_exon-XM_049681356.1-1|transcript|rna-XM_049681356.1|protein_coding|4/4|c.367_1204inv||1204/1521||||,<INV>|inversion|HIGH|exon-XM_049681356.1-1|GENE_exon-XM_049681356.1-1|transcript|rna-XM_049681356.1|pro…	0/0	0/0	0/0	0/1	0/0	0/1	0/0	0/0	0/0	0/0	0/1	0/0	0/1	0/0	0/1	0/0	0/0	0/0	0/1	0/1	0/1	0/1	0/1	./.	./.	./.	./.	./.	0/1	0/1	0/1
NC_064874.1	90435946	INV00047841	C	<INV>	180	PASS	INV	<INV>|intron_variant|MODIFIER|exon-XM_049681323.1-1|GENE_exon-XM_049681323.1-1|transcript|rna-XM_049681323.1|protein_coding|1/9|c.111+10327_111+10707inv||||||,<INV>|exon_region|MODIFIER|exon-XM_049681354.1-1|GENE_exon-XM_049681354.1-1|transcript|rna-XM_049681354.1|protein_coding|2/4|c.||||||INFO_REALIGN_3_PRIME,<INV>|non_coding_transcript_variant|MODIFIER|LOC125952069|gene-LOC125952069|transcript…	0/0	0/1	0/0	0/0	0/0	0/0	0/0	0/0	0/0	0/0	0/0	0/0	0/0	0/0	0/0	0/0	0/0	0/0	0/0	0/0	0/0	0/0	0/0	2024-01-01	./.	0/0	./.	2024-01-01	0/1	0/1	0/1
NC_064874.1	90435951	INV00047842	A	<INV>	180	PASS	INV	<INV>|intron_variant|MODIFIER|exon-XM_049681323.1-1|GENE_exon-XM_049681323.1-1|transcript|rna-XM_049681323.1|protein_coding|1/9|c.111+10350_111+10702inv||||||,<INV>|exon_region|MODIFIER|exon-XM_049681354.1-1|GENE_exon-XM_049681354.1-1|transcript|rna-XM_049681354.1|protein_coding|2/4|c.||||||INFO_REALIGN_3_PRIME,<INV>|non_coding_transcript_variant|MODIFIER|LOC125952069|gene-LOC125952069|transcript…	0/0	0/0	0/0	0/0	0/0	0/0	0/0	0/0	0/0	0/0	0/0	0/0	0/0	0/0	0/0	0/1	0/0	0/0	0/0	0/0	0/0	0/0	0/0	2024-01-01	./.	0/0	2024-01-01	2024-01-01	0/1	0/1	0/1
NC_064874.1	90436488	INV00047843	C	<INV>	240	PASS	INV	<INV>|intron_variant|MODIFIER|exon-XM_049681323.1-1|GENE_exon-XM_049681323.1-1|transcript|rna-XM_049681323.1|protein_coding|1/9|c.111+9927_111+10165inv||||||,<INV>|exon_region|MODIFIER|exon-XM_049681354.1-1|GENE_exon-XM_049681354.1-1|transcript|rna-XM_049681354.1|protein_coding|2/4|c.||||||INFO_REALIGN_3_PRIME,<INV>|non_coding_transcript_variant|MODIFIER|LOC125952069|gene-LOC125952069|transcript|…	0/0	2024-01-01	0/0	0/0	0/0	0/0	0/0	0/0	0/0	0/0	0/0	0/0	0/0	0/0	0/0	0/0	0/0	0/0	0/0	0/0	0/0	0/0	0/0	2024-01-01	./.	./.	./.	0/0	2024-01-01	0/1	0/0
NC_064874.1	90562601	INV00047922	C	<INV>	180	PASS	INV	<INV>|upstream_gene_variant|MODIFIER|exon-XM_049681317.1-1|GENE_exon-XM_049681317.1-1|transcript|rna-XM_049681317.1|protein_coding||c.-3978_-3700inv|||||3389|,<INV>|upstream_gene_variant|MODIFIER|exon-XM_049681318.1-1|GENE_exon-XM_049681318.1-1|transcript|rna-XM_049681318.1|protein_coding||c.-3978_-3700inv|||||3389|,<INV>|upstream_gene_variant|MODIFIER|LOC125952064|gene-LOC125952064|transcript|XM…	0/0	./.	0/0	0/0	0/0	0/0	0/0	0/0	0/0	0/0	0/0	0/0	0/0	0/0	0/0	0/0	0/0	0/0	0/0	0/0	0/0	0/0	0/0	./.	2024-01-01	./.	0/1	0/1	2024-01-01	0/1	2024-01-01
NC_064874.1	91682327	INV00048533	T	<INV>	120	LowQual	INV	<INV>|inversion|HIGH|exon-XM_049682635.1-1|GENE_exon-XM_049682635.1-1|transcript|rna-XM_049682635.1|protein_coding|1/1|c.-95_539inv||||||,<INV>|5_prime_UTR_variant|MODIFIER|exon-XM_049682635.1-1|GENE_exon-XM_049682635.1-1|transcript|rna-XM_049682635.1|protein_coding|1/1|c.-95_539inv||||||,<INV>|upstream_gene_variant|MODIFIER|LOC125952880|gene-LOC125952880|transcript|XM_049682635.1|protein_coding|…	0/0	0/1	0/1	0/0	0/0	0/0	0/0	0/0	0/0	0/0	0/0	0/0	0/0	0/0	0/0	0/0	0/0	0/0	0/0	0/0	0/0	0/0	0/0	0/0	./.	./.	0/0	0/1	0/1	0/1	2024-01-01
NC_064874.1	91682638	DUP00048534	T	<DUP>	145	PASS	DUP	<DUP>|gene_fusion|HIGH|LOC125952882&exon-XM_049682635.1-1|gene-LOC125952882&GENE_exon-XM_049682635.1-1|gene_variant|GENE_exon-XM_049682635.1-1|||n.91682639_91685220dup||||||,<DUP>|gene_fusion|HIGH|exon-XM_049682635.1-1&exon-XM_049682636.1-1|GENE_exon-XM_049682635.1-1&GENE_exon-XM_049682636.1-1|gene_variant|GENE_exon-XM_049682635.1-1|||n.91682639_91685220dup||||||,<DUP>|gene_fusion|HIGH|LOC1259528…	0/0	./.	0/0	0/0	0/1	0/1	0/1	0/1	0/1	0/1	0/1	0/0	0/0	0/0	0/0	0/0	0/0	0/0	0/0	0/0	0/0	0/0	0/0	./.	./.	./.	./.	0/0	0/0	0/1	0/0		14.8148
NC_064874.1	91682755	DEL00048535	A	<DEL>	730	PASS	DEL	<DEL>|gene_fusion|HIGH|LOC125952882&exon-XM_049682635.1-1|gene-LOC125952882&GENE_exon-XM_049682635.1-1|gene_variant|GENE_exon-XM_049682635.1-1|||n.91682756_91685301del||||||,<DEL>|gene_fusion|HIGH|exon-XM_049682635.1-1&exon-XM_049682636.1-1|GENE_exon-XM_049682635.1-1&GENE_exon-XM_049682636.1-1|gene_variant|GENE_exon-XM_049682635.1-1|||n.91682756_91685301del||||||,<DEL>|gene_fusion|HIGH|LOC1259528…	0/0	0/0	0/0	0/1	0/1	0/1	0/1	0/1	0/1	0/1	0/1	0/0	0/0	0/0	0/0	0/0	0/0	0/0	0/0	0/0	0/0	0/0	0/0	./.	./.	./.	0/0	0/0	0/0	0/0	0/0
NC_064874.1	91684299	INV00048536	G	<INV>	120	LowQual	INV	<INV>|5_prime_UTR_variant|MODIFIER|exon-XM_049682636.1-1|GENE_exon-XM_049682636.1-1|transcript|rna-XM_049682636.1|protein_coding|1/1|c.-668_-226inv|||||226|,<INV>|upstream_gene_variant|MODIFIER|LOC125952882|gene-LOC125952882|transcript|XM_049682636.1|protein_coding|||||||277|WARNING_TRANSCRIPT_NO_START_CODON,<INV>|upstream_gene_variant|MODIFIER|exon-XM_049682636.1-1|GENE_exon-XM_049682636.1-1|tra…	0/0	./.	0/1	0/0	0/0	0/0	0/0	0/0	0/0	0/0	0/0	0/0	0/0	0/0	0/0	0/0	0/0	0/0	0/0	0/0	0/0	0/0	0/0	2024-01-01	2024-01-01	./.	./.	0/1	2024-01-01	0/1	2024-01-01
NC_064874.1	93412072	INV00049588	T	<INV>	69	LowQual	INV	<INV>|gene_fusion|HIGH|exon-XM_049677697.1-1&exon-XM_049677737.1-1|GENE_exon-XM_049677697.1-1&GENE_exon-XM_049677737.1-1|gene_variant|GENE_exon-XM_049677737.1-1|||n.94162546_93412073inv||||||,<INV>|gene_fusion|HIGH|exon-XM_049677695.1-1&exon-XM_049677737.1-1|GENE_exon-XM_049677695.1-1&GENE_exon-XM_049677737.1-1|gene_variant|GENE_exon-XM_049677737.1-1|||n.94162546_93412073inv||||||,<INV>|gene_fusi…	0/0	0/1	0/0	0/0	0/0	0/0	0/0	0/0	0/0	0/0	0/0	0/0	0/0	0/0	0/0	0/0	0/0	0/0	0/0	0/0	0/0	0/0	0/0	2024-01-01	./.	2024-01-01	2024-01-01	0/1	0/1	0/1	2024-01-01
NC_064874.1	93581685	INV00049698	C	<INV>	180	PASS	INV	<INV>|inversion|HIGH|||chromosome|NC_064874.1|||n.93581686_94542785inv||||||,<INV>|gene_fusion|HIGH|LOC125948256&exon-XM_049677731.1-1|gene-LOC125948256&GENE_exon-XM_049677731.1-1|gene_variant|GENE_exon-XM_049677731.1-1|||n.94542785_93581686inv||||||,<INV>|gene_fusion|HIGH|LOC125948256&exon-XM_049677734.1-1|gene-LOC125948256&GENE_exon-XM_049677734.1-1|gene_variant|GENE_exon-XM_049677734.1-1|||n.9…
M_049677761.1-1|GENE_exon-XM_049677761.1-1|gene_variant|GENE_exon-XM_049677761.1-1|||n.93581686_94542785inv||||||,<INV>|inversion|MODERATE|LOC125950101|gene-LOC125950101|gene_variant|gene-LOC125950101|||n.93581686_94542785inv||||||,<INV>|inversion|MODERATE|exon-XR_007468702.1-1|GENE_exon-XR_007468702.1-1|gene_variant|GENE_exon-XR_007468702.1-1|||n.93581686_94542785inv||||||,<INV>|inversion|MODERA…
RATE|LOC125950082|gene-LOC125950082|transcript|XM_049677695.1|protein_coding||c.-558514_*279177inv||||||WARNING_TRANSCRIPT_NO_START_CODON,<INV>|inversion|MODERATE|exon-XM_049677695.1-1|GENE_exon-XM_049677695.1-1|transcript|rna-XM_049677695.1|protein_coding|4/8|c.-560078_*281341inv||||||,<INV>|inversion|MODERATE|exon-XM_049677696.1-1|GENE_exon-XM_049677696.1-1|transcript|rna-XM_049677696.1|protein…	0/1	0/0	0/1	0/0	0/0	0/0	0/0	0/0	0/0	0/0	0/0	0/0	0/0	0/0	0/0	0/0	0/0	0/0	0/0	0/0	0/0	0/0	0/0	0/1	./.	./.	2024-01-01	./.	2024-01-01	0/1	0/1
NC_064874.1	94131259	INV00049986	A	<INV>	120	LowQual	INV	<INV>|5_prime_UTR_variant|MODIFIER|exon-XM_049677708.1-1|GENE_exon-XM_049677708.1-1|transcript|rna-XM_049677708.1|protein_coding|1/8|c.-600_-455inv|||||1331|,<INV>|upstream_gene_variant|MODIFIER|exon-XM_049677709.1-1|GENE_exon-XM_049677709.1-1|transcript|rna-XM_049677709.1|protein_coding||c.-1280_-1135inv|||||745|,<INV>|upstream_gene_variant|MODIFIER|exon-XM_049677708.1-1|GENE_exon-XM_049677708.1…	0/0	0/0	0/0	0/0	0/0	0/0	0/0	0/0	0/0	0/0	0/0	0/0	0/0	0/0	0/0	0/0	0/0	0/0	0/0	0/0	0/0	0/0	0/0	0/1	2024-01-01	./.	./.	./.	0/1	2024-01-01	0/1
NC_064875.1	3090636	INV00051509	C	<INV>	120	LowQual	INV	<INV>|inversion|HIGH|||chromosome|NC_064875.1|||n.3090637_4010029inv||||||,<INV>|gene_fusion|HIGH|exon-XM_049688232.1-1&exon-XM_049690202.1-1|GENE_exon-XM_049688232.1-1&GENE_exon-XM_049690202.1-1|gene_variant|GENE_exon-XM_049690202.1-1|||n.3090637_4010029inv||||||,<INV>|gene_fusion|HIGH|exon-XM_049688233.1-1&exon-XM_049690202.1-1|GENE_exon-XM_049688233.1-1&GENE_exon-XM_049690202.1-1|gene_variant|…
4.1-1|GENE_exon-XM_049682814.1-1|gene_variant|GENE_exon-XM_049682814.1-1|||n.3090637_4010029inv||||||,<INV>|inversion|MODERATE|exon-XM_049682816.1-1|GENE_exon-XM_049682816.1-1|gene_variant|GENE_exon-XM_049682816.1-1|||n.3090637_4010029inv||||||,<INV>|inversion|MODERATE|exon-XM_049682817.1-1|GENE_exon-XM_049682817.1-1|gene_variant|GENE_exon-XM_049682817.1-1|||n.3090637_4010029inv||||||,<INV>|inver…
-494090_*423248inv||||||WARNING_TRANSCRIPT_NO_START_CODON,<INV>|inversion|MODERATE|exon-XM_049688012.1-1|GENE_exon-XM_049688012.1-1|transcript|rna-XM_049688012.1|protein_coding|4/4|c.-423279_*494118inv||||||,<INV>|inversion|MODERATE|LOC125956287|gene-LOC125956287|transcript|XM_049688010.1|protein_coding||c.-496276_*420867inv||||||WARNING_TRANSCRIPT_NO_START_CODON,<INV>|inversion|MODERATE|exon-XM_…	0/0	./.	0/1	0/0	0/0	0/0	0/0	0/0	0/0	0/0	0/0	0/0	0/0	0/0	0/0	0/0	0/0	0/0	0/0	0/0	0/0	0/0	0/0	./.	./.	./.	0/0	2024-01-01	0/1	0/1	0/0
NC_064875.1	3098102	BND00051515	G	G]NC_064873.1:1788436]	120	LowQual	BND	G]NC_064873.1:1788436]|gene_fusion&frameshift_variant|HIGH|exon-XM_049690202.1-1&exon-XM_049693344.1-1|GENE_exon-XM_049690202.1-1&GENE_exon-XM_049693344.1-1|transcript|rna-XM_049690202.1|protein_coding|11/11|t(NC_064875.1%3BNC_064873.1)(%3B)(c.*4344)|t(NC_064875.1%3BNC_064873.1)(rna-XM_049690202.1:Met1%3Brna-XM_049693344.1:Ser586_Ter2585)|||||,G]NC_064873.1:1788436]|gene_fusion&frameshift_variant…
873.1)(XM_049690201.1:null%3Brna-XM_049693405.1:Ser587_Ter2549)|||||,G]NC_064873.1:1788436]|gene_fusion&frameshift_variant|HIGH|LOC125957471&exon-XM_049693337.1-1|gene-LOC125957471&GENE_exon-XM_049693337.1-1|transcript|XM_049690201.1|protein_coding|||t(NC_064875.1%3BNC_064873.1)(XM_049690201.1:null%3Brna-XM_049693337.1:Ser587_Ter2586)|||||,G]NC_064873.1:1788436]|gene_fusion&frameshift_variant|HIG…
%3BNC_064873.1)(%3B)(c.*4344)|t(NC_064875.1%3BNC_064873.1)(rna-XM_049690204.1:Met1%3BXM_049693405.1:null)|||||,G]NC_064873.1:1788436]|bidirectional_gene_fusion|HIGH|LOC125960129&exon-XM_049690204.1-1|gene-LOC125960129&GENE_exon-XM_049690204.1-1|transcript|rna-XM_049690204.1|protein_coding|11/11|t(NC_064875.1%3BNC_064873.1)(%3B)(c.*4344)|t(NC_064875.1%3BNC_064873.1)(rna-XM_049690204.1:Met1%3BXM_04…	0/0	0/1	0/0	0/0	0/0	0/0	0/0	0/0	0/0	0/0	0/0	0/0	0/0	0/0	0/0	0/0	0/0	0/0	0/0	0/0	0/0	0/0	0/0	2024-01-01	./.	2024-01-01	2024-01-01	0/0	2024-01-01	0/1	2024-01-01
NC_064875.1	3098473	DEL00051516	A	<DEL>	180	PASS	DEL	<DEL>|3_prime_UTR_variant|MODIFIER|exon-XM_049690242.1-1|GENE_exon-XM_049690242.1-1|transcript|rna-XM_049690242.1|protein_coding|2/2|c.*67_*92delNNNNNNNNNNNNNNNNNNNNNNNNNT|||||67|,<DEL>|upstream_gene_variant|MODIFIER|LOC125957110|gene-LOC125957110|transcript|XM_049689554.1|protein_coding||c.-1154_-1129delANNNNNNNNNNNNNNNNNNNNNNNNN|||||1155|WARNING_TRANSCRIPT_NO_START_CODON,<DEL>|upstream_gene_var…	0/0	0/0	0/0	0/0	0/0	0/0	0/0	0/0	0/0	0/0	0/0	0/0	0/0	0/0	0/0	0/0	0/1	0/0	0/0	0/1	0/0	0/0	0/0	0/0	./.	0/0	0/0	0/0	0/0	0/0	0/0
NC_064875.1	3099563	BND00051517	G	]NC_064874.1:51491706]G	180	LowQual	BND	]NC_064874.1:51491706]G|feature_fusion|LOW|||transcript|rna-XM_049690202.1|protein_coding||t(NC_064875.1%3BNC_064874.1)(%3B)(c.*5805)||||||,]NC_064874.1:51491706]G|feature_fusion|LOW|||transcript|rna-XM_049690201.1|protein_coding||t(NC_064875.1%3BNC_064874.1)(%3B)(c.*5805)||||||,]NC_064874.1:51491706]G|feature_fusion|LOW|||transcript|XM_049690200.1|protein_coding||t(NC_064875.1%3BNC_064874.1)(%3B…	0/0	0/0	0/1	0/0	0/0	0/0	0/0	0/0	0/0	0/0	0/0	0/0	0/0	0/0	0/0	0/0	0/0	0/0	0/0	0/0	0/0	0/0	0/0	0/0	0/0	0/0	0/0	0/0	0/0	0/0	0/0
NC_064875.1	5371782	DEL00052409	T	<DEL>	296	PASS	DEL	<DEL>|feature_ablation|HIGH|LOC125958131&exon-XM_049691258.1-1|gene-LOC125958131&GENE_exon-XM_049691258.1-1|||||||||||,<DEL>|transcript_ablation|HIGH|LOC125958131|gene-LOC125958131|transcript|XM_049691258.1|protein_coding||c.-612_*569del|p.0?|||||WARNING_TRANSCRIPT_NO_START_CODON,<DEL>|transcript_ablation|HIGH|exon-XM_049691258.1-1|GENE_exon-XM_049691258.1-1|transcript|rna-XM_049691258.1|protein_…	0/0	0/0	2024-01-01	2024-01-01	2024-01-01	0/1	0/1	0/1	0/1	2024-01-01	0/1	0/1	0/1	0/1	0/0	0/0	2024-01-01	0/1	2024-01-01	0/1	2024-01-01	0/1	0/0	./.	./.	2024-01-01	0/0	./.	./.	0/1	2024-01-01
NC_064875.1	5372526	DUP00052410	G	<DUP>	81	PASS	DUP	<DUP>|gene_fusion|HIGH|exon-XM_049688039.1-1&exon-XM_049691258.1-1|GENE_exon-XM_049688039.1-1&GENE_exon-XM_049691258.1-1|gene_variant|GENE_exon-XM_049691258.1-1|||n.5372527_5375351dup||||||,<DUP>|gene_fusion|HIGH|exon-XM_049688038.1-1&exon-XM_049691258.1-1|GENE_exon-XM_049688038.1-1&GENE_exon-XM_049691258.1-1|gene_variant|GENE_exon-XM_049691258.1-1|||n.5372527_5375351dup||||||,<DUP>|gene_fusion|H…	0/0	0/0	0/1	0/0	0/0	0/0	0/0	0/0	0/0	0/0	0/1	0/1	0/0	0/0	0/0	0/0	0/0	0/1	0/0	0/1	0/0	0/0	0/0	./.	./.	./.	./.	./.	./.	1/1	0/0		14
NC_064875.1	5373494	DEL00052412	A	<DEL>	80	LowQual	DEL	<DEL>|feature_ablation|HIGH|LOC125956304&LOC125958131&exon-XM_049688037.1-1&exon-XM_049688038.1-1&exon-XM_049688039.1-1&exon-XM_049688040.1-1&exon-XM_049688041.1-1&exon-XM_049691258.1-1&exon-XR_007469164.1-1|gene-LOC125956304&gene-LOC125958131&GENE_exon-XM_049688037.1-1&GENE_exon-XM_049688038.1-1&GENE_exon-XM_049688039.1-1&GENE_exon-XM_049688040.1-1&GENE_exon-XM_049688041.1-1&GENE_exon-XM_0496912…	0/0	0/0	0/0	0/1	0/0	0/1	0/1	0/1	0/1	0/1	0/1	0/1	0/1	0/1	0/0	0/0	0/1	0/1	0/1	0/0	0/1	0/0	0/1	./.	./.	./.	./.	./.	2024-01-01	0/0	0/0
NC_064875.1	5375223	DUP00052413	C	<DUP>	86	LowQual	DUP	<DUP>|gene_fusion|HIGH|exon-XM_049688039.1-1&exon-XR_007469164.1-1|GENE_exon-XM_049688039.1-1&GENE_exon-XR_007469164.1-1|gene_variant|GENE_exon-XR_007469164.1-1|||n.5375224_5377967dup||||||,<DUP>|gene_fusion|HIGH|exon-XM_049688038.1-1&exon-XR_007469164.1-1|GENE_exon-XM_049688038.1-1&GENE_exon-XR_007469164.1-1|gene_variant|GENE_exon-XR_007469164.1-1|||n.5375224_5377967dup||||||,<DUP>|gene_fusion|H…	0/1	./.	0/0	0/0	0/0	0/0	0/1	0/1	0/1	0/0	0/1	0/1	0/1	0/0	0/1	0/1	0/0	0/1	0/0	0/1	0/0	0/1	0/1	2024-01-01	./.	2024-01-01	./.	0/0	./.	2024-01-01	0/0
NC_064875.1	5375353	DEL00052414	A	<DEL>	113	PASS	DEL	<DEL>|exon_loss_variant|HIGH|exon-XR_007469164.1-1|GENE_exon-XR_007469164.1-1|transcript|rna-XR_007469164.1|pseudogene|2/4|n.162_*896del||162/1925||||,<DEL>|exon_loss_variant|HIGH|exon-XR_007469164.1-1|GENE_exon-XR_007469164.1-1|transcript|rna-XR_007469164.1|pseudogene|3/4|n.162_*896del||162/1925||||,<DEL>|exon_loss_variant|HIGH|exon-XR_007469164.1-1|GENE_exon-XR_007469164.1-1|transcript|rna-XR_0…	0/1	./.	0/1	0/1	0/0	0/1	0/1	0/1	0/1	0/1	0/1	0/1	0/1	0/1	0/1	0/0	0/1	0/0	0/1	0/0	0/0	0/1	0/0	./.	./.	./.	./.	2024-01-01	2024-01-01	2024-01-01	0/1
NC_064875.1	5376741	DEL00052415	A	<DEL>	106	LowQual	DEL	<DEL>|exon_loss_variant|HIGH|exon-XR_007469164.1-1|GENE_exon-XR_007469164.1-1|transcript|rna-XR_007469164.1|pseudogene|3/4|n.1495_*2278del||1495/1925||||,<DEL>|exon_loss_variant|HIGH|exon-XR_007469164.1-1|GENE_exon-XR_007469164.1-1|transcript|rna-XR_007469164.1|pseudogene|4/4|n.1495_*2278del||1495/1925||||,<DEL>|exon_loss_variant|HIGH|exon-XM_049688040.1-1|GENE_exon-XM_049688040.1-1|transcript|rn…	0/1	./.	2024-01-01	0/0	0/0	0/0	0/0	0/0	0/0	0/0	0/1	0/0	0/1	0/1	0/0	0/1	0/1	0/1	0/1	0/0	0/1	0/1	0/1	0/0	./.	./.	2024-01-01	./.	2024-01-01	0/0	0/0
NC_064875.1	7701436	INV00053364	A	<INV>	120	LowQual	INV	<INV>|inversion|MODERATE|LOC125953924&LOC125953927&LOC125953928&LOC125953929&LOC125953931&LOC125953935&LOC125953937&LOC125953938&LOC125953945&LOC125953946&LOC125953952&LOC125953967&LOC125953968&LOC125953969&LOC125953970&LOC125953971&LOC125953978&LOC125953979&LOC125953981&LOC125953984&LOC125953987&LOC125953989&LOC125953990&LOC125953997&LOC125954001&LOC125954011&LOC125954012&LOC125958249&LOC1259582…	0/0	./.	0/0	0/0	0/0	0/0	0/1	0/0	0/0	0/0	0/0	0/0	0/0	0/0	0/0	0/0	0/0	0/0	0/0	0/0	0/0	0/0	0/0	./.	./.	0/0	./.	2024-01-01	0/1	0/1	0/0
NC_064875.1	8049226	BND00053515	G	]NC_064874.1:61641889]G	180	LowQual	BND	]NC_064874.1:61641889]G|transcript_ablation|HIGH|LOC125953970|gene-LOC125953970|transcript|XM_049683871.1|protein_coding|||t(NC_064875.1%3BNC_064874.1)(XM_049683871.1:null%3B)|||||,]NC_064874.1:61641889]G|transcript_ablation|HIGH|exon-XM_049683871.1-1|GENE_exon-XM_049683871.1-1|transcript|rna-XM_049683871.1|protein_coding|2/2|t(NC_064875.1%3BNC_064874.1)(%3B)(c.*176)|t(NC_064875.1%3BNC_064874.1)(…	0/0	0/0	0/0	0/0	0/0	0/0	0/0	0/0	0/0	0/0	0/0	0/0	0/0	0/0	0/0	0/0	0/0	0/0	0/0	0/0	0/0	0/0	0/0	0/0	0/0	0/0	0/0	0/1	0/0	0/0	0/0
NC_064875.1	8062797	DEL00053522	A	<DEL>	300	PASS	DEL	<DEL>|upstream_gene_variant|MODIFIER|LOC125953968|gene-LOC125953968|transcript|XM_049683869.1|protein_coding||c.-852_-805delANNNNNNNNNNNNNNNNNNNNNNNNNNNNNNNNNNNNNNNNNNNNNNN|||||853|WARNING_TRANSCRIPT_NO_START_CODON,<DEL>|upstream_gene_variant|MODIFIER|LOC125953971|gene-LOC125953971|transcript|XM_049683873.1|protein_coding||c.-2766_-2719delANNNNNNNNNNNNNNNNNNNNNNNNNNNNNNNNNNNNNNNNNNNNNNN|||||2767|…	0/0	./.	0/0	0/1	0/1	0/0	0/0	0/1	0/1	0/1	0/0	0/0	0/0	0/0	0/0	0/0	0/0	0/1	0/0	0/0	0/0	2024-01-01	0/0	./.	./.	2024-01-01	./.	0/0	0/0	./.	0/1
NC_064875.1	8070506	INV00053524	G	<INV>	240	PASS	INV	<INV>|gene_fusion|HIGH|LOC125953928&exon-XM_049683870.1-1|gene-LOC125953928&GENE_exon-XM_049683870.1-1|gene_variant|GENE_exon-XM_049683870.1-1|||n.8070964_8070507inv||||||,<INV>|gene_fusion|HIGH|LOC125953968&exon-XM_049683870.1-1|gene-LOC125953968&GENE_exon-XM_049683870.1-1|gene_variant|GENE_exon-XM_049683870.1-1|||n.8070964_8070507inv||||||,<INV>|gene_fusion|HIGH|exon-XM_049683780.1-1&exon-XM_04…	0/0	0/0	0/0	0/0	0/0	0/0	0/0	0/0	0/0	0/0	0/0	0/0	0/0	0/0	0/0	0/0	0/0	0/0	0/0	0/0	0/0	0/0	0/0	0/0	./.	./.	0/0	./.	2024-01-01	0/1	0/1
NC_064875.1	23031053	INV00059867	A	<INV>	36	LowQual	INV	<INV>|inversion|MODERATE|LOC125953732&LOC125956585&LOC125956586&LOC125956590&LOC125956595&LOC125956597&LOC125956600&LOC125956602&LOC125956606&LOC125956609&LOC125956615&LOC125956616&LOC125956617&LOC125956619&LOC125956620&LOC125956621&LOC125956626&LOC125956628&LOC125956633&LOC125956635&LOC125956637&LOC125956639&LOC125956640&LOC125956641&LOC125956643&LOC125956644&LOC125956650&LOC125956655&LOC1259566…	0/1	0/0	0/1	0/0	0/0	0/0	0/0	0/0	0/1	0/0	0/1	0/1	0/1	0/1	0/1	0/0	0/0	0/0	0/1	0/0	0/1	0/0	0/0	./.	./.	2024-01-01	./.	0/1	0/1	0/1	0/1
NC_064875.1	23031093	INV00059868	A	<INV>	34	LowQual	INV	<INV>|inversion|MODERATE|LOC125953732&LOC125956585&LOC125956586&LOC125956590&LOC125956595&LOC125956597&LOC125956600&LOC125956602&LOC125956606&LOC125956609&LOC125956615&LOC125956616&LOC125956617&LOC125956619&LOC125956620&LOC125956621&LOC125956626&LOC125956628&LOC125956633&LOC125956635&LOC125956637&LOC125956639&LOC125956640&LOC125956641&LOC125956643&LOC125956644&LOC125956650&LOC125956655&LOC1259566…	0/1	0/0	0/1	0/0	./.	0/0	./.	0/1	0/1	0/1	0/0	0/0	0/0	0/0	0/0	0/1	0/0	0/1	0/1	0/0	0/0	0/0	0/0	./.	./.	./.	./.	0/0	2024-01-01	0/1	0/0
NC_064875.1	23034391	INV00059869	A	<INV>	78	LowQual	INV	<INV>|inversion|MODERATE|LOC125953732&LOC125956585&LOC125956586&LOC125956590&LOC125956595&LOC125956597&LOC125956600&LOC125956602&LOC125956606&LOC125956609&LOC125956615&LOC125956616&LOC125956617&LOC125956619&LOC125956620&LOC125956621&LOC125956626&LOC125956628&LOC125956633&LOC125956635&LOC125956637&LOC125956639&LOC125956640&LOC125956641&LOC125956643&LOC125956644&LOC125956650&LOC125956655&LOC1259566…	0/0	0/0	0/0	0/0	0/0	0/0	0/0	0/0	0/0	0/0	0/0	0/0	0/0	0/0	0/1	0/0	0/0	0/0	0/0	0/0	0/0	0/0	0/0	0/0	./.	0/0	0/0	0/0	0/0	0/0	0/0
NC_064875.1	23034454	INV00059870	G	<INV>	46	LowQual	INV	<INV>|inversion|MODERATE|LOC125953732&LOC125956585&LOC125956586&LOC125956590&LOC125956595&LOC125956597&LOC125956600&LOC125956602&LOC125956606&LOC125956609&LOC125956615&LOC125956616&LOC125956617&LOC125956619&LOC125956620&LOC125956621&LOC125956626&LOC125956628&LOC125956633&LOC125956635&LOC125956637&LOC125956639&LOC125956640&LOC125956641&LOC125956643&LOC125956644&LOC125956650&LOC125956655&LOC1259566…	0/0	0/1	0/1	0/1	0/1	0/1	0/1	0/0	0/1	0/1	0/0	0/0	0/1	0/1	0/1	0/0	0/1	0/1	0/1	0/1	0/1	0/0	0/1	0/1	./.	0/0	./.	2024-01-01	0/1	2024-01-01	./.
NC_064875.1	23035603	INV00059871	A	<INV>	163	PASS	INV	<INV>|inversion|MODERATE|LOC125953732&LOC125956585&LOC125956586&LOC125956590&LOC125956595&LOC125956597&LOC125956600&LOC125956602&LOC125956606&LOC125956609&LOC125956615&LOC125956616&LOC125956617&LOC125956619&LOC125956620&LOC125956621&LOC125956626&LOC125956628&LOC125956633&LOC125956635&LOC125956637&LOC125956639&LOC125956640&LOC125956641&LOC125956643&LOC125956644&LOC125956650&LOC125956655&LOC1259566…	0/0	./.	0/0	0/0	0/0	0/1	0/0	0/1	0/1	0/0	0/0	0/1	0/1	0/0	0/0	0/1	0/1	0/1	0/0	0/1	0/0	0/0	0/0	./.	./.	./.	./.	0/0	2024-01-01	0/1	0/0
NC_064875.1	23391102	INS00060006	C	<INS>	240	PASS	INS	.	2024-01-01	2024-01-01	2024-01-01	2024-01-01	2024-01-01	2024-01-01	2024-01-01	2024-01-01	2024-01-01	2024-01-01	2024-01-01	2024-01-01	2024-01-01	2024-01-01	0/1	0/0	0/0	2024-01-01	2024-01-01	2024-01-01	2024-01-01	2024-01-01	2024-01-01	0/0	2024-01-01	2024-01-01	./.	./.	2024-01-01	2024-01-01	2024-01-01
NC_064875.1	23398498	DEL00060008	A	<DEL>	32	LowQual	DEL	<DEL>|feature_ablation|HIGH|LOC125956602&LOC125956604&LOC125956606&LOC125956609&LOC125956639&LOC125956640&LOC125956643&LOC125956644&LOC125956659&Trnae-cuc&exon-XM_049688654.1-1&exon-XM_049688655.1-1&exon-XM_049688656.1-1&exon-XM_049688659.1-1&exon-XM_049688661.1-1&exon-XM_049688668.1-1&exon-XM_049688712.1-1&exon-XM_049688713.1-1&exon-XM_049688714.1-1&exon-XM_049688718.1-1&exon-XM_049688719.1-1&ex…	0/1	0/0	0/1	0/1	0/1	0/0	0/1	0/1	0/0	0/1	0/1	0/1	0/1	0/1	0/1	0/1	0/1	0/1	0/1	0/1	0/1	0/0	0/1	0/1	./.	2024-01-01	2024-01-01	2024-01-01	0/1	0/1	0/1
NC_064875.1	23398550	INV00060009	T	<INV>	28	LowQual	INV	<INV>|gene_fusion|HIGH|LOC125956604&exon-XM_049688661.1-1|gene-LOC125956604&GENE_exon-XM_049688661.1-1|gene_variant|GENE_exon-XM_049688661.1-1|||n.23504921_23398551inv||||||,<INV>|gene_fusion|HIGH|exon-XM_049688659.1-1&exon-XM_049688661.1-1|GENE_exon-XM_049688659.1-1&GENE_exon-XM_049688661.1-1|gene_variant|GENE_exon-XM_049688661.1-1|||n.23504921_23398551inv||||||,<INV>|bidirectional_gene_fusion|H…	0/0	0/0	0/0	0/0	0/0	0/0	0/1	0/0	0/0	0/0	0/0	0/0	0/1	0/0	0/1	0/1	0/0	0/1	0/0	0/1	0/0	0/1	0/0	0/0	./.	./.	./.	./.	0/1	0/1	0/1
NC_064875.1	23406477	BND00060011	A	A]NC_064874.1:64448606]	272	LowQual	BND	A]NC_064874.1:64448606]|gene_fusion&frameshift_variant|HIGH|LOC125956606&exon-XM_049692610.1-1|gene-LOC125956606&GENE_exon-XM_049692610.1-1|transcript|XM_049688661.1|protein_coding|||t(NC_064875.1%3BNC_064874.1)(XM_049688661.1:null%3Brna-XM_049692610.1:Val63_Ter1514)|||||,A]NC_064874.1:64448606]|gene_fusion&frameshift_variant|HIGH|LOC125956606&exon-XM_049692609.1-1|gene-LOC125956606&GENE_exon-XM_…	0/0	0/0	0/0	0/0	0/0	0/0	0/0	0/0	0/0	0/0	0/0	0/0	0/0	0/0	0/0	0/0	0/0	0/0	0/0	0/0	0/0	0/0	0/0	2024-01-01	0/0	0/1	./.	./.	0/1	./.	0/0
NC_064875.1	23406719	BND00060012	A	A[NC_064874.1:19890997[	180	LowQual	BND	A[NC_064874.1:19890997[|gene_fusion|HIGH|LOC125956606&exon-XM_049675306.1-1|gene-LOC125956606&GENE_exon-XM_049675306.1-1|transcript|XM_049688661.1|protein_coding|||t(NC_064875.1%3BNC_064874.1)(XM_049688661.1:null%3Brna-XM_049675306.1:Met1_Ter777)|||||,A[NC_064874.1:19890997[|gene_fusion&frameshift_variant|HIGH|LOC125948836&LOC125956606|gene-LOC125948836&gene-LOC125956606|transcript|XM_049688661.1…	0/0	0/0	0/0	0/0	0/0	0/0	0/0	0/0	0/0	0/0	0/0	0/0	0/0	0/0	0/0	0/0	0/0	0/0	0/0	0/0	0/0	0/0	0/0	0/1	0/0	0/0	0/0	0/0	0/0	0/0	0/0
NC_064875.1	23407972	BND00060013	T	[NC_064874.1:41058511[T	180	LowQual	BND	[NC_064874.1:41058511[T|gene_fusion&frameshift_variant|HIGH|LOC125956606&exon-XM_049676418.1-1|gene-LOC125956606&GENE_exon-XM_049676418.1-1|transcript|XM_049688661.1|protein_coding|||t(NC_064875.1%3BNC_064874.1)(XM_049688661.1:null%3Brna-XM_049676418.1:Met1)|||||,[NC_064874.1:41058511[T|gene_fusion&frameshift_variant|HIGH|exon-XM_049676186.1-1&exon-XM_049688661.1-1|GENE_exon-XM_049676186.1-1&GENE…	0/0	0/0	0/0	0/0	0/0	0/0	0/0	0/0	0/0	0/0	0/0	0/0	0/0	0/0	0/0	0/0	0/0	0/0	0/0	0/0	0/0	0/0	0/0	0/1	0/0	0/0	0/0	0/0	0/0	0/0	0/0
NC_064875.1	23410352	INV00060014	C	<INV>	329	PASS	INV	<INV>|upstream_gene_variant|MODIFIER|exon-XM_049688661.1-1|GENE_exon-XM_049688661.1-1|transcript|rna-XM_049688661.1|protein_coding||c.-2374_-1015inv|||||854|,<INV>|downstream_gene_variant|MODIFIER|LOC125956606|gene-LOC125956606|transcript|XM_049688661.1|protein_coding||c.*854_*2213inv|||||854|WARNING_TRANSCRIPT_NO_START_CODON,<INV>|intergenic_region|MODIFIER|exon-XM_049688661.1-1-exon-XM_04968866…	0/0	2024-01-01	0/0	0/0	0/0	0/0	0/0	0/0	0/0	0/0	0/0	0/0	0/0	0/0	0/0	0/0	0/0	0/0	0/0	0/0	0/0	0/0	0/0	./.	./.	2024-01-01	./.	0/1	2024-01-01	0/1	0/1
NC_064875.1	25071664	DUP00060756	G	<DUP>	80	LowQual	DUP	<DUP>|duplication|MODERATE|LOC125953804&LOC125953806&LOC125953808&LOC125953809&LOC125953810&LOC125953812&LOC125953813&LOC125954239&LOC125954252&LOC125954257&LOC125954259&LOC125954260&LOC125954261&LOC125954266&LOC125954267&LOC125954274&LOC125954276&LOC125954279&LOC125954282&LOC125954285&LOC125954288&LOC125954289&LOC125954316&LOC125954320&LOC125954321&LOC125954323&LOC125954326&LOC125954328&LOC12595…
49684413.1|protein_coding|5/7|c.-318385_*357239dup|||||0|,<DUP>|upstream_gene_variant|MODIFIER|LOC125954261|gene-LOC125954261|transcript|XM_049684412.1|protein_coding||c.-357097_*318153dup|||||357098|WARNING_TRANSCRIPT_NO_START_CODON,<DUP>|upstream_gene_variant|MODIFIER|exon-XM_049684412.1-1|GENE_exon-XM_049684412.1-1|transcript|rna-XM_049684412.1|protein_coding|7/7|c.-318385_*357239dup|||||0|,<D…
||n.25071665_25751936dup||||||,<DUP>|intergenic_region|MODIFIER|exon-XM_049684435.1-1-exon-XM_049684400.1-1|GENE_exon-XM_049684435.1-1-GENE_exon-XM_049684400.1-1|intergenic_region|GENE_exon-XM_049684435.1-1-GENE_exon-XM_049684400.1-1|||n.25071665_25751936dup||||||,<DUP>|intergenic_region|MODIFIER|exon-XM_049684400.1-1-exon-XM_049684566.1-1|GENE_exon-XM_049684400.1-1-GENE_exon-XM_049684566.1-1|int…	0/0	0/0	0/0	0/0	0/0	0/0	0/0	0/0	0/0	0/0	0/0	0/0	0/0	0/0	0/0	0/0	0/0	0/0	0/0	0/0	0/0	0/0	0/0	0/1	0/0	./.	0/0	0/0	0/1	0/0	0/0
NC_064875.1	25181666	INV00060825	T	<INV>	51	LowQual	INV	<INV>|inversion|MODERATE|LOC125953804&LOC125953806&LOC125953808&LOC125954282&LOC125954321&LOC125954323&LOC125954347&exon-XM_049683584.1-1&exon-XM_049683587.1-1&exon-XM_049683590.1-1&exon-XM_049684444.1-1&exon-XM_049684515.1-1&exon-XM_049684516.1-1&exon-XM_049684517.1-1&exon-XM_049684518.1-1&exon-XM_049684554.1-1|gene-LOC125953804&gene-LOC125953806&gene-LOC125953808&gene-LOC125954282&gene-LOC12595…	0/1	./.	0/1	0/1	0/0	0/1	0/1	0/1	0/1	0/0	0/1	0/1	0/0	0/1	0/0	0/0	0/1	0/1	0/1	0/0	0/1	0/1	0/1	2024-01-01	0/0	./.	./.	2024-01-01	2024-01-01	2024-01-01	./.
NC_064875.1	25253967	DEL00060852	A	<DEL>	315	PASS	DEL	<DEL>|upstream_gene_variant|MODIFIER|exon-XM_049684444.1-1|GENE_exon-XM_049684444.1-1|transcript|rna-XM_049684444.1|protein_coding||c.-4484_-3700del|||||3432|,<DEL>|upstream_gene_variant|MODIFIER|exon-XM_049683590.1-1|GENE_exon-XM_049683590.1-1|transcript|rna-XM_049683590.1|protein_coding||c.-1751_-967del|||||967|,<DEL>|upstream_gene_variant|MODIFIER|LOC125954364|gene-LOC125954364|transcript|XM_0…	0/0	./.	0/0	0/0	0/0	0/1	0/0	0/0	0/0	0/0	0/0	0/0	0/0	0/0	0/1	2024-01-01	0/1	0/1	0/0	2024-01-01	0/0	0/0	0/1	./.	./.	2024-01-01	2024-01-01	0/0	./.	./.	0/1
NC_064875.1	27140939	INV00061661	A	<INV>	180	PASS	INV	<INV>|upstream_gene_variant|MODIFIER|exon-XM_049684439.1-1|GENE_exon-XM_049684439.1-1|transcript|rna-XM_049684439.1|protein_coding||c.-4350_-3764inv|||||3385|,<INV>|upstream_gene_variant|MODIFIER|exon-XM_049684438.1-1|GENE_exon-XM_049684438.1-1|transcript|rna-XM_049684438.1|protein_coding||c.-2783_-2197inv|||||1944|,<INV>|downstream_gene_variant|MODIFIER|LOC125954278|gene-LOC125954278|transcript|…	0/0	2024-01-01	0/0	0/0	0/0	0/0	0/0	0/0	0/0	0/0	0/0	0/0	0/0	0/0	0/0	0/0	0/0	0/0	0/0	0/0	0/0	0/0	0/0	0/0	./.	./.	./.	./.	2024-01-01	0/1	0/1
NC_064875.1	27141543	BND00061662	T	[NC_064873.1:9353043[T	240	LowQual	BND	[NC_064873.1:9353043[T|gene_fusion|HIGH|exon-XM_049680933.1-1&exon-XM_049684437.1-1|GENE_exon-XM_049680933.1-1&GENE_exon-XM_049684437.1-1|transcript|rna-XM_049684437.1|protein_coding|1/6|t(NC_064875.1%3BNC_064873.1)(%3B)(c.41+2751)|t(NC_064875.1%3BNC_064873.1)(rna-XM_049684437.1:Met1_Gln14%3Brna-XM_049680933.1:Thr436_Ter656)|||||,[NC_064873.1:9353043[T|gene_fusion|HIGH|exon-XM_049680960.1-1&exon-…	0/1	0/1	0/0	0/0	0/0	0/0	0/0	0/0	0/0	0/0	0/0	0/0	0/0	0/0	0/1	0/0	0/0	0/1	0/1	0/1	0/0	0/1	0/1	0/0	./.	0/0	0/0	0/1	0/1	0/1	0/0
NC_064875.1	27144472	INS00061663	G	<INS>	300	PASS	INS	.	0/0	0/0	./.	0/0	0/0	0/0	0/0	0/0	0/0	0/0	0/0	0/0	0/0	0/0	0/0	0/0	0/1	0/0	0/0	0/0	0/0	0/0	0/0	0/0	./.	0/0	0/0	0/0	./.	0/0	./.
NC_064875.1	27195749	BND00061693	A	[NC_064874.1:83718826[A	180	LowQual	BND	[NC_064874.1:83718826[A|transcript_ablation|HIGH|LOC125955371|gene-LOC125955371|transcript|XM_049686505.1|protein_coding|||t(NC_064875.1%3BNC_064874.1)(XM_049686505.1:null%3B)|||||,[NC_064874.1:83718826[A|transcript_ablation|HIGH|exon-XM_049686505.1-1|GENE_exon-XM_049686505.1-1|transcript|rna-XM_049686505.1|protein_coding|3/3|t(NC_064875.1%3BNC_064874.1)(%3B)(c.576+152)|t(NC_064875.1%3BNC_064874.…	0/0	0/0	0/0	./.	0/0	./.	0/0	0/0	0/0	0/0	0/0	0/0	0/0	0/0	0/0	0/0	./.	0/0	0/0	0/0	0/0	0/0	0/0	0/0	./.	./.	0/0	0/1	0/0	0/0	0/0
NC_064875.1	27197146	BND00061694	T	[NC_064874.1:51445371[T	360	LowQual	BND	[NC_064874.1:51445371[T|gene_fusion&frameshift_variant|HIGH|LOC125955372&exon-XM_049692523.1-1|gene-LOC125955372&GENE_exon-XM_049692523.1-1|transcript|XM_049686506.1|protein_coding|||t(NC_064875.1%3BNC_064874.1)(XM_049686506.1:null%3Brna-XM_049692523.1:Met1_Gln337)|||||,[NC_064874.1:51445371[T|gene_fusion&frameshift_variant|HIGH|LOC125955372&exon-XM_049692524.1-1|gene-LOC125955372&GENE_exon-XM_04…	0/0	0/1	0/0	0/0	0/0	0/0	0/0	0/0	0/0	0/0	0/0	0/0	0/0	0/0	0/0	0/0	0/0	0/0	0/0	0/0	0/0	0/0	0/0	0/0	0/0	./.	0/0	0/0	0/0	0/0	0/0
NC_064875.1	27197269	BND00061695	T	T[NC_064874.1:19830548[	180	LowQual	BND	T[NC_064874.1:19830548[|gene_fusion|HIGH|LOC125955372&exon-XM_049675270.1-1|gene-LOC125955372&GENE_exon-XM_049675270.1-1|transcript|XM_049686506.1|protein_coding|||t(NC_064875.1%3BNC_064874.1)(XM_049686506.1:null%3Brna-XM_049675270.1:Met1_Ter1766)|||||,T[NC_064874.1:19830548[|gene_fusion|HIGH|LOC125955372&exon-XM_049675271.1-1|gene-LOC125955372&GENE_exon-XM_049675271.1-1|transcript|XM_049686506.1…	0/0	0/1	0/0	0/0	0/0	0/0	0/0	0/0	0/0	0/0	0/0	0/0	0/0	0/0	0/0	0/0	0/0	0/0	0/0	0/0	0/0	0/0	0/0	0/0	0/0	0/0	0/0	0/0	0/0	0/0	0/0
NC_064875.1	27199007	DUP00061696	T	<DUP>	223	PASS	DUP	<DUP>|gene_fusion|HIGH|exon-XM_049686507.1-1&exon-XM_049686508.1-1|GENE_exon-XM_049686507.1-1&GENE_exon-XM_049686508.1-1|gene_variant|GENE_exon-XM_049686507.1-1|||n.27202145_27199008dup||||||,<DUP>|gene_fusion|HIGH|LOC125955373&LOC125955374|gene-LOC125955373&gene-LOC125955374|gene_variant|gene-LOC125955373|||n.27199008_27202145dup||||||,<DUP>|bidirectional_gene_fusion|HIGH|LOC125955374&exon-XM_04…	0/0	./.	0/0	0/1	0/1	0/1	0/0	0/0	0/0	0/0	0/1	0/0	0/0	0/1	0/0	0/0	0/1	0/1	0/1	0/0	0/0	0/1	0/1	0/0	./.	./.	./.	./.	./.	0/1	1/1		26
NC_064875.1	27199071	DEL00061697	T	<DEL>	120	LowQual	DEL	<DEL>|exon_loss_variant|HIGH|exon-XM_049686507.1-1|GENE_exon-XM_049686507.1-1|transcript|rna-XM_049686507.1|protein_coding|3/5|c.-1540_1310del||1310/1638||||,<DEL>|exon_loss_variant|HIGH|exon-XM_049686507.1-1|GENE_exon-XM_049686507.1-1|transcript|rna-XM_049686507.1|protein_coding|2/5|c.-1540_1310del||1310/1638||||,<DEL>|exon_loss_variant|HIGH|exon-XM_049686507.1-1|GENE_exon-XM_049686507.1-1|trans…	0/0	0/0	0/0	0/0	0/0	0/0	0/1	0/0	0/0	0/0	0/0	0/0	0/1	0/1	0/0	0/0	0/1	0/0	0/0	0/0	0/0	0/0	0/0	0/0	./.	./.	./.	./.	./.	0/0	2024-01-01
NC_064875.1	31008059	INV00063500	A	<INV>	180	PASS	INV	<INV>|upstream_gene_variant|MODIFIER|exon-XM_049688330.1-1|GENE_exon-XM_049688330.1-1|transcript|rna-XM_049688330.1|protein_coding||c.-6137_-4511inv|||||4283|,<INV>|upstream_gene_variant|MODIFIER|LOC125956449|gene-LOC125956449|transcript|XM_049688334.1|protein_coding||c.-3653_-2027inv|||||3654|WARNING_TRANSCRIPT_NO_START_CODON,<INV>|upstream_gene_variant|MODIFIER|LOC125956450|gene-LOC125956450|tr…	0/0	0/0	0/0	0/0	0/0	0/0	0/0	0/0	0/0	0/0	0/0	0/0	0/0	0/0	0/0	0/0	0/0	0/0	0/0	0/0	0/0	0/0	0/0	0/0	./.	0/0	0/0	0/0	0/1	0/0	0/0
NC_064875.1	31008593	INV00063501	T	<INV>	420	PASS	INV	<INV>|upstream_gene_variant|MODIFIER|exon-XM_049688330.1-1|GENE_exon-XM_049688330.1-1|transcript|rna-XM_049688330.1|protein_coding||c.-6463_-5045inv|||||4817|,<INV>|upstream_gene_variant|MODIFIER|LOC125956449|gene-LOC125956449|transcript|XM_049688334.1|protein_coding||c.-3119_-1701inv|||||3120|WARNING_TRANSCRIPT_NO_START_CODON,<INV>|upstream_gene_variant|MODIFIER|LOC125956450|gene-LOC125956450|tr…	0/0	0/0	0/0	0/0	0/0	0/0	0/0	0/0	0/0	0/0	0/0	0/0	0/0	0/0	0/0	0/0	0/0	0/0	0/0	0/0	0/0	0/0	0/0	0/1	./.	./.	./.	0/0	2024-01-01	2024-01-01	2024-01-01
NC_064875.1	31008977	INV00063502	C	<INV>	600	PASS	INV	<INV>|upstream_gene_variant|MODIFIER|LOC125956449|gene-LOC125956449|transcript|XM_049688334.1|protein_coding||c.-2735_-2570inv|||||2736|WARNING_TRANSCRIPT_NO_START_CODON,<INV>|upstream_gene_variant|MODIFIER|LOC125956450|gene-LOC125956450|transcript|XM_049688335.1|protein_coding||c.-4114_-3949inv|||||4115|WARNING_TRANSCRIPT_NO_START_CODON,<INV>|upstream_gene_variant|MODIFIER|exon-XM_049688335.1-1|…	0/0	0/1	0/0	0/0	0/0	0/0	0/0	0/0	0/0	0/0	0/0	0/0	0/0	0/0	0/0	0/0	0/0	0/0	0/0	0/0	0/0	0/0	0/0	./.	./.	0/0	0/0	0/0	0/1	0/1	0/1
NC_064875.1	31010202	INV00063503	G	<INV>	180	PASS	INV	<INV>|3_prime_UTR_variant|MODIFIER|exon-XM_049688345.1-1|GENE_exon-XM_049688345.1-1|transcript|rna-XM_049688345.1|protein_coding|4/4|c.|||||112|INFO_REALIGN_3_PRIME,<INV>|3_prime_UTR_variant|MODIFIER|exon-XM_049688344.1-1|GENE_exon-XM_049688344.1-1|transcript|rna-XM_049688344.1|protein_coding|4/4|c.|||||112|INFO_REALIGN_3_PRIME,<INV>|upstream_gene_variant|MODIFIER|LOC125956449|gene-LOC125956449|t…	0/0	0/0	0/0	0/0	0/0	0/0	0/0	0/0	0/0	0/0	0/0	0/0	0/0	0/0	0/0	0/0	0/0	0/0	0/0	0/0	0/0	0/0	0/0	0/0	0/0	./.	./.	./.	2024-01-01	2024-01-01	2024-01-01
NC_064875.1	35022436	INV00066201	A	<INV>	12	LowQual	INV	<INV>|gene_fusion|HIGH|exon-XM_049688106.1-1&exon-XM_049690660.1-1|GENE_exon-XM_049688106.1-1&GENE_exon-XM_049690660.1-1|gene_variant|GENE_exon-XM_049690660.1-1|||n.35426485_35022437inv||||||,<INV>|gene_fusion|HIGH|exon-XM_049688107.1-1&exon-XM_049690660.1-1|GENE_exon-XM_049688107.1-1&GENE_exon-XM_049690660.1-1|gene_variant|GENE_exon-XM_049690660.1-1|||n.35426485_35022437inv||||||,<INV>|gene_fusi…	0/1	0/1	0/0	0/1	0/1	0/1	0/1	0/0	0/1	0/0	0/1	0/0	0/1	0/0	0/1	0/0	0/0	0/0	0/1	0/0	0/0	0/0	0/1	./.	./.	2024-01-01	0/1	0/1	2024-01-01	0/1	0/1
NC_064875.1	35041407	INV00066220	A	<INV>	115	PASS	INV	<INV>|inversion|MODERATE|LOC125953268&LOC125953800&LOC125953801&LOC125954929&LOC125954930&LOC125954931&LOC125954932&LOC125954933&LOC125954934&LOC125954935&LOC125954936&LOC125954937&LOC125954939&LOC125954940&LOC125954941&LOC125954942&LOC125955482&LOC125955483&LOC125955484&LOC125955485&LOC125955869&LOC125956198&LOC125956199&LOC125956348&LOC125956349&LOC125956350&LOC125956351&LOC125956352&LOC1259565…	0/0	2024-01-01	0/0	0/1	0/1	0/1	0/1	0/1	0/1	0/0	0/0	0/1	0/0	0/1	0/0	0/0	0/0	0/0	0/0	0/1	0/1	0/0	0/0	0/1	./.	./.	2024-01-01	0/0	2024-01-01	0/1	0/0
NC_064875.1	35042348	INV00066221	G	<INV>	59	LowQual	INV	<INV>|inversion|MODERATE|LOC125953268&LOC125953800&LOC125953801&LOC125954929&LOC125954930&LOC125954931&LOC125954932&LOC125954933&LOC125954934&LOC125954935&LOC125954936&LOC125954937&LOC125954939&LOC125954940&LOC125954941&LOC125954942&LOC125955482&LOC125955483&LOC125955484&LOC125955485&LOC125955869&LOC125956198&LOC125956199&LOC125956348&LOC125956349&LOC125956350&LOC125956351&LOC125956352&LOC1259565…	0/0	./.	0/0	0/0	0/1	0/1	0/0	0/1	0/0	0/0	0/0	0/0	0/1	0/0	0/0	0/0	0/0	0/0	0/1	0/0	0/0	0/0	0/1	2024-01-01	./.	./.	./.	0/0	2024-01-01	./.	0/0
NC_064875.1	35050668	DEL00066230	T	<DEL>	72	LowQual	DEL	<DEL>|feature_ablation|HIGH|LOC125953268&LOC125953800&LOC125953801&LOC125954929&LOC125954930&LOC125954931&LOC125954932&LOC125954933&LOC125954934&LOC125954935&LOC125954936&LOC125954937&LOC125954939&LOC125954940&LOC125954941&LOC125954942&LOC125955483&LOC125955484&LOC125955485&LOC125955869&LOC125956198&LOC125956199&LOC125956348&LOC125956349&LOC125956350&LOC125956351&LOC125956352&LOC125956509&LOC1259…
07283del|p.0?|||||,<DEL>|transcript_ablation|HIGH|exon-XM_049688111.1-1|GENE_exon-XM_049688111.1-1|transcript|rna-XM_049688111.1|protein_coding|4/6|c.-8379_*407283del|p.0?|||||,<DEL>|transcript_ablation|HIGH|LOC125956350|gene-LOC125956350|transcript|XM_049688110.1|protein_coding||c.-406400_*7847del|p.0?|||||WARNING_TRANSCRIPT_NO_START_CODON,<DEL>|transcript_ablation|HIGH|exon-XM_049688110.1-1|GEN…
87138.1|protein_coding|9/34|c.-255870_*131714del|||||255239|,<DEL>|upstream_gene_variant|MODIFIER|exon-XM_049687139.1-1|GENE_exon-XM_049687139.1-1|transcript|rna-XM_049687139.1|protein_coding|28/34|c.-255870_*131714del|||||255239|,<DEL>|upstream_gene_variant|MODIFIER|exon-XM_049687140.1-1|GENE_exon-XM_049687140.1-1|transcript|rna-XM_049687140.1|protein_coding|19/34|c.-255870_*131714del|||||255239…
n-XM_049687821.1-1|GENE_exon-XM_049687821.1-1|transcript|rna-XM_049687821.1|protein_coding|4/11|c.-117283_*290996del|||||0|,<DEL>|downstream_gene_variant|MODIFIER|exon-XM_049687822.1-1|GENE_exon-XM_049687822.1-1|transcript|rna-XM_049687822.1|protein_coding|1/11|c.-117409_*290996del|||||0|,<DEL>|downstream_gene_variant|MODIFIER|exon-XM_049687823.1-1|GENE_exon-XM_049687823.1-1|transcript|rna-XM_049…
genic_variant|MODIFIER|LOC125956352|gene-LOC125956352|gene_variant|gene-LOC125956352|||n.35050669_35469281del||||||,<DEL>|intergenic_region|MODIFIER|exon-XM_049686612.1-1-exon-XM_049682722.1-1|GENE_exon-XM_049686612.1-1-GENE_exon-XM_049682722.1-1|intergenic_region|GENE_exon-XM_049686612.1-1-GENE_exon-XM_049682722.1-1|||n.35050669_35469281del||||||,<DEL>|intergenic_region|MODIFIER|exon-XM_04968272…	0/0	0/0	0/0	0/0	0/1	0/1	0/1	0/1	0/1	0/0	0/1	0/0	0/0	0/1	0/0	0/0	0/0	0/1	0/1	0/0	0/1	0/0	0/0	0/1	./.	0/0	0/0	2024-01-01	0/0	./.	./.
NC_064875.1	35051385	DUP00066232	T	<DUP>	69	PASS	DUP	<DUP>|duplication|MODERATE|LOC125953268&LOC125953800&LOC125953801&LOC125954929&LOC125954930&LOC125954931&LOC125954932&LOC125954933&LOC125954934&LOC125954935&LOC125954936&LOC125954937&LOC125954939&LOC125954940&LOC125954941&LOC125954942&LOC125955483&LOC125955484&LOC125955485&LOC125955869&LOC125956198&LOC125956199&LOC125956348&LOC125956349&LOC125956350&LOC125956351&LOC125956352&LOC125956509&LOC12595…
duplication|MODERATE|LOC125957265|gene-LOC125957265|transcript|XM_049689851.1|protein_coding||c.-10399_*406278dup||||||WARNING_TRANSCRIPT_NO_START_CODON,<DUP>|duplication|MODERATE|LOC125954933|gene-LOC125954933|transcript|XM_049685629.1|protein_coding||c.-61690_*354554dup||||||WARNING_TRANSCRIPT_NO_START_CODON,<DUP>|duplication|MODERATE|LOC125954930|gene-LOC125954930|transcript|XM_049685616.1|pro…
25dup|||||254522|,<DUP>|upstream_gene_variant|MODIFIER|exon-XM_049687153.1-1|GENE_exon-XM_049687153.1-1|transcript|rna-XM_049687153.1|protein_coding|1/33|c.-255153_*132225dup|||||254522|,<DUP>|upstream_gene_variant|MODIFIER|exon-XM_049687154.1-1|GENE_exon-XM_049687154.1-1|transcript|rna-XM_049687154.1|protein_coding|8/33|c.-255153_*132225dup|||||254522|,<DUP>|upstream_gene_variant|MODIFIER|exon-X…
-XM_049687815.1|protein_coding|3/7|c.-255901_*134895dup|||||131063|,<DUP>|downstream_gene_variant|MODIFIER|LOC125958120|gene-LOC125958120|transcript|XM_049691247.1|protein_coding||c.-197373_*218972dup|||||0|WARNING_TRANSCRIPT_NO_START_CODON,<DUP>|downstream_gene_variant|MODIFIER|exon-XM_049691247.1-1|GENE_exon-XM_049691247.1-1|transcript|rna-XM_049691247.1|protein_coding|6/7|c.-219071_*197470dup|…
ODIFIER|exon-XM_049685645.1-1-exon-XM_049687819.1-1|GENE_exon-XM_049685645.1-1-GENE_exon-XM_049687819.1-1|intergenic_region|GENE_exon-XM_049685645.1-1-GENE_exon-XM_049687819.1-1|||n.35051386_35469792dup||||||,<DUP>|intergenic_region|MODIFIER|exon-XM_049687819.1-1-exon-XM_049687817.1-1|GENE_exon-XM_049687819.1-1-GENE_exon-XM_049687817.1-1|intergenic_region|GENE_exon-XM_049687819.1-1-GENE_exon-XM_0…	0/1	0/0	0/0	0/1	0/0	0/0	0/0	0/0	0/0	0/0	0/1	0/1	0/1	0/1	0/0	0/1	0/1	0/1	0/0	0/0	0/1	0/0	0/1	./.	2024-01-01	./.	2024-01-01	./.	2024-01-01	2024-01-01	2024-01-01
NC_064875.1	35164063	INV00066285	C	<INV>	143	PASS	INV	<INV>|inversion|MODERATE|LOC125953800&LOC125953801&LOC125954932&LOC125954940&LOC125956198&LOC125956199&LOC125956509&LOC125956510&LOC125956511&LOC125956512&LOC125956513&LOC125956514&LOC125956515&LOC125956928&LOC125958010&LOC125958012&LOC125958120&LOC125958121&LOC125958122&exon-XM_049683580.1-1&exon-XM_049683581.1-1&exon-XM_049683582.1-1&exon-XM_049685627.1-1&exon-XM_049685645.1-1&exon-XM_049687812…	0/0	0/1	0/0	0/0	0/0	0/0	0/0	0/1	0/0	0/1	0/0	0/0	0/0	0/0	0/0	0/1	0/0	0/1	0/0	0/1	0/0	0/1	0/0	2024-01-01	./.	./.	./.	./.	0/1	0/1	0/1
NC_064875.1	35308247	INV00066376	T	<INV>	180	PASS	INV	<INV>|upstream_gene_variant|MODIFIER|exon-XM_049688454.1-1|GENE_exon-XM_049688454.1-1|transcript|rna-XM_049688454.1|protein_coding||c.-3973_-3470inv|||||3324|,<INV>|upstream_gene_variant|MODIFIER|exon-XM_049688453.1-1|GENE_exon-XM_049688453.1-1|transcript|rna-XM_049688453.1|protein_coding||c.-3951_-3448inv|||||3318|,<INV>|downstream_gene_variant|MODIFIER|LOC125956509|gene-LOC125956509|transcript|…	0/0	0/1	0/0	0/0	0/0	0/0	0/0	0/0	0/0	0/0	0/0	0/0	0/0	0/0	0/0	0/0	0/0	0/0	0/0	0/0	0/0	0/0	0/0	0/1	./.	./.	0/1	0/0	0/1	2024-01-01	0/0
NC_064875.1	35309829	BND00066377	T	T]NC_064874.1:94187147]	300	LowQual	BND	T]NC_064874.1:94187147]|bidirectional_gene_fusion|HIGH|LOC125955869&exon-XM_049677697.1-1|gene-LOC125955869&GENE_exon-XM_049677697.1-1|transcript|XM_049687134.1|protein_coding|||t(NC_064875.1%3BNC_064874.1)(XM_049687134.1:null%3Brna-XM_049677697.1:Met1_Gly95)|||||,T]NC_064874.1:94187147]|bidirectional_gene_fusion|HIGH|LOC125955869&exon-XM_049677695.1-1|gene-LOC125955869&GENE_exon-XM_049677695.1-1…
9687141.1-1|GENE_exon-XM_049677697.1-1&GENE_exon-XM_049687141.1-1|transcript|rna-XM_049687141.1|protein_coding|3/32|t(NC_064875.1%3BNC_064874.1)(%3B)(c.147+140)|t(NC_064875.1%3BNC_064874.1)(rna-XM_049687141.1:Met1_Glu49%3Brna-XM_049677697.1:Met1_Gly95)|||||,T]NC_064874.1:94187147]|bidirectional_gene_fusion|HIGH|exon-XM_049677695.1-1&exon-XM_049687141.1-1|GENE_exon-XM_049677695.1-1&GENE_exon-XM_04…
1%3BNC_064874.1)(rna-XM_049687147.1:Met1_Glu49%3BXM_049677698.1:null)|||||,T]NC_064874.1:94187147]|bidirectional_gene_fusion|HIGH|LOC125950082&exon-XM_049687147.1-1|gene-LOC125950082&GENE_exon-XM_049687147.1-1|transcript|rna-XM_049687147.1|protein_coding|3/32|t(NC_064875.1%3BNC_064874.1)(%3B)(c.147+140)|t(NC_064875.1%3BNC_064874.1)(rna-XM_049687147.1:Met1_Glu49%3BXM_049677705.1:null)|||||,T]NC_06…
87155.1-1|gene-LOC125950082&GENE_exon-XM_049687155.1-1|transcript|rna-XM_049687155.1|protein_coding|3/32|t(NC_064875.1%3BNC_064874.1)(%3B)(c.147+140)|t(NC_064875.1%3BNC_064874.1)(rna-XM_049687155.1:Met1_Glu49%3BXM_049677702.1:null)|||||,T]NC_064874.1:94187147]|bidirectional_gene_fusion|HIGH|LOC125950082&exon-XM_049687155.1-1|gene-LOC125950082&GENE_exon-XM_049687155.1-1|transcript|rna-XM_049687155…
82&gene-LOC125955869|transcript|XM_049687137.1|protein_coding|||t(NC_064875.1%3BNC_064874.1)(XM_049687137.1:null%3BXM_049677698.1:null)|||||,T]NC_064874.1:94187147]|bidirectional_gene_fusion|HIGH|LOC125950082&LOC125955869|gene-LOC125950082&gene-LOC125955869|transcript|XM_049687137.1|protein_coding|||t(NC_064875.1%3BNC_064874.1)(XM_049687137.1:null%3BXM_049677705.1:null)|||||,T]NC_064874.1:9418714…
OC125955869|transcript|XM_049687146.1|protein_coding|||t(NC_064875.1%3BNC_064874.1)(XM_049687146.1:null%3BXM_049677698.1:null)|||||,T]NC_064874.1:94187147]|bidirectional_gene_fusion|HIGH|LOC125950082&LOC125955869|gene-LOC125950082&gene-LOC125955869|transcript|XM_049687146.1|protein_coding|||t(NC_064875.1%3BNC_064874.1)(XM_049687146.1:null%3BXM_049677705.1:null)|||||,T]NC_064874.1:94187147]|bidire…
69|transcript|XM_049687156.1|protein_coding|||t(NC_064875.1%3BNC_064874.1)(XM_049687156.1:null%3BXM_049677698.1:null)|||||,T]NC_064874.1:94187147]|bidirectional_gene_fusion|HIGH|LOC125950082&LOC125955869|gene-LOC125950082&gene-LOC125955869|transcript|XM_049687156.1|protein_coding|||t(NC_064875.1%3BNC_064874.1)(XM_049687156.1:null%3BXM_049677705.1:null)|||||,T]NC_064874.1:94187147]|bidirectional_g…	0/0	0/0	0/0	0/0	0/0	0/0	0/0	0/0	0/0	0/0	0/0	0/0	0/0	0/0	0/0	0/0	0/0	0/0	0/0	0/0	0/0	0/0	0/0	0/0	0/0	0/0	0/0	0/1	0/0	0/0	0/0
NC_064875.1	35310232	INV00066378	A	<INV>	360	PASS	INV	<INV>|intragenic_variant|MODIFIER|exon-XM_049687134.1-1|GENE_exon-XM_049687134.1-1|gene_variant|GENE_exon-XM_049687134.1-1|||n.||||||,<INV>|intragenic_variant|MODIFIER|exon-XM_049687135.1-1|GENE_exon-XM_049687135.1-1|gene_variant|GENE_exon-XM_049687135.1-1|||n.||||||,<INV>|intragenic_variant|MODIFIER|exon-XM_049687137.1-1|GENE_exon-XM_049687137.1-1|gene_variant|GENE_exon-XM_049687137.1-1|||n.||||…	0/0	0/1	0/0	0/0	0/0	0/0	0/0	0/0	0/0	0/0	0/0	0/0	0/0	0/0	0/0	0/0	0/0	0/0	0/0	0/0	0/1	0/0	0/0	0/0	0/0	./.	./.	2024-01-01	0/1	0/1	0/1
NC_064875.1	35310792	INV00066379	T	<INV>	360	PASS	INV	<INV>|intragenic_variant|MODIFIER|exon-XM_049687134.1-1|GENE_exon-XM_049687134.1-1|gene_variant|GENE_exon-XM_049687134.1-1|||n.||||||,<INV>|intragenic_variant|MODIFIER|exon-XM_049687135.1-1|GENE_exon-XM_049687135.1-1|gene_variant|GENE_exon-XM_049687135.1-1|||n.||||||,<INV>|intragenic_variant|MODIFIER|exon-XM_049687137.1-1|GENE_exon-XM_049687137.1-1|gene_variant|GENE_exon-XM_049687137.1-1|||n.||||…	0/0	0/1	0/1	0/0	0/0	0/0	0/0	0/0	0/0	0/0	0/0	0/0	0/0	0/0	0/0	0/0	0/0	0/0	0/0	0/0	0/0	0/0	0/0	0/1	2024-01-01	2024-01-01	0/0	0/0	2024-01-01	0/1	0/1
NC_064875.1	35310884	INV00066380	G	<INV>	240	PASS	INV	<INV>|intragenic_variant|MODIFIER|exon-XM_049687134.1-1|GENE_exon-XM_049687134.1-1|gene_variant|GENE_exon-XM_049687134.1-1|||n.||||||,<INV>|intragenic_variant|MODIFIER|exon-XM_049687135.1-1|GENE_exon-XM_049687135.1-1|gene_variant|GENE_exon-XM_049687135.1-1|||n.||||||,<INV>|intragenic_variant|MODIFIER|exon-XM_049687137.1-1|GENE_exon-XM_049687137.1-1|gene_variant|GENE_exon-XM_049687137.1-1|||n.||||…	0/0	0/0	0/1	0/0	0/0	0/0	0/0	0/0	0/0	0/0	0/0	0/0	0/0	0/0	0/0	0/0	0/0	0/0	0/0	0/0	0/0	0/0	0/0	0/1	0/1	2024-01-01	0/0	0/0	0/1	0/1	0/1
NC_064875.1	35311047	INV00066381	C	<INV>	120	LowQual	INV	<INV>|intragenic_variant|MODIFIER|exon-XM_049687134.1-1|GENE_exon-XM_049687134.1-1|gene_variant|GENE_exon-XM_049687134.1-1|||n.||||||,<INV>|intragenic_variant|MODIFIER|exon-XM_049687135.1-1|GENE_exon-XM_049687135.1-1|gene_variant|GENE_exon-XM_049687135.1-1|||n.||||||,<INV>|intragenic_variant|MODIFIER|exon-XM_049687137.1-1|GENE_exon-XM_049687137.1-1|gene_variant|GENE_exon-XM_049687137.1-1|||n.||||…	0/0	0/0	0/1	0/0	0/0	0/0	0/0	0/0	0/0	0/0	0/0	0/0	0/0	0/0	0/0	0/0	0/0	0/0	0/0	0/0	0/0	0/0	0/0	2024-01-01	2024-01-01	0/0	0/0	0/0	0/1	0/1	0/0
NC_064875.1	35311437	INV00066382	A	<INV>	180	PASS	INV	<INV>|intragenic_variant|MODIFIER|exon-XM_049687134.1-1|GENE_exon-XM_049687134.1-1|gene_variant|GENE_exon-XM_049687134.1-1|||n.||||||,<INV>|intragenic_variant|MODIFIER|exon-XM_049687135.1-1|GENE_exon-XM_049687135.1-1|gene_variant|GENE_exon-XM_049687135.1-1|||n.||||||,<INV>|intragenic_variant|MODIFIER|exon-XM_049687137.1-1|GENE_exon-XM_049687137.1-1|gene_variant|GENE_exon-XM_049687137.1-1|||n.||||…	0/0	0/1	0/0	0/0	0/0	0/0	0/0	0/0	0/0	0/0	0/0	0/0	0/0	0/0	0/0	0/0	0/0	0/0	0/0	0/0	0/0	0/0	0/0	0/0	0/0	0/0	0/0	0/0	0/0	0/1	0/1
NC_064875.1	35313574	BND00066383	C	]NC_064873.1:7149636]C	202	PASS	BND	]NC_064873.1:7149636]C|gene_fusion&frameshift_variant|HIGH|LOC125955869&exon-XM_049687657.1-1|gene-LOC125955869&GENE_exon-XM_049687657.1-1|transcript|XM_049687134.1|protein_coding|||t(NC_064875.1%3BNC_064873.1)(XM_049687134.1:null%3Brna-XM_049687657.1:Met1)|||||,]NC_064873.1:7149636]C|gene_fusion&frameshift_variant|HIGH|LOC125955869&LOC125956102|gene-LOC125955869&gene-LOC125956102|transcript|XM_0…	0/0	0/0	0/0	0/0	0/0	0/0	0/0	0/0	0/0	0/0	0/0	0/1	0/0	0/0	0/1	0/0	2024-01-01	0/1	0/0	0/0	0/0	0/1	0/0	0/0	0/0	0/0	0/1	0/0	0/0	0/0	0/0
NC_064875.1	35314289	BND00066384	G	[NC_064874.1:34526584[G	180	LowQual	BND	[NC_064874.1:34526584[G|transcript_ablation|HIGH|LOC125955869|gene-LOC125955869|transcript|XM_049687134.1|protein_coding|||t(NC_064875.1%3BNC_064874.1)(XM_049687134.1:null%3B)|||||,[NC_064874.1:34526584[G|transcript_ablation|HIGH|exon-XM_049687134.1-1|GENE_exon-XM_049687134.1-1|transcript|rna-XM_049687134.1|protein_coding|7/33|t(NC_064875.1%3BNC_064874.1)(%3B)(c.671+75)|t(NC_064875.1%3BNC_064874.…	0/0	0/0	0/1	0/0	0/0	0/0	0/0	0/0	0/0	0/0	0/0	0/0	0/0	0/0	0/0	0/0	0/0	0/0	0/0	0/0	0/0	0/0	0/0	0/0	0/0	0/0	0/0	0/0	0/0	0/0	0/0
NC_064875.1	35314340	INV00066385	A	<INV>	120	LowQual	INV	<INV>|inversion|MODERATE|LOC125953265&LOC125953266&LOC125954742&LOC125954743&LOC125954744&LOC125954745&LOC125954746&LOC125954747&LOC125954748&LOC125954749&LOC125954750&LOC125954751&LOC125954752&LOC125954754&LOC125954755&LOC125954756&LOC125955483&LOC125955484&LOC125955485&LOC125955486&LOC125955487&LOC125955869&LOC125956348&LOC125956349&LOC125956350&LOC125956351&LOC125956352&LOC125956524&LOC1259572…	0/0	2024-01-01	0/1	0/0	0/0	0/0	0/0	0/0	0/0	0/0	0/0	0/0	0/0	0/0	0/0	0/0	0/0	0/0	0/0	0/0	0/0	0/0	0/0	0/1	./.	2024-01-01	0/0	./.	0/1	0/1	0/1
NC_064875.1	35314958	INV00066386	C	<INV>	360	PASS	INV	<INV>|intragenic_variant|MODIFIER|exon-XM_049687134.1-1|GENE_exon-XM_049687134.1-1|gene_variant|GENE_exon-XM_049687134.1-1|||n.||||||,<INV>|intragenic_variant|MODIFIER|exon-XM_049687135.1-1|GENE_exon-XM_049687135.1-1|gene_variant|GENE_exon-XM_049687135.1-1|||n.||||||,<INV>|intragenic_variant|MODIFIER|exon-XM_049687137.1-1|GENE_exon-XM_049687137.1-1|gene_variant|GENE_exon-XM_049687137.1-1|||n.||||…	0/0	0/0	0/0	0/0	0/0	0/0	0/0	0/0	0/0	0/0	0/0	0/0	0/0	0/0	0/0	0/0	0/0	0/0	0/0	0/0	0/0	0/0	0/0	0/1	0/0	0/0	0/0	0/0	0/0	0/1	0/0
NC_064875.1	35316992	INV00066387	A	<INV>	420	PASS	INV	<INV>|intragenic_variant|MODIFIER|exon-XM_049687134.1-1|GENE_exon-XM_049687134.1-1|gene_variant|GENE_exon-XM_049687134.1-1|||n.||||||,<INV>|intragenic_variant|MODIFIER|exon-XM_049687135.1-1|GENE_exon-XM_049687135.1-1|gene_variant|GENE_exon-XM_049687135.1-1|||n.||||||,<INV>|intragenic_variant|MODIFIER|exon-XM_049687137.1-1|GENE_exon-XM_049687137.1-1|gene_variant|GENE_exon-XM_049687137.1-1|||n.||||…	0/0	0/1	0/0	0/0	0/0	0/0	0/0	0/0	0/0	0/0	0/0	0/0	0/0	0/0	0/0	0/0	0/0	0/0	0/0	0/0	0/0	0/0	0/0	0/0	./.	0/1	0/1	0/1	2024-01-01	0/0	0/0
NC_064875.1	35318935	BND00066388	A	[NC_064874.1:26538[A	180	LowQual	BND	[NC_064874.1:26538[A|bidirectional_gene_fusion|HIGH|LOC125955869&exon-XM_049674579.1-1|gene-LOC125955869&GENE_exon-XM_049674579.1-1|transcript|XM_049687134.1|protein_coding|||t(NC_064875.1%3BNC_064874.1)(XM_049687134.1:null%3Brna-XM_049674579.1:Gln290_Ter405)|||||,[NC_064874.1:26538[A|bidirectional_gene_fusion|HIGH|LOC125955869&exon-XM_049674580.1-1|gene-LOC125955869&GENE_exon-XM_049674580.1-1|tr…
.1%3BNC_064874.1)(%3B)(c.1575+466)|t(NC_064875.1%3BNC_064874.1)(rna-XM_049687159.1:Phe526_Ter2058%3BXM_049674579.1:null)|||||,[NC_064874.1:26538[A|bidirectional_gene_fusion|HIGH|LOC125948468&exon-XM_049687159.1-1|gene-LOC125948468&GENE_exon-XM_049687159.1-1|transcript|rna-XM_049687159.1|protein_coding|12/31|t(NC_064875.1%3BNC_064874.1)(%3B)(c.1575+466)|t(NC_064875.1%3BNC_064874.1)(rna-XM_04968715…	0/0	0/0	0/0	0/0	0/0	0/0	0/0	0/0	0/0	0/0	0/0	0/0	0/0	0/0	0/0	0/0	0/0	0/0	0/0	0/0	0/0	0/0	0/0	0/1	0/0	0/0	0/0	0/0	0/0	0/0	0/0
NC_064875.1	35322829	INV00066389	C	<INV>	180	PASS	INV	<INV>|intragenic_variant|MODIFIER|exon-XM_049687134.1-1|GENE_exon-XM_049687134.1-1|gene_variant|GENE_exon-XM_049687134.1-1|||n.||||||,<INV>|intragenic_variant|MODIFIER|exon-XM_049687135.1-1|GENE_exon-XM_049687135.1-1|gene_variant|GENE_exon-XM_049687135.1-1|||n.||||||,<INV>|intragenic_variant|MODIFIER|exon-XM_049687137.1-1|GENE_exon-XM_049687137.1-1|gene_variant|GENE_exon-XM_049687137.1-1|||n.||||…	0/0	0/1	0/0	0/0	0/0	0/0	0/0	0/0	0/0	0/0	0/0	0/0	0/0	0/0	0/0	0/0	0/0	0/0	0/0	0/0	0/0	0/0	0/0	0/0	0/0	./.	0/0	0/0	0/1	0/0	0/0
NC_064875.1	35324246	INV00066390	A	<INV>	120	LowQual	INV	<INV>|intragenic_variant|MODIFIER|exon-XM_049687134.1-1|GENE_exon-XM_049687134.1-1|gene_variant|GENE_exon-XM_049687134.1-1|||n.||||||,<INV>|intragenic_variant|MODIFIER|exon-XM_049687135.1-1|GENE_exon-XM_049687135.1-1|gene_variant|GENE_exon-XM_049687135.1-1|||n.||||||,<INV>|intragenic_variant|MODIFIER|exon-XM_049687137.1-1|GENE_exon-XM_049687137.1-1|gene_variant|GENE_exon-XM_049687137.1-1|||n.||||…	0/1	0/1	0/1	0/0	0/0	0/0	0/0	0/0	0/0	0/0	0/0	0/0	0/0	0/0	0/0	0/0	0/0	0/0	0/0	0/0	0/0	0/0	0/0	0/1	2024-01-01	./.	./.	0/1	0/1	2024-01-01	0/1
NC_064875.1	35324331	INV00066391	G	<INV>	360	PASS	INV	<INV>|intragenic_variant|MODIFIER|exon-XM_049687134.1-1|GENE_exon-XM_049687134.1-1|gene_variant|GENE_exon-XM_049687134.1-1|||n.||||||,<INV>|intragenic_variant|MODIFIER|exon-XM_049687135.1-1|GENE_exon-XM_049687135.1-1|gene_variant|GENE_exon-XM_049687135.1-1|||n.||||||,<INV>|intragenic_variant|MODIFIER|exon-XM_049687137.1-1|GENE_exon-XM_049687137.1-1|gene_variant|GENE_exon-XM_049687137.1-1|||n.||||…	0/0	0/0	0/1	0/0	0/0	0/0	0/0	0/0	0/0	0/0	0/0	0/0	0/0	0/0	0/0	0/0	0/0	0/0	0/0	0/0	0/0	0/0	0/0	0/0	0/0	./.	0/0	0/0	0/0	0/1	0/1
NC_064875.1	35324344	INV00066392	T	<INV>	120	LowQual	INV	<INV>|intragenic_variant|MODIFIER|exon-XM_049687134.1-1|GENE_exon-XM_049687134.1-1|gene_variant|GENE_exon-XM_049687134.1-1|||n.||||||,<INV>|intragenic_variant|MODIFIER|exon-XM_049687135.1-1|GENE_exon-XM_049687135.1-1|gene_variant|GENE_exon-XM_049687135.1-1|||n.||||||,<INV>|intragenic_variant|MODIFIER|exon-XM_049687137.1-1|GENE_exon-XM_049687137.1-1|gene_variant|GENE_exon-XM_049687137.1-1|||n.||||…	0/0	0/0	0/1	0/0	0/0	0/0	0/0	0/0	0/0	0/0	0/0	0/0	0/0	0/0	0/0	0/0	0/0	0/0	0/0	0/0	0/0	0/0	0/0	./.	./.	2024-01-01	./.	0/0	0/1	0/1	0/1
NC_064875.1	35326492	INV00066393	C	<INV>	600	PASS	INV	<INV>|intragenic_variant|MODIFIER|exon-XM_049687134.1-1|GENE_exon-XM_049687134.1-1|gene_variant|GENE_exon-XM_049687134.1-1|||n.||||||,<INV>|intragenic_variant|MODIFIER|exon-XM_049687135.1-1|GENE_exon-XM_049687135.1-1|gene_variant|GENE_exon-XM_049687135.1-1|||n.||||||,<INV>|intragenic_variant|MODIFIER|exon-XM_049687137.1-1|GENE_exon-XM_049687137.1-1|gene_variant|GENE_exon-XM_049687137.1-1|||n.||||…	0/0	0/0	0/0	0/0	0/0	0/0	0/0	0/0	0/0	0/0	0/0	0/0	0/0	0/0	0/0	0/0	0/0	0/0	0/0	0/0	0/0	0/0	0/0	0/0	0/0	0/0	0/0	0/0	0/1	0/1	0/0
NC_064875.1	35326666	INV00066394	C	<INV>	180	PASS	INV	<INV>|intragenic_variant|MODIFIER|exon-XM_049687134.1-1|GENE_exon-XM_049687134.1-1|gene_variant|GENE_exon-XM_049687134.1-1|||n.||||||,<INV>|intragenic_variant|MODIFIER|exon-XM_049687135.1-1|GENE_exon-XM_049687135.1-1|gene_variant|GENE_exon-XM_049687135.1-1|||n.||||||,<INV>|intragenic_variant|MODIFIER|exon-XM_049687137.1-1|GENE_exon-XM_049687137.1-1|gene_variant|GENE_exon-XM_049687137.1-1|||n.||||…	0/0	0/0	0/0	0/0	0/0	0/0	0/0	0/0	0/0	0/0	0/0	0/0	0/0	0/0	0/0	0/0	0/0	0/0	0/0	0/0	0/0	0/0	0/0	0/0	0/0	0/0	0/0	0/0	0/1	0/0	0/0
NC_064875.1	35328263	INV00066395	C	<INV>	120	LowQual	INV	<INV>|intron_variant|MODIFIER|exon-XM_049687134.1-1|GENE_exon-XM_049687134.1-1|transcript|rna-XM_049687134.1|protein_coding|23/33|c.||||||INFO_REALIGN_3_PRIME,<INV>|intron_variant|MODIFIER|exon-XM_049687135.1-1|GENE_exon-XM_049687135.1-1|transcript|rna-XM_049687135.1|protein_coding|23/33|c.||||||INFO_REALIGN_3_PRIME,<INV>|intron_variant|MODIFIER|exon-XM_049687137.1-1|GENE_exon-XM_049687137.1-1|tr…	0/0	0/1	0/1	0/0	0/0	0/0	0/0	0/0	0/0	0/0	0/0	0/0	0/0	0/0	0/0	0/0	0/0	0/0	0/0	0/0	0/0	0/0	0/0	0/1	./.	./.	2024-01-01	0/1	0/1	0/1	0/1
NC_064875.1	35329004	BND00066396	T	[NC_064874.1:24694668[T	360	LowQual	BND	[NC_064874.1:24694668[T|bidirectional_gene_fusion|HIGH|LOC125951272&LOC125955869|gene-LOC125951272&gene-LOC125955869|transcript|XM_049687134.1|protein_coding|||t(NC_064875.1%3BNC_064874.1)(XM_049687134.1:null%3BXM_049679990.1:null)|||||,[NC_064874.1:24694668[T|bidirectional_gene_fusion|HIGH|LOC125951272&LOC125955869|gene-LOC125951272&gene-LOC125955869|transcript|XM_049687134.1|protein_coding|||t(…
55.1-1|gene-LOC125951272&GENE_exon-XM_049687155.1-1|transcript|rna-XM_049687155.1|protein_coding|23/32|t(NC_064875.1%3BNC_064874.1)(%3B)(c.3351+8)|t(NC_064875.1%3BNC_064874.1)(rna-XM_049687155.1:Asp1118_Ter2069%3BXM_049679991.1:null)|||||,[NC_064874.1:24694668[T|bidirectional_gene_fusion|HIGH|LOC125951272&exon-XM_049687155.1-1|gene-LOC125951272&GENE_exon-XM_049687155.1-1|transcript|rna-XM_0496871…
rectional_gene_fusion|HIGH|LOC125951272&LOC125955869|gene-LOC125951272&gene-LOC125955869|transcript|XM_049687156.1|protein_coding|||t(NC_064875.1%3BNC_064874.1)(XM_049687156.1:null%3BXM_049679991.1:null)|||||,[NC_064874.1:24694668[T|bidirectional_gene_fusion|HIGH|LOC125951272&LOC125955869|gene-LOC125951272&gene-LOC125955869|transcript|XM_049687156.1|protein_coding|||t(NC_064875.1%3BNC_064874.1)(X…	0/0	0/0	0/0	0/0	0/0	0/0	0/0	0/0	0/0	0/0	0/0	0/0	0/0	0/0	0/0	0/0	0/0	0/0	0/0	0/0	0/0	0/0	0/0	0/1	0/0	0/0	0/0	0/0	0/0	0/0	0/0
NC_064875.1	35329080	BND00066397	G	G]NC_064874.1:53975771]	134	LowQual	BND	G]NC_064874.1:53975771]|transcript_ablation|HIGH|LOC125955869|gene-LOC125955869|transcript|XM_049687134.1|protein_coding|||t(NC_064875.1%3BNC_064874.1)(XM_049687134.1:null%3B)|||||,G]NC_064874.1:53975771]|transcript_ablation|HIGH|exon-XM_049687134.1-1|GENE_exon-XM_049687134.1-1|transcript|rna-XM_049687134.1|protein_coding|24/33|t(NC_064875.1%3BNC_064874.1)(%3B)(c.3444+84)|t(NC_064875.1%3BNC_06487…	0/0	0/1	0/0	0/0	0/0	0/0	0/0	0/0	0/0	0/0	0/0	0/0	0/0	0/0	0/0	0/0	0/0	0/0	0/0	0/0	0/0	0/0	0/0	0/0	0/0	0/0	0/0	0/0	0/0	0/0	0/0
NC_064875.1	35329109	INV00066398	T	<INV>	90	LowQual	INV	<INV>|intron_variant|MODIFIER|exon-XM_049687134.1-1|GENE_exon-XM_049687134.1-1|transcript|rna-XM_049687134.1|protein_coding|23/33|c.||||||INFO_REALIGN_3_PRIME,<INV>|intron_variant|MODIFIER|exon-XM_049687135.1-1|GENE_exon-XM_049687135.1-1|transcript|rna-XM_049687135.1|protein_coding|23/33|c.||||||INFO_REALIGN_3_PRIME,<INV>|intron_variant|MODIFIER|exon-XM_049687137.1-1|GENE_exon-XM_049687137.1-1|tr…	0/0	0/1	0/1	0/0	0/0	0/0	0/0	0/0	0/0	0/0	0/0	0/0	0/0	0/0	0/0	0/0	0/0	0/0	0/0	0/0	0/0	0/0	0/0	0/1	0/0	0/0	0/0	0/0	0/1	0/1	0/1
NC_064875.1	35329221	INV00066399	G	<INV>	197	PASS	INV	<INV>|intron_variant|MODIFIER|exon-XM_049687134.1-1|GENE_exon-XM_049687134.1-1|transcript|rna-XM_049687134.1|protein_coding|23/33|c.||||||INFO_REALIGN_3_PRIME,<INV>|intron_variant|MODIFIER|exon-XM_049687135.1-1|GENE_exon-XM_049687135.1-1|transcript|rna-XM_049687135.1|protein_coding|23/33|c.||||||INFO_REALIGN_3_PRIME,<INV>|intron_variant|MODIFIER|exon-XM_049687137.1-1|GENE_exon-XM_049687137.1-1|tr…	0/0	0/1	0/0	0/0	0/0	0/0	0/0	0/1	0/0	0/0	0/0	0/0	0/0	0/0	0/0	0/0	0/0	0/0	0/0	0/0	0/0	0/0	0/0	0/1	0/0	0/0	0/0	0/0	0/1	0/1	0/1
NC_064875.1	35329319	INV00066400	T	<INV>	172	PASS	INV	<INV>|intron_variant|MODIFIER|exon-XM_049687134.1-1|GENE_exon-XM_049687134.1-1|transcript|rna-XM_049687134.1|protein_coding|23/33|c.||||||INFO_REALIGN_3_PRIME,<INV>|intron_variant|MODIFIER|exon-XM_049687135.1-1|GENE_exon-XM_049687135.1-1|transcript|rna-XM_049687135.1|protein_coding|23/33|c.||||||INFO_REALIGN_3_PRIME,<INV>|intron_variant|MODIFIER|exon-XM_049687137.1-1|GENE_exon-XM_049687137.1-1|tr…	0/0	0/1	0/1	0/0	0/0	0/0	0/0	0/0	0/0	0/0	0/0	0/0	0/0	0/0	0/0	0/0	0/0	0/0	0/0	0/0	0/0	0/0	0/0	0/0	0/0	0/0	0/0	0/0	0/0	0/1	0/1
NC_064875.1	35333768	INV00066401	A	<INV>	240	PASS	INV	<INV>|intron_variant|MODIFIER|exon-XM_049687134.1-1|GENE_exon-XM_049687134.1-1|transcript|rna-XM_049687134.1|protein_coding|27/33|c.||||||INFO_REALIGN_3_PRIME,<INV>|intron_variant|MODIFIER|exon-XM_049687135.1-1|GENE_exon-XM_049687135.1-1|transcript|rna-XM_049687135.1|protein_coding|27/33|c.||||||INFO_REALIGN_3_PRIME,<INV>|intron_variant|MODIFIER|exon-XM_049687137.1-1|GENE_exon-XM_049687137.1-1|tr…	0/0	0/0	0/0	0/0	0/0	0/0	0/0	0/0	0/0	0/0	0/0	0/0	0/0	0/0	0/0	0/0	0/0	0/0	0/0	0/0	0/0	0/0	0/0	./.	./.	./.	0/0	./.	0/1	0/0	./.
NC_064875.1	45415446	DEL00071634	G	<DEL>	18	LowQual	DEL	<DEL>|feature_ablation|HIGH|LOC125954569&LOC125954570&LOC125954573&LOC125954575&LOC125954576&LOC125954578&LOC125954579&LOC125954583&LOC125954587&LOC125954590&LOC125954594&LOC125954613&LOC125954614&LOC125954615&LOC125954616&LOC125954626&LOC125954629&LOC125954630&LOC125954632&LOC125954633&LOC125954638&LOC125954640&LOC125954641&LOC125954645&LOC125954647&LOC125954648&LOC125954652&LOC125954654&LOC1259…
217219_*456595del|||||216681|,<DEL>|upstream_gene_variant|MODIFIER|exon-XM_049684992.1-1|GENE_exon-XM_049684992.1-1|transcript|rna-XM_049684992.1|protein_coding|9/10|c.-217219_*456595del|||||216686|,<DEL>|upstream_gene_variant|MODIFIER|exon-XM_049684990.1-1|GENE_exon-XM_049684990.1-1|transcript|rna-XM_049684990.1|protein_coding|1/11|c.-229174_*456595del|||||228788|,<DEL>|upstream_gene_variant|MOD…
5618del|||||0|,<DEL>|downstream_gene_variant|MODIFIER|LOC125954667|gene-LOC125954667|transcript|XM_049685146.1|protein_coding||c.-505836_*182593del|||||0|WARNING_TRANSCRIPT_NO_START_CODON,<DEL>|downstream_gene_variant|MODIFIER|exon-XM_049685146.1-1|GENE_exon-XM_049685146.1-1|transcript|rna-XM_049685146.1|protein_coding|8/8|c.-506980_*182593del|||||0|,<DEL>|downstream_gene_variant|MODIFIER|exon-XM…	0/1	0/0	0/1	0/1	0/1	0/1	0/1	2024-01-01	0/1	0/1	0/1	0/1	0/1	0/1	0/1	0/1	0/1	0/1	0/1	0/1	2024-01-01	0/1	0/1	2024-01-01	./.	./.	./.	2024-01-01	./.	0/1	2024-01-01
NC_064875.1	46108970	DUP00072025	A	<DUP>	138	PASS	DUP	<DUP>|gene_fusion|HIGH|exon-XM_049686669.1-1&exon-XM_049686672.1-1|GENE_exon-XM_049686669.1-1&GENE_exon-XM_049686672.1-1|gene_variant|GENE_exon-XM_049686669.1-1|||n.46118421_46108971dup||||||,<DUP>|gene_fusion|HIGH|LOC125955537&LOC125955540|gene-LOC125955537&gene-LOC125955540|gene_variant|gene-LOC125955537|||n.46108971_46118421dup||||||,<DUP>|bidirectional_gene_fusion|HIGH|LOC125955540&exon-XM_04…	0/1	./.	0/0	0/1	0/1	0/1	0/0	0/1	0/1	0/1	0/1	0/1	0/0	0/1	0/1	0/0	0/1	0/1	0/1	0/1	0/1	0/0	0/1	./.	1/1	./.	./.	0/1	1/1	0/1	0/1		46.1538
NC_064875.1	46109352	DEL00072026	A	<DEL>	174	PASS	DEL	<DEL>|feature_ablation|HIGH|LOC125955537&LOC125955538&LOC125955539&exon-XM_049686669.1-1&exon-XM_049686670.1-1&exon-XM_049686671.1-1|gene-LOC125955537&gene-LOC125955538&gene-LOC125955539&GENE_exon-XM_049686669.1-1&GENE_exon-XM_049686670.1-1&GENE_exon-XM_049686671.1-1|gene_variant|gene-LOC125955537|||n.46109353_46115678del||||||,<DEL>|transcript_ablation|HIGH|LOC125955538|gene-LOC125955538|transcr…	0/0	2024-01-01	0/0	0/0	0/0	0/0	0/1	0/0	0/0	0/0	0/0	0/0	0/1	0/1	0/1	0/0	0/1	0/1	0/0	0/0	0/1	0/0	0/0	0/0	./.	./.	./.	./.	./.	0/1	0/1
NC_064875.1	46111138	DEL00072028	G	<DEL>	480	PASS	DEL	<DEL>|upstream_gene_variant|MODIFIER|exon-XM_049685096.1-1|GENE_exon-XM_049685096.1-1|transcript|rna-XM_049685096.1|protein_coding||c.-3649_-3468del|||||3280|,<DEL>|upstream_gene_variant|MODIFIER|exon-XM_049685095.1-1|GENE_exon-XM_049685095.1-1|transcript|rna-XM_049685095.1|protein_coding||c.-3649_-3468del|||||3279|,<DEL>|upstream_gene_variant|MODIFIER|exon-XM_049686669.1-1|GENE_exon-XM_049686669…	2024-01-01	2024-01-01	2024-01-01	2024-01-01	2024-01-01	2024-01-01	2024-01-01	2024-01-01	2024-01-01	2024-01-01	2024-01-01	2024-01-01	2024-01-01	2024-01-01	2024-01-01	2024-01-01	2024-01-01	2024-01-01	2024-01-01	2024-01-01	2024-01-01	2024-01-01	2024-01-01	2024-01-01	2024-01-01	2024-01-01	2024-01-01	2024-01-01	2024-01-01	2024-01-01	2024-01-01
NC_064875.1	46111520	BND00072029	A	[NC_064874.1:77583675[A	180	LowQual	BND	[NC_064874.1:77583675[A|transcript_ablation|HIGH|LOC125948077|gene-LOC125948077|transcript|XM_049673758.1|protein_coding||t(NC_064875.1%3BNC_064874.1)(%3B)(c.-31467909)|t(NC_064875.1%3BNC_064874.1)(%3BXM_049673758.1:null)|||||,[NC_064874.1:77583675[A|transcript_ablation|HIGH|exon-XM_049673758.1-1|GENE_exon-XM_049673758.1-1|transcript|rna-XM_049673758.1|protein_coding||t(NC_064875.1%3BNC_064874.1)…	0/0	0/0	0/0	0/0	0/0	0/0	./.	0/0	0/0	0/0	0/0	0/0	0/0	0/0	0/0	0/0	./.	2024-01-01	0/0	0/0	./.	0/0	./.	0/0	./.	0/0	0/1	0/1	0/0	0/0	0/0
NC_064875.1	46111845	BND00072030	A	A[NC_064874.1:2004216[	180	LowQual	BND	A[NC_064874.1:2004216[|transcript_ablation|HIGH|LOC125959669|gene-LOC125959669|transcript|XM_049692502.1|protein_coding||t(NC_064875.1%3BNC_064874.1)(%3B)(c.*44100417)|t(NC_064875.1%3BNC_064874.1)(%3BXM_049692502.1:null)|||||,A[NC_064874.1:2004216[|transcript_ablation|HIGH|exon-XM_049692502.1-1|GENE_exon-XM_049692502.1-1|transcript|rna-XM_049692502.1|protein_coding||t(NC_064875.1%3BNC_064874.1)(%…	0/0	0/0	0/0	0/0	0/0	0/0	0/0	0/0	0/0	0/0	0/0	0/0	0/0	0/0	0/0	0/0	0/0	0/0	0/0	0/0	0/0	0/0	0/0	0/1	0/0	0/0	0/1	0/1	0/0	0/0	0/0
NC_064875.1	46112952	DUP00072031	G	<DUP>	175	PASS	DUP	<DUP>|gene_fusion|HIGH|exon-XM_049686670.1-1&exon-XM_049686671.1-1|GENE_exon-XM_049686670.1-1&GENE_exon-XM_049686671.1-1|gene_variant|GENE_exon-XM_049686670.1-1|||n.46115703_46112953dup||||||,<DUP>|gene_fusion|HIGH|LOC125955538&LOC125955539|gene-LOC125955538&gene-LOC125955539|gene_variant|gene-LOC125955538|||n.46112953_46115703dup||||||,<DUP>|bidirectional_gene_fusion|HIGH|LOC125955539&exon-XM_04…	0/0	0/0	0/0	0/1	0/0	0/0	0/1	0/0	0/0	0/1	0/1	0/0	0/0	0/0	0/0	0/1	0/0	0/0	0/0	0/0	0/0	0/0	0/1	./.	./.	./.	./.	./.	1/1	0/1	0/0		17.3077
NC_064875.1	46114962	BND00072033	C	[NC_064873.1:12018086[C	91	LowQual	BND	[NC_064873.1:12018086[C|gene_fusion|HIGH|exon-XM_049674942.1-1&exon-XM_049686671.1-1|GENE_exon-XM_049674942.1-1&GENE_exon-XM_049686671.1-1|transcript|rna-XM_049686671.1|protein_coding|2/2|t(NC_064875.1%3BNC_064873.1)(%3B)(c.859+220)|t(NC_064875.1%3BNC_064873.1)(rna-XM_049686671.1:Met1_Arg287%3Brna-XM_049674942.1:Gly10_Ter1045)|||||,[NC_064873.1:12018086[C|gene_fusion|HIGH|exon-XM_049674952.1-1&ex…	0/0	0/0	0/0	0/0	0/1	0/1	0/1	0/1	0/1	0/1	0/0	0/1	0/1	0/1	0/1	0/0	0/1	0/0	0/1	0/1	0/0	0/0	0/0	./.	./.	./.	./.	./.	./.	0/1	0/0
NC_064875.1	46116356	INV00072034	C	<INV>	201	PASS	INV	<INV>|upstream_gene_variant|MODIFIER|exon-XM_049686670.1-1|GENE_exon-XM_049686670.1-1|transcript|rna-XM_049686670.1|protein_coding||c.-2847_-2334inv|||||2334|,<INV>|upstream_gene_variant|MODIFIER|exon-XM_049686671.1-1|GENE_exon-XM_049686671.1-1|transcript|rna-XM_049686671.1|protein_coding||c.-757_-244inv|||||244|,<INV>|upstream_gene_variant|MODIFIER|LOC125955540|gene-LOC125955540|transcript|XM_04…	0/0	0/1	0/0	0/0	0/0	0/0	0/0	0/0	0/0	0/0	0/0	0/0	0/0	0/0	0/0	0/0	0/0	0/0	0/0	0/0	0/0	0/0	0/0	0/0	./.	0/1	./.	./.	2024-01-01	0/1	0/1
NC_064875.1	46117648	INS00072035	A	<INS>	300	PASS	INS	.	0/1	2024-01-01	2024-01-01	0/1	2024-01-01	2024-01-01	0/1	2024-01-01	2024-01-01	0/1	2024-01-01	0/1	0/1	0/1	0/1	2024-01-01	0/1	2024-01-01	2024-01-01	2024-01-01	0/1	2024-01-01	2024-01-01	0/1	2024-01-01	./.	0/0	2024-01-01	0/1	2024-01-01	0/1
NC_064875.1	48111738	INV00073144	C	<INV>	117	LowQual	INV	<INV>|bidirectional_gene_fusion|HIGH|LOC125956569&exon-XR_007468950.1-1|gene-LOC125956569&GENE_exon-XR_007468950.1-1|gene_variant|GENE_exon-XR_007468950.1-1|||n.48111739_48804367inv||||||,<INV>|bidirectional_gene_fusion|HIGH|exon-XM_049688584.1-1&exon-XR_007468950.1-1|GENE_exon-XM_049688584.1-1&GENE_exon-XR_007468950.1-1|gene_variant|GENE_exon-XR_007468950.1-1|||n.48111739_48804367inv||||||,<INV>…	0/0	0/0	0/0	0/0	0/0	0/0	0/0	0/0	0/0	0/0	0/0	0/0	0/0	0/0	0/0	0/0	0/0	0/0	0/0	0/0	0/0	0/0	0/0	2024-01-01	2024-01-01	./.	./.	0/0	0/1	2024-01-01	2024-01-01
NC_064875.1	48318953	INS00073263	T	<INS>	420	PASS	INS	.	2024-01-01	2024-01-01	2024-01-01	2024-01-01	2024-01-01	2024-01-01	2024-01-01	2024-01-01	2024-01-01	2024-01-01	2024-01-01	2024-01-01	2024-01-01	2024-01-01	2024-01-01	2024-01-01	2024-01-01	2024-01-01	2024-01-01	2024-01-01	2024-01-01	2024-01-01	2024-01-01	2024-01-01	2024-01-01	2024-01-01	2024-01-01	2024-01-01	2024-01-01	2024-01-01	2024-01-01
NC_064875.1	48318955	INS00073264	G	<INS>	155	PASS	INS	.	2024-01-01	2024-01-01	2024-01-01	2024-01-01	2024-01-01	2024-01-01	2024-01-01	2024-01-01	2024-01-01	2024-01-01	2024-01-01	2024-01-01	2024-01-01	2024-01-01	2024-01-01	2024-01-01	2024-01-01	2024-01-01	2024-01-01	2024-01-01	2024-01-01	2024-01-01	2024-01-01	2024-01-01	2024-01-01	2024-01-01	2024-01-01	2024-01-01	2024-01-01	2024-01-01	2024-01-01
NC_064875.1	48322794	DEL00073265	A	<DEL>	124	PASS	DEL	<DEL>|exon_loss_variant|HIGH|exon-XM_049686696.1-1|GENE_exon-XM_049686696.1-1|transcript|rna-XM_049686696.1|protein_coding|2/6|c.-2693_739del||759/3544||||,<DEL>|exon_loss_variant|HIGH|exon-XM_049686696.1-1|GENE_exon-XM_049686696.1-1|transcript|rna-XM_049686696.1|protein_coding|1/6|c.-2693_739del||759/3544||||,<DEL>|exon_loss_variant|HIGH|exon-XM_049688565.1-1|GENE_exon-XM_049688565.1-1|transcrip…	0/1	./.	./.	0/0	0/1	0/0	0/1	0/1	0/1	0/1	0/0	0/1	0/0	0/1	0/1	0/1	0/0	0/1	0/0	2024-01-01	0/0	0/1	0/1	2024-01-01	./.	./.	2024-01-01	2024-01-01	0/1	./.	2024-01-01
NC_064875.1	48325160	DEL00073268	C	<DEL>	240	PASS	DEL	<DEL>|upstream_gene_variant|MODIFIER|exon-XM_049686696.1-1|GENE_exon-XM_049686696.1-1|transcript|rna-XM_049686696.1|protein_coding||c.-1565_-1505delNNNNNNNNNNNNNNNNNNNNNNNNNNNNNNNNNNNNNNNNNNNNNNNNNNNNNNNNNNNNG|||||1485|,<DEL>|upstream_gene_variant|MODIFIER|LOC125956553|gene-LOC125956553|transcript|XM_049688565.1|protein_coding||c.-201_-141delCNNNNNNNNNNNNNNNNNNNNNNNNNNNNNNNNNNNNNNNNNNNNNNNNNNNNNN…	0/0	0/0	0/0	0/0	0/0	0/0	0/0	0/1	0/1	0/1	0/0	0/0	0/0	0/0	0/0	0/0	0/0	0/0	0/0	0/0	0/0	2024-01-01	0/0	0/0	0/0	./.	0/0	0/0	0/0	0/0	0/0
NC_064875.1	48325331	BND00073269	A	A[NC_064873.1:2520532[	180	LowQual	BND	A[NC_064873.1:2520532[|transcript_ablation|HIGH|exon-XM_049677723.1-1|GENE_exon-XM_049677723.1-1|transcript|rna-XM_049677723.1|protein_coding||t(NC_064875.1%3BNC_064873.1)(%3B)(c.*45804848)|t(NC_064875.1%3BNC_064873.1)(%3Brna-XM_049677723.1:Met1_Ter857)|||||,A[NC_064873.1:2520532[|transcript_ablation|HIGH|LOC125950083|gene-LOC125950083|transcript|XM_049677703.1|protein_coding||t(NC_064875.1%3BNC_…	0/0	0/0	0/0	0/0	0/0	0/0	0/0	0/0	0/0	0/0	0/0	0/0	0/0	0/0	0/0	0/0	0/0	0/0	0/0	0/0	0/0	0/0	0/0	0/1	./.	0/0	0/0	0/0	0/0	0/0	0/0
NC_064875.1	48327699	INS00073270	C	<INS>	300	PASS	INS	.	2024-01-01	2024-01-01	2024-01-01	2024-01-01	2024-01-01	2024-01-01	2024-01-01	2024-01-01	2024-01-01	2024-01-01	2024-01-01	2024-01-01	2024-01-01	2024-01-01	2024-01-01	2024-01-01	2024-01-01	2024-01-01	2024-01-01	2024-01-01	2024-01-01	2024-01-01	2024-01-01	2024-01-01	2024-01-01	./.	2024-01-01	2024-01-01	2024-01-01	2024-01-01	2024-01-01
NC_064875.1	48327702	INS00073271	A	<INS>	360	PASS	INS	.	2024-01-01	2024-01-01	2024-01-01	2024-01-01	2024-01-01	2024-01-01	2024-01-01	2024-01-01	2024-01-01	2024-01-01	2024-01-01	2024-01-01	2024-01-01	2024-01-01	2024-01-01	2024-01-01	2024-01-01	2024-01-01	2024-01-01	2024-01-01	2024-01-01	2024-01-01	2024-01-01	2024-01-01	2024-01-01	./.	2024-01-01	2024-01-01	2024-01-01	2024-01-01	2024-01-01
NC_064875.1	52862920	DUP00075794	G	<DUP>	180	PASS	DUP	<DUP>|gene_fusion|HIGH|LOC125954300&exon-XM_049684603.1-1|gene-LOC125954300&GENE_exon-XM_049684603.1-1|gene_variant|GENE_exon-XM_049684603.1-1|||n.52862921_53509817dup||||||,<DUP>|gene_fusion|HIGH|LOC125954300&LOC125954378|gene-LOC125954300&gene-LOC125954378|gene_variant|gene-LOC125954378|||n.52862921_53509817dup||||||,<DUP>|bidirectional_gene_fusion|HIGH|exon-XM_049684479.1-1&exon-XM_049684603.1…																																	1.6129
-1|GENE_exon-XM_049688364.1-1|transcript|rna-XM_049688364.1|protein_coding|9/9|c.-203354_*426039dup||||||,<DUP>|duplication|MODERATE|LOC125956466|gene-LOC125956466|transcript|XM_049688359.1|protein_coding||c.-426281_*209754dup||||||WARNING_TRANSCRIPT_NO_START_CODON,<DUP>|duplication|MODERATE|exon-XM_049688359.1-1|GENE_exon-XM_049688359.1-1|transcript|rna-XM_049688359.1|protein_coding|7/8|c.-21127…
coding|1/5|c.-315574_*325433dup|||||0|,<DUP>|upstream_gene_variant|MODIFIER|LOC125955167|gene-LOC125955167|transcript|XM_049686148.1|protein_coding||c.-324849_*314211dup|||||324850|WARNING_TRANSCRIPT_NO_START_CODON,<DUP>|upstream_gene_variant|MODIFIER|exon-XM_049686148.1-1|GENE_exon-XM_049686148.1-1|transcript|rna-XM_049686148.1|protein_coding|5/5|c.-314587_*325433dup|||||0|,<DUP>|upstream_gene_v…
M_049690037.1|protein_coding|3/5|c.-53252_*591680dup|||||0|,<DUP>|downstream_gene_variant|MODIFIER|exon-XM_049690038.1-1|GENE_exon-XM_049690038.1-1|transcript|rna-XM_049690038.1|protein_coding|1/4|c.-53252_*591680dup|||||0|,<DUP>|downstream_gene_variant|MODIFIER|exon-XM_049690039.1-1|GENE_exon-XM_049690039.1-1|transcript|rna-XM_049690039.1|protein_coding|1/6|c.-53252_*591680dup|||||0|,<DUP>|downs…
0|gene-LOC125955160|transcript|XM_049686140.1|protein_coding||c.-135063_*423115dup|||||0|WARNING_TRANSCRIPT_NO_START_CODON,<DUP>|downstream_gene_variant|MODIFIER|LOC125955160|gene-LOC125955160|transcript|XM_049686141.1|protein_coding||c.-135063_*423115dup|||||0|WARNING_TRANSCRIPT_NO_START_CODON,<DUP>|downstream_gene_variant|MODIFIER|LOC125955160|gene-LOC125955160|transcript|XM_049686134.1|protein…	0/0	0/0	0/0	0/0	0/0	0/0	0/0	0/0	0/0	0/0	0/0	0/0	0/0	0/0	0/0	0/0	0/0	0/0	0/0	0/0	0/0	0/0	0/0	0/0	0/0	0/0	0/0	0/1	0/0	0/0	0/0
NC_064875.1	53377869	INV00076052	G	<INV>	300	PASS	INV	<INV>|splice_region_variant|LOW|exon-XM_049684483.1-1|GENE_exon-XM_049684483.1-1|transcript|rna-XM_049684483.1|protein_coding|10/10|c.*517_*1377inv||||||,<INV>|splice_region_variant|LOW|exon-XM_049684481.1-1|GENE_exon-XM_049684481.1-1|transcript|rna-XM_049684481.1|protein_coding|10/10|c.*517_*1377inv||||||,<INV>|splice_region_variant|LOW|exon-XM_049684482.1-1|GENE_exon-XM_049684482.1-1|transcript…	0/0	0/0	0/0	0/0	0/0	0/0	0/0	0/0	0/0	0/0	0/0	0/0	0/1	0/0	0/0	0/0	0/0	0/0	0/0	0/0	0/0	0/0	0/0	0/0	./.	./.	./.	./.	0/1	0/1	0/1
NC_064875.1	53380270	BND00076053	A	[NC_064874.1:16254291[A	180	LowQual	BND	[NC_064874.1:16254291[A|gene_fusion&frameshift_variant|HIGH|LOC125950992&exon-XM_049684483.1-1|gene-LOC125950992&GENE_exon-XM_049684483.1-1|transcript|rna-XM_049684483.1|protein_coding|8/9|t(NC_064875.1%3BNC_064874.1)(%3B)(c.1025-243)|t(NC_064875.1%3BNC_064874.1)(rna-XM_049684483.1:Met1_Glu342%3BXM_049679452.1:null)|||||,[NC_064874.1:16254291[A|gene_fusion&frameshift_variant|HIGH|LOC125950992&exo…	0/0	0/0	0/0	0/0	0/0	0/0	0/0	0/0	0/0	0/0	0/0	0/0	0/0	0/0	0/0	0/0	0/0	0/0	0/0	0/0	0/0	0/0	0/0	0/0	./.	0/0	0/0	0/1	0/0	0/0	0/0
NC_064875.1	53382548	DEL00076054	G	<DEL>	180	PASS	DEL	<DEL>|intron_variant|MODIFIER|exon-XM_049684483.1-1|GENE_exon-XM_049684483.1-1|transcript|rna-XM_049684483.1|protein_coding|8/9|c.1024+1281_1024+1329delNNNNNNNNNNNNNNNNNNNNNNNNNNNNNNNNNNNNNNNNNNNNNNNNC||||||,<DEL>|intron_variant|MODIFIER|exon-XM_049684481.1-1|GENE_exon-XM_049684481.1-1|transcript|rna-XM_049684481.1|protein_coding|8/9|c.1024+1281_1024+1329delNNNNNNNNNNNNNNNNNNNNNNNNNNNNNNNNNNNNNNN…	0/0	0/0	0/0	0/1	0/1	0/1	0/1	0/1	0/1	0/1	0/1	0/0	0/0	0/0	0/0	0/0	0/0	0/0	0/0	0/0	0/0	0/0	0/0	0/0	./.	0/0	./.	0/0	0/0	0/0	0/0
NC_064875.1	53382886	INV00076055	G	<INV>	300	PASS	INV	<INV>|intron_variant|MODIFIER|exon-XM_049684483.1-1|GENE_exon-XM_049684483.1-1|transcript|rna-XM_049684483.1|protein_coding|8/9|c.1024+692_1024+991inv||||||,<INV>|intron_variant|MODIFIER|exon-XM_049684481.1-1|GENE_exon-XM_049684481.1-1|transcript|rna-XM_049684481.1|protein_coding|8/9|c.1024+692_1024+991inv||||||,<INV>|intron_variant|MODIFIER|exon-XM_049684482.1-1|GENE_exon-XM_049684482.1-1|transc…	0/0	2024-01-01	0/1	0/0	0/0	0/0	0/0	0/0	0/0	0/0	0/0	0/0	0/0	0/0	0/0	0/0	0/0	0/0	0/0	0/0	0/0	0/0	0/0	2024-01-01	./.	2024-01-01	0/0	0/0	2024-01-01	0/1	2024-01-01
NC_064875.1	53387246	INV00076056	C	<INV>	300	PASS	INV	<INV>|intron_variant|MODIFIER|exon-XM_049684483.1-1|GENE_exon-XM_049684483.1-1|transcript|rna-XM_049684483.1|protein_coding|7/9|c.740-3723_740-3085inv||||||,<INV>|intron_variant|MODIFIER|exon-XM_049684481.1-1|GENE_exon-XM_049684481.1-1|transcript|rna-XM_049684481.1|protein_coding|7/9|c.740-3723_740-3085inv||||||,<INV>|intron_variant|MODIFIER|exon-XM_049684482.1-1|GENE_exon-XM_049684482.1-1|transc…	0/0	0/1	0/0	0/0	0/0	0/0	0/0	0/0	0/0	0/0	0/0	0/0	0/0	0/0	0/0	0/0	0/0	0/0	0/0	0/0	0/0	0/0	0/0	2024-01-01	./.	./.	2024-01-01	0/0	0/1	0/1	0/1
NC_064875.1	53388114	INV00076057	T	<INV>	229	PASS	INV	<INV>|intron_variant|MODIFIER|exon-XM_049684483.1-1|GENE_exon-XM_049684483.1-1|transcript|rna-XM_049684483.1|protein_coding|7/9|c.740-4276_740-3953inv||||||,<INV>|intron_variant|MODIFIER|exon-XM_049684481.1-1|GENE_exon-XM_049684481.1-1|transcript|rna-XM_049684481.1|protein_coding|7/9|c.740-4276_740-3953inv||||||,<INV>|intron_variant|MODIFIER|exon-XM_049684482.1-1|GENE_exon-XM_049684482.1-1|transc…	0/0	0/0	./.	0/0	0/0	0/0	0/0	0/0	0/0	0/0	0/0	0/0	0/0	0/0	0/0	0/0	0/0	0/0	0/0	0/0	0/0	0/0	0/0	./.	./.	./.	./.	./.	2024-01-01	0/1	2024-01-01
NC_064875.1	53389388	INV00076058	G	<INV>	109	LowQual	INV	<INV>|intron_variant|MODIFIER|exon-XM_049684483.1-1|GENE_exon-XM_049684483.1-1|transcript|rna-XM_049684483.1|protein_coding|7/9|c.739+5119_740-5227inv||||||,<INV>|intron_variant|MODIFIER|exon-XM_049684481.1-1|GENE_exon-XM_049684481.1-1|transcript|rna-XM_049684481.1|protein_coding|7/9|c.739+5119_740-5227inv||||||,<INV>|intron_variant|MODIFIER|exon-XM_049684482.1-1|GENE_exon-XM_049684482.1-1|transc…	0/0	./.	./.	0/0	0/0	0/0	0/0	0/0	0/0	0/0	0/0	0/0	0/0	0/0	0/0	0/0	0/0	0/0	0/0	0/0	0/0	0/0	0/0	./.	./.	0/0	0/0	./.	0/0	0/1	./.
NC_064875.1	53390064	INS00076059	G	<INS>	180	PASS	INS	.	0/0	0/0	0/0	0/0	0/0	0/0	0/0	0/0	0/0	0/0	0/0	0/0	0/0	0/0	0/0	0/0	0/0	0/0	0/0	0/0	0/0	0/1	0/0	0/0	0/0	./.	0/1	0/0	0/0	0/1	0/0
NC_064875.1	53392196	DEL00076060	G	<DEL>	240	PASS	DEL	<DEL>|intron_variant|MODIFIER|exon-XM_049684483.1-1|GENE_exon-XM_049684483.1-1|transcript|rna-XM_049684483.1|protein_coding|7/9|c.739+2435_739+2466delNNNNNNNNNNNNNNNNNNNNNNNNNNNNNNNC||||||,<DEL>|intron_variant|MODIFIER|exon-XM_049684481.1-1|GENE_exon-XM_049684481.1-1|transcript|rna-XM_049684481.1|protein_coding|7/9|c.739+2435_739+2466delNNNNNNNNNNNNNNNNNNNNNNNNNNNNNNNC||||||,<DEL>|intron_variant|…	0/0	0/0	0/0	0/0	0/0	0/0	0/0	0/0	0/0	0/0	0/0	0/0	0/0	0/0	0/0	0/0	0/0	0/0	0/0	0/0	0/0	0/1	0/0	0/0	0/0	./.	./.	./.	0/0	0/0	0/0
NC_064875.1	53393033	DEL00076061	G	<DEL>	240	PASS	DEL	<DEL>|intron_variant|MODIFIER|exon-XM_049684483.1-1|GENE_exon-XM_049684483.1-1|transcript|rna-XM_049684483.1|protein_coding|7/9|c.739+1591_739+1629delNNNNNNNNNNNNNNNNNNNNNNNNNNNNNNNNNNNNNNC||||||,<DEL>|intron_variant|MODIFIER|exon-XM_049684481.1-1|GENE_exon-XM_049684481.1-1|transcript|rna-XM_049684481.1|protein_coding|7/9|c.739+1591_739+1629delNNNNNNNNNNNNNNNNNNNNNNNNNNNNNNNNNNNNNNC||||||,<DEL>|i…	0/1	0/0	0/0	0/0	0/0	0/0	0/0	0/0	0/0	0/0	0/0	0/0	0/0	0/0	0/0	0/0	0/0	0/0	0/0	0/0	0/0	0/0	0/0	0/0	./.	./.	0/0	0/0	0/0	0/0	2024-01-01
NC_064875.1	53397116	INV00076063	A	<INV>	240	PASS	INV	<INV>|intron_variant|MODIFIER|exon-XM_049684483.1-1|GENE_exon-XM_049684483.1-1|transcript|rna-XM_049684483.1|protein_coding|6/9|c.602-2677_602-2317inv||||||,<INV>|intron_variant|MODIFIER|exon-XM_049684481.1-1|GENE_exon-XM_049684481.1-1|transcript|rna-XM_049684481.1|protein_coding|6/9|c.602-2677_602-2317inv||||||,<INV>|intron_variant|MODIFIER|exon-XM_049684482.1-1|GENE_exon-XM_049684482.1-1|transc…	0/0	./.	0/0	0/0	0/0	0/0	0/0	0/0	0/0	0/0	0/0	0/0	0/0	0/0	0/0	0/0	0/0	0/0	0/0	0/0	0/0	0/0	0/0	0/1	./.	./.	./.	0/0	0/0	2024-01-01	0/1
NC_064875.1	53398290	INV00076064	G	<INV>	234	PASS	INV	<INV>|intron_variant|MODIFIER|exon-XM_049684483.1-1|GENE_exon-XM_049684483.1-1|transcript|rna-XM_049684483.1|protein_coding|6/9|c.602-3652_602-3491inv||||||,<INV>|intron_variant|MODIFIER|exon-XM_049684481.1-1|GENE_exon-XM_049684481.1-1|transcript|rna-XM_049684481.1|protein_coding|6/9|c.602-3652_602-3491inv||||||,<INV>|intron_variant|MODIFIER|exon-XM_049684482.1-1|GENE_exon-XM_049684482.1-1|transc…	0/0	./.	./.	0/0	0/0	0/0	0/1	0/0	0/0	0/0	0/0	0/0	0/0	0/0	0/0	0/0	0/0	0/0	0/0	0/0	0/0	0/0	0/0	0/0	./.	./.	./.	0/1	2024-01-01	2024-01-01	2024-01-01
NC_064875.1	53398497	DEL00076065	A	<DEL>	180	PASS	DEL	<DEL>|intron_variant|MODIFIER|exon-XM_049684483.1-1|GENE_exon-XM_049684483.1-1|transcript|rna-XM_049684483.1|protein_coding|6/9|c.602-3744_602-3698delNNNNNNNNNNNNNNNNNNNNNNNNNNNNNNNNNNNNNNNNNNNNNNT||||||,<DEL>|intron_variant|MODIFIER|exon-XM_049684481.1-1|GENE_exon-XM_049684481.1-1|transcript|rna-XM_049684481.1|protein_coding|6/9|c.602-3744_602-3698delNNNNNNNNNNNNNNNNNNNNNNNNNNNNNNNNNNNNNNNNNNNNN…	0/0	0/0	2024-01-01	0/0	0/0	0/0	0/0	0/0	0/0	0/0	0/0	0/1	0/0	0/0	0/0	0/0	0/0	0/0	0/0	0/0	0/0	0/1	0/0	0/0	./.	0/0	./.	0/0	0/1	0/0	0/0
NC_064875.1	53399190	DEL00076066	G	<DEL>	300	PASS	DEL	<DEL>|intron_variant|MODIFIER|exon-XM_049684483.1-1|GENE_exon-XM_049684483.1-1|transcript|rna-XM_049684483.1|protein_coding|6/9|c.602-4421_602-4391delNNNNNNNNNNNNNNNNNNNNNNNNNNNNNNC||||||,<DEL>|intron_variant|MODIFIER|exon-XM_049684481.1-1|GENE_exon-XM_049684481.1-1|transcript|rna-XM_049684481.1|protein_coding|6/9|c.602-4421_602-4391delNNNNNNNNNNNNNNNNNNNNNNNNNNNNNNC||||||,<DEL>|intron_variant|MO…	0/0	0/1	0/0	0/1	0/1	0/1	0/1	0/1	0/1	0/1	0/1	0/0	0/1	0/0	0/0	0/0	0/0	0/0	0/0	0/0	0/0	0/0	0/0	0/0	0/0	0/0	0/0	0/0	0/0	0/0	0/0
NC_064875.1	53399243	BND00076067	G	[NC_064874.1:42973468[G	120	LowQual	BND	[NC_064874.1:42973468[G|gene_fusion&frameshift_variant|HIGH|LOC125949267&exon-XM_049684483.1-1|gene-LOC125949267&GENE_exon-XM_049684483.1-1|transcript|rna-XM_049684483.1|protein_coding|6/9|t(NC_064875.1%3BNC_064874.1)(%3B)(c.602-4443)|t(NC_064875.1%3BNC_064874.1)(rna-XM_049684483.1:Met1_Phe201%3BXM_049676162.1:null)|||||,[NC_064874.1:42973468[G|gene_fusion&frameshift_variant|HIGH|LOC125949267&exo…	0/0	0/1	0/1	0/0	0/0	0/0	0/0	0/0	0/0	0/0	0/0	0/0	0/1	0/1	0/0	0/0	0/0	0/0	0/0	0/0	0/0	0/0	0/0	2024-01-01	./.	0/0	2024-01-01	0/1	0/1	0/1	2024-01-01
NC_064875.1	53399446	DEL00076068	T	<DEL>	480	PASS	DEL	<DEL>|intron_variant|MODIFIER|exon-XM_049684483.1-1|GENE_exon-XM_049684483.1-1|transcript|rna-XM_049684483.1|protein_coding|6/9|c.602-4692_602-4647delNNNNNNNNNNNNNNNNNNNNNNNNNNNNNNNNNNNNNNNNNNNNNA||||||,<DEL>|intron_variant|MODIFIER|exon-XM_049684481.1-1|GENE_exon-XM_049684481.1-1|transcript|rna-XM_049684481.1|protein_coding|6/9|c.602-4692_602-4647delNNNNNNNNNNNNNNNNNNNNNNNNNNNNNNNNNNNNNNNNNNNNNA…	0/0	0/0	0/0	0/1	0/1	0/1	0/1	0/1	0/1	0/1	0/1	0/0	0/0	0/0	0/0	0/0	0/0	0/0	0/0	0/0	0/0	0/0	0/0	0/0	0/0	0/0	0/0	0/0	0/0	0/0	0/0
NC_064875.1	53399620	DEL00076069	T	<DEL>	300	PASS	DEL	<DEL>|intron_variant|MODIFIER|exon-XM_049684483.1-1|GENE_exon-XM_049684483.1-1|transcript|rna-XM_049684483.1|protein_coding|6/9|c.602-4874_602-4821delNNNNNNNNNNNNNNNNNNNNNNNNNNNNNNNNNNNNNNNNNNNNNNNNNNNNNA||||||,<DEL>|intron_variant|MODIFIER|exon-XM_049684481.1-1|GENE_exon-XM_049684481.1-1|transcript|rna-XM_049684481.1|protein_coding|6/9|c.602-4874_602-4821delNNNNNNNNNNNNNNNNNNNNNNNNNNNNNNNNNNNNNN…	0/0	0/1	0/0	0/0	0/0	0/0	0/0	0/0	0/0	0/0	0/1	0/0	0/0	0/0	0/0	0/0	0/1	0/0	0/1	0/0	0/0	0/0	0/0	0/0	0/0	0/0	0/0	0/0	0/0	0/0	0/1
NC_064875.1	53399963	INV00076070	T	<INV>	180	PASS	INV	<INV>|intron_variant|MODIFIER|exon-XM_049684483.1-1|GENE_exon-XM_049684483.1-1|transcript|rna-XM_049684483.1|protein_coding|6/9|c.602-5502_602-5164inv||||||,<INV>|intron_variant|MODIFIER|exon-XM_049684481.1-1|GENE_exon-XM_049684481.1-1|transcript|rna-XM_049684481.1|protein_coding|6/9|c.602-5502_602-5164inv||||||,<INV>|intron_variant|MODIFIER|exon-XM_049684482.1-1|GENE_exon-XM_049684482.1-1|transc…	0/0	2024-01-01	0/1	0/0	0/0	0/0	0/0	0/0	0/0	0/0	0/0	0/1	0/0	0/0	0/0	0/0	0/0	0/0	0/0	0/0	0/0	0/0	0/0	0/0	./.	./.	./.	0/0	2024-01-01	2024-01-01	2024-01-01
NC_064875.1	53400103	INS00076071	T	<INS>	540	PASS	INS	.	2024-01-01	2024-01-01	2024-01-01	2024-01-01	2024-01-01	2024-01-01	2024-01-01	2024-01-01	2024-01-01	2024-01-01	2024-01-01	2024-01-01	2024-01-01	2024-01-01	2024-01-01	2024-01-01	2024-01-01	2024-01-01	2024-01-01	2024-01-01	2024-01-01	2024-01-01	2024-01-01	2024-01-01	2024-01-01	2024-01-01	2024-01-01	2024-01-01	2024-01-01	2024-01-01	2024-01-01
NC_064875.1	53404707	DEL00076072	C	<DEL>	300	PASS	DEL	<DEL>|intron_variant|MODIFIER|exon-XM_049684483.1-1|GENE_exon-XM_049684483.1-1|transcript|rna-XM_049684483.1|protein_coding|6/9|c.601+7406_601+7435delNNNNNNNNNNNNNNNNNNNNNNNNNNNNNG||||||,<DEL>|intron_variant|MODIFIER|exon-XM_049684481.1-1|GENE_exon-XM_049684481.1-1|transcript|rna-XM_049684481.1|protein_coding|6/9|c.601+7406_601+7435delNNNNNNNNNNNNNNNNNNNNNNNNNNNNNG||||||,<DEL>|intron_variant|MODI…	0/0	./.	0/0	0/0	0/0	0/0	0/0	0/0	0/0	0/0	0/0	0/0	0/0	0/1	0/0	0/1	0/0	0/0	0/0	2024-01-01	0/0	./.	0/0	0/0	0/0	./.	0/0	0/0	0/0	0/0	./.
NC_064875.1	53405662	INV00076073	T	<INV>	300	PASS	INV	<INV>|intron_variant|MODIFIER|exon-XM_049684483.1-1|GENE_exon-XM_049684483.1-1|transcript|rna-XM_049684483.1|protein_coding|6/9|c.601+6120_601+6480inv||||||,<INV>|intron_variant|MODIFIER|exon-XM_049684481.1-1|GENE_exon-XM_049684481.1-1|transcript|rna-XM_049684481.1|protein_coding|6/9|c.601+6120_601+6480inv||||||,<INV>|intron_variant|MODIFIER|exon-XM_049684482.1-1|GENE_exon-XM_049684482.1-1|transc…	0/0	2024-01-01	0/0	0/1	0/0	0/0	0/0	0/0	0/0	0/0	0/1	0/0	0/0	0/0	0/0	0/0	0/0	0/0	0/0	0/0	0/0	0/0	0/0	2024-01-01	./.	./.	./.	./.	0/1	2024-01-01	2024-01-01
NC_064875.1	53407326	BND00076074	G	[NC_064873.1:5811952[G	180	LowQual	BND	[NC_064873.1:5811952[G|transcript_ablation|HIGH|exon-XM_049684483.1-1|GENE_exon-XM_049684483.1-1|transcript|rna-XM_049684483.1|protein_coding|6/9|t(NC_064875.1%3BNC_064873.1)(%3B)(c.601+4817)|t(NC_064875.1%3BNC_064873.1)(rna-XM_049684483.1:Met1_Phe201%3B)|||||,[NC_064873.1:5811952[G|transcript_ablation|HIGH|LOC125954302|gene-LOC125954302|transcript|XM_049684481.1|protein_coding|||t(NC_064875.1%3B…	0/0	0/0	0/0	0/1	0/1	0/1	0/1	0/1	0/1	0/1	0/1	0/1	0/1	0/0	0/0	0/1	2024-01-01	0/1	0/1	0/1	0/1	0/0	0/0	0/1	./.	0/0	0/0	0/0	0/0	0/0	0/1
NC_064875.1	53409259	BND00076075	C	[NC_064873.1:11091373[C	120	LowQual	BND	[NC_064873.1:11091373[C|gene_fusion&frameshift_variant|HIGH|exon-XM_049684483.1-1&exon-XM_049689183.1-1|GENE_exon-XM_049684483.1-1&GENE_exon-XM_049689183.1-1|transcript|rna-XM_049684483.1|protein_coding|6/9|t(NC_064875.1%3BNC_064873.1)(%3B)(c.601+2884)|t(NC_064875.1%3BNC_064873.1)(rna-XM_049684483.1:Met1_Phe201%3Brna-XM_049689183.1:Met1_Ter329)|||||,[NC_064873.1:11091373[C|gene_fusion&frameshift_…	0/0	0/0	0/0	0/0	0/0	0/0	0/0	0/0	0/0	0/0	0/0	0/0	0/0	0/0	0/0	0/0	0/0	0/0	0/0	0/0	0/0	0/0	0/0	./.	0/0	./.	2024-01-01	./.	0/1	0/1	0/1
NC_064875.1	53412556	BND00076076	G	[NC_064874.1:19476678[G	180	LowQual	BND	[NC_064874.1:19476678[G|gene_fusion&frameshift_variant|HIGH|LOC125948826&exon-XM_049684483.1-1|gene-LOC125948826&GENE_exon-XM_049684483.1-1|transcript|rna-XM_049684483.1|protein_coding|5/9|t(NC_064875.1%3BNC_064874.1)(%3B)(c.519-331)|t(NC_064875.1%3BNC_064874.1)(rna-XM_049684483.1:Met1_Arg173%3BXM_049675289.1:null)|||||,[NC_064874.1:19476678[G|gene_fusion&frameshift_variant|HIGH|LOC125948826&exon…	0/0	0/0	0/0	0/0	0/0	0/0	0/0	0/0	0/0	0/0	0/0	0/0	0/0	0/0	0/0	0/0	0/0	0/0	0/0	0/0	0/0	0/0	0/0	0/0	0/0	./.	0/0	0/1	0/0	0/0	0/0
NC_064875.1	53412870	INV00076077	T	<INV>	300	PASS	INV	<INV>|splice_donor_variant&inversion&splice_region_variant&intron_variant|HIGH|exon-XM_049684483.1-1|GENE_exon-XM_049684483.1-1|transcript|rna-XM_049684483.1|protein_coding|5/10|c.426_519-646inv||||||,<INV>|splice_donor_variant&inversion&splice_region_variant&intron_variant|HIGH|exon-XM_049684481.1-1|GENE_exon-XM_049684481.1-1|transcript|rna-XM_049684481.1|protein_coding|5/10|c.426_519-646inv||||…	0/0	0/1	0/0	0/0	0/0	0/0	0/0	0/0	0/0	0/0	0/0	0/0	0/0	0/0	0/0	0/0	0/0	0/0	0/0	0/0	0/0	0/0	0/0	0/1	./.	./.	0/0	0/1	0/1	0/1	0/1
NC_064875.1	53412915	BND00076078	T	T[NC_064873.1:5592571[	180	LowQual	BND	T[NC_064873.1:5592571[|gene_fusion|HIGH|LOC125954302&exon-XM_049685683.1-1|gene-LOC125954302&GENE_exon-XM_049685683.1-1|transcript|XM_049684481.1|protein_coding|||t(NC_064875.1%3BNC_064873.1)(XM_049684481.1:null%3Brna-XM_049685683.1:Leu361_Ter956)|||||,T[NC_064873.1:5592571[|gene_fusion&frameshift_variant|HIGH|LOC125954302&LOC125954956|gene-LOC125954302&gene-LOC125954956|transcript|XM_049684481.1…	0/0	0/0	0/0	0/0	0/0	0/0	0/0	0/0	0/0	0/0	0/0	0/0	0/0	0/0	0/0	0/0	0/0	0/0	0/0	0/0	0/0	0/0	0/0	0/1	0/0	0/0	0/0	0/0	0/0	0/0	0/0
NC_064875.1	53413061	INV00076079	T	<INV>	120	LowQual	INV	<INV>|intron_variant|MODIFIER|exon-XM_049684483.1-1|GENE_exon-XM_049684483.1-1|transcript|rna-XM_049684483.1|protein_coding|5/9|c.518+707_519-837inv||||||,<INV>|intron_variant|MODIFIER|exon-XM_049684481.1-1|GENE_exon-XM_049684481.1-1|transcript|rna-XM_049684481.1|protein_coding|5/9|c.518+707_519-837inv||||||,<INV>|intron_variant|MODIFIER|exon-XM_049684482.1-1|GENE_exon-XM_049684482.1-1|transcript…	0/0	0/1	0/0	0/0	0/0	0/0	0/0	0/1	0/0	0/0	0/0	0/0	0/0	0/0	0/0	0/0	0/0	0/0	0/0	0/0	0/0	0/0	0/0	0/1	./.	./.	2024-01-01	0/0	0/1	0/1	0/1
NC_064875.1	53414105	INV00076080	T	<INV>	240	PASS	INV	<INV>|splice_acceptor_variant&inversion&splice_region_variant&intron_variant|HIGH|exon-XM_049684483.1-1|GENE_exon-XM_049684483.1-1|transcript|rna-XM_049684483.1|protein_coding|5/10|c.292-786_350inv||1638/3650||||,<INV>|splice_acceptor_variant&inversion&splice_region_variant&intron_variant|HIGH|exon-XM_049684481.1-1|GENE_exon-XM_049684481.1-1|transcript|rna-XM_049684481.1|protein_coding|5/10|c.292…	0/0	0/1	0/0	0/0	0/0	0/0	0/0	0/0	0/0	0/0	0/0	0/0	0/0	0/0	0/0	0/0	0/0	0/0	0/0	0/0	0/0	0/0	0/0	0/1	./.	./.	0/1	0/1	0/1	0/0	0/1
NC_064875.1	53414245	INV00076081	T	<INV>	120	LowQual	INV	<INV>|intron_variant|MODIFIER|exon-XM_049684483.1-1|GENE_exon-XM_049684483.1-1|transcript|rna-XM_049684483.1|protein_coding|4/9|c.292-1569_292-82inv||||||,<INV>|intron_variant|MODIFIER|exon-XM_049684481.1-1|GENE_exon-XM_049684481.1-1|transcript|rna-XM_049684481.1|protein_coding|4/9|c.292-1569_292-82inv||||||,<INV>|intron_variant|MODIFIER|exon-XM_049684482.1-1|GENE_exon-XM_049684482.1-1|transcript…	0/0	./.	0/1	0/0	0/0	0/0	0/0	0/0	0/0	0/0	0/0	0/0	0/0	0/0	0/0	0/0	0/0	0/0	0/0	0/0	0/0	0/0	0/0	2024-01-01	./.	./.	0/1	0/1	0/1	0/1	0/1
NC_064875.1	53414424	BND00076082	C	C]NC_064873.1:10462499]	120	LowQual	BND	C]NC_064873.1:10462499]|transcript_ablation|HIGH|exon-XM_049684483.1-1|GENE_exon-XM_049684483.1-1|transcript|rna-XM_049684483.1|protein_coding|4/9|t(NC_064875.1%3BNC_064873.1)(%3B)(c.292-260)|t(NC_064875.1%3BNC_064873.1)(rna-XM_049684483.1:Asp98_Ter553%3B)|||||,C]NC_064873.1:10462499]|transcript_ablation|HIGH|LOC125954302|gene-LOC125954302|transcript|XM_049684481.1|protein_coding|||t(NC_064875.1%…	0/0	2024-01-01	0/1	0/0	0/0	0/0	0/0	0/0	0/0	0/0	0/0	0/0	0/0	0/0	0/0	0/0	0/0	0/0	0/0	0/0	0/0	0/0	0/0	2024-01-01	./.	2024-01-01	2024-01-01	0/1	0/1	2024-01-01	0/1
NC_064875.1	53417242	INV00076083	G	<INV>	240	PASS	INV	<INV>|intron_variant|MODIFIER|exon-XM_049684483.1-1|GENE_exon-XM_049684483.1-1|transcript|rna-XM_049684483.1|protein_coding|4/9|c.292-3275_292-3079inv||||||,<INV>|intron_variant|MODIFIER|exon-XM_049684481.1-1|GENE_exon-XM_049684481.1-1|transcript|rna-XM_049684481.1|protein_coding|4/9|c.292-3275_292-3079inv||||||,<INV>|intron_variant|MODIFIER|exon-XM_049684482.1-1|GENE_exon-XM_049684482.1-1|transc…	0/0	./.	0/0	0/0	0/0	0/0	0/0	0/0	0/0	0/0	0/0	0/0	0/0	0/0	0/0	0/0	0/0	0/0	0/0	0/0	0/0	0/0	0/0	./.	2024-01-01	./.	./.	2024-01-01	0/1	0/1	0/1
NC_064875.1	53418256	INV00076084	G	<INV>	180	PASS	INV	<INV>|intron_variant|MODIFIER|exon-XM_049684483.1-1|GENE_exon-XM_049684483.1-1|transcript|rna-XM_049684483.1|protein_coding|4/9|c.292-4330_292-4093inv||||||,<INV>|intron_variant|MODIFIER|exon-XM_049684481.1-1|GENE_exon-XM_049684481.1-1|transcript|rna-XM_049684481.1|protein_coding|4/9|c.292-4330_292-4093inv||||||,<INV>|intron_variant|MODIFIER|exon-XM_049684482.1-1|GENE_exon-XM_049684482.1-1|transc…	0/0	2024-01-01	0/0	0/0	0/0	0/0	0/0	0/0	0/0	0/0	0/0	0/0	0/0	0/0	0/0	0/0	0/0	0/0	0/0	0/0	0/0	0/0	0/0	0/1	0/0	./.	./.	2024-01-01	0/0	0/1	0/1
NC_064875.1	53419743	BND00076085	A	[NC_064874.1:69966727[A	120	LowQual	BND	[NC_064874.1:69966727[A|transcript_ablation|HIGH|exon-XM_049684483.1-1|GENE_exon-XM_049684483.1-1|transcript|rna-XM_049684483.1|protein_coding|4/9|t(NC_064875.1%3BNC_064874.1)(%3B)(c.292-5579)|t(NC_064875.1%3BNC_064874.1)(rna-XM_049684483.1:Met1_Met97%3B)|||||,[NC_064874.1:69966727[A|transcript_ablation|HIGH|LOC125954302|gene-LOC125954302|transcript|XM_049684481.1|protein_coding|||t(NC_064875.1%3…	0/0	./.	0/1	0/0	0/0	0/0	0/0	0/0	0/0	0/0	0/0	0/1	0/0	0/0	0/0	0/0	0/0	0/0	0/0	0/0	0/0	0/0	0/0	2024-01-01	./.	2024-01-01	./.	0/1	0/1	0/1	0/1
NC_064875.1	53420494	BND00076086	A	A]NC_064874.1:82069516]	120	LowQual	BND	A]NC_064874.1:82069516]|gene_fusion|HIGH|LOC125949823&exon-XM_049684483.1-1|gene-LOC125949823&GENE_exon-XM_049684483.1-1|transcript|rna-XM_049684483.1|protein_coding|4/9|t(NC_064875.1%3BNC_064874.1)(%3B)(c.292-6330)|t(NC_064875.1%3BNC_064874.1)(rna-XM_049684483.1:Asp98_Ter553%3BXM_049677217.1:null)|||||,A]NC_064874.1:82069516]|gene_fusion|HIGH|LOC125949823&exon-XM_049684483.1-1|gene-LOC125949823&…	0/0	0/1	0/1	0/0	0/0	0/0	0/0	0/0	0/0	0/0	0/0	0/0	0/0	0/0	0/0	0/1	0/0	0/0	0/0	0/0	0/0	0/0	0/0	0/1	0/1	./.	0/0	2024-01-01	0/1	0/1	2024-01-01
NC_064875.1	53421239	DEL00076087	T	<DEL>	660	PASS	DEL	<DEL>|intron_variant|MODIFIER|exon-XM_049684483.1-1|GENE_exon-XM_049684483.1-1|transcript|rna-XM_049684483.1|protein_coding|4/9|c.291+5813_291+5846delNNNNNNNNNNNNNNNNNNNNNNNNNNNNNNNNNA||||||,<DEL>|intron_variant|MODIFIER|exon-XM_049684481.1-1|GENE_exon-XM_049684481.1-1|transcript|rna-XM_049684481.1|protein_coding|4/9|c.291+5813_291+5846delNNNNNNNNNNNNNNNNNNNNNNNNNNNNNNNNNA||||||,<DEL>|intron_vari…	0/1	2024-01-01	2024-01-01	2024-01-01	2024-01-01	2024-01-01	2024-01-01	2024-01-01	2024-01-01	2024-01-01	0/1	2024-01-01	0/1	2024-01-01	2024-01-01	0/0	0/1	0/1	0/0	0/1	0/1	2024-01-01	2024-01-01	0/0	./.	0/1	./.	0/1	2024-01-01	2024-01-01	0/1
NC_064875.1	53424058	DEL00076088	G	<DEL>	240	PASS	DEL	<DEL>|intron_variant|MODIFIER|exon-XM_049684483.1-1|GENE_exon-XM_049684483.1-1|transcript|rna-XM_049684483.1|protein_coding|4/9|c.291+3001_291+3027delNNNNNNNNNNNNNNNNNNNNNNNNNNC||||||,<DEL>|intron_variant|MODIFIER|exon-XM_049684481.1-1|GENE_exon-XM_049684481.1-1|transcript|rna-XM_049684481.1|protein_coding|4/9|c.291+3001_291+3027delNNNNNNNNNNNNNNNNNNNNNNNNNNC||||||,<DEL>|intron_variant|MODIFIER|e…	0/1	0/0	0/0	0/0	0/0	0/0	0/0	0/0	0/0	0/0	0/0	0/0	0/0	0/0	0/1	2024-01-01	2024-01-01	0/0	0/1	0/0	0/0	0/0	0/0	0/1	2024-01-01	./.	0/0	./.	0/0	0/0	2024-01-01
NC_064875.1	53425519	INV00076089	T	<INV>	300	PASS	INV	<INV>|intron_variant|MODIFIER|exon-XM_049684483.1-1|GENE_exon-XM_049684483.1-1|transcript|rna-XM_049684483.1|protein_coding|4/9|c.291+841_291+1566inv||||||,<INV>|intron_variant|MODIFIER|exon-XM_049684481.1-1|GENE_exon-XM_049684481.1-1|transcript|rna-XM_049684481.1|protein_coding|4/9|c.291+841_291+1566inv||||||,<INV>|intron_variant|MODIFIER|exon-XM_049684482.1-1|GENE_exon-XM_049684482.1-1|transcri…	0/0	0/1	0/0	0/0	0/0	0/0	0/0	0/0	0/0	0/0	0/0	0/0	0/0	0/0	0/0	0/0	0/0	0/0	0/0	0/0	0/0	0/0	0/0	2024-01-01	./.	./.	./.	0/1	2024-01-01	0/1	2024-01-01
NC_064875.1	53426318	INV00076090	A	<INV>	120	LowQual	INV	<INV>|intron_variant|MODIFIER|exon-XM_049684483.1-1|GENE_exon-XM_049684483.1-1|transcript|rna-XM_049684483.1|protein_coding|4/9|c.291+396_291+767inv||||||,<INV>|intron_variant|MODIFIER|exon-XM_049684481.1-1|GENE_exon-XM_049684481.1-1|transcript|rna-XM_049684481.1|protein_coding|4/9|c.291+396_291+767inv||||||,<INV>|intron_variant|MODIFIER|exon-XM_049684482.1-1|GENE_exon-XM_049684482.1-1|transcript…	0/0	0/1	0/1	0/0	0/0	0/0	0/0	0/0	0/0	0/0	0/0	0/0	0/0	0/0	0/0	0/1	0/0	0/0	0/0	0/0	0/0	0/0	0/0	0/1	./.	./.	./.	0/1	2024-01-01	0/1	./.
NC_064875.1	53427972	BND00076091	G	G]NC_064874.1:62664127]	300	LowQual	BND	G]NC_064874.1:62664127]|gene_fusion&frameshift_variant|HIGH|LOC125948970&exon-XM_049684483.1-1|gene-LOC125948970&GENE_exon-XM_049684483.1-1|transcript|rna-XM_049684483.1|protein_coding|3/9|t(NC_064875.1%3BNC_064874.1)(%3B)(c.224-819)|t(NC_064875.1%3BNC_064874.1)(rna-XM_049684483.1:Gly75_Ter553%3BXM_049675535.1:null)|||||,G]NC_064874.1:62664127]|gene_fusion&frameshift_variant|HIGH|LOC125948970&exo…	0/0	0/0	0/0	0/0	0/0	0/0	0/0	0/0	0/0	0/0	0/0	0/0	0/0	0/0	0/0	0/0	0/0	0/0	0/0	0/0	0/0	0/0	0/0	0/0	0/0	0/0	0/0	0/1	0/0	0/0	0/0
NC_064875.1	53433315	INV00076092	A	<INV>	307	PASS	INV	<INV>|intron_variant|MODIFIER|exon-XM_049684483.1-1|GENE_exon-XM_049684483.1-1|transcript|rna-XM_049684483.1|protein_coding|2/9|c.126-3553_126-3147inv||||||,<INV>|intron_variant|MODIFIER|exon-XM_049684481.1-1|GENE_exon-XM_049684481.1-1|transcript|rna-XM_049684481.1|protein_coding|2/9|c.126-3553_126-3147inv||||||,<INV>|intron_variant|MODIFIER|exon-XM_049684482.1-1|GENE_exon-XM_049684482.1-1|transc…	0/0	0/0	0/0	0/0	0/0	0/0	0/0	0/0	0/0	0/0	0/0	0/0	0/0	0/0	0/0	0/0	0/0	0/0	0/0	0/0	0/0	0/0	0/0	2024-01-01	./.	2024-01-01	2024-01-01	./.	2024-01-01	0/1	0/1
NC_064875.1	53436535	BND00076093	A	[NC_064874.1:32312830[A	240	LowQual	BND	[NC_064874.1:32312830[A|transcript_ablation|HIGH|exon-XM_049684483.1-1|GENE_exon-XM_049684483.1-1|transcript|rna-XM_049684483.1|protein_coding|2/9|t(NC_064875.1%3BNC_064874.1)(%3B)(c.126-6366)|t(NC_064875.1%3BNC_064874.1)(rna-XM_049684483.1:Met1_Gly42%3B)|||||,[NC_064874.1:32312830[A|transcript_ablation|HIGH|LOC125954302|gene-LOC125954302|transcript|XM_049684481.1|protein_coding|||t(NC_064875.1%3…	0/0	0/0	0/1	0/0	0/0	0/0	0/0	0/0	0/0	0/0	0/0	0/0	0/0	0/0	0/0	0/0	0/0	0/0	0/0	0/0	0/0	0/0	0/0	0/0	./.	./.	0/0	0/0	0/0	0/0	0/0
NC_064875.1	53439829	INV00076096	G	<INV>	120	LowQual	INV	<INV>|intron_variant|MODIFIER|exon-XM_049684483.1-1|GENE_exon-XM_049684483.1-1|transcript|rna-XM_049684483.1|protein_coding|2/9|c.125+1106_125+3154inv||||||,<INV>|intron_variant|MODIFIER|exon-XM_049684481.1-1|GENE_exon-XM_049684481.1-1|transcript|rna-XM_049684481.1|protein_coding|2/9|c.125+1106_125+3154inv||||||,<INV>|intron_variant|MODIFIER|exon-XM_049684482.1-1|GENE_exon-XM_049684482.1-1|transc…	0/0	./.	0/0	0/0	0/0	0/1	0/0	0/0	0/1	0/0	0/0	0/0	0/0	0/0	0/0	0/0	0/0	0/0	0/0	0/0	0/0	0/0	0/0	./.	./.	./.	./.	2024-01-01	2024-01-01	2024-01-01	0/1
NC_064875.1	53440688	INV00076097	T	<INV>	600	PASS	INV	<INV>|intron_variant|MODIFIER|exon-XM_049684483.1-1|GENE_exon-XM_049684483.1-1|transcript|rna-XM_049684483.1|protein_coding|2/9|c.125+1994_125+2295inv||||||,<INV>|intron_variant|MODIFIER|exon-XM_049684481.1-1|GENE_exon-XM_049684481.1-1|transcript|rna-XM_049684481.1|protein_coding|2/9|c.125+1994_125+2295inv||||||,<INV>|intron_variant|MODIFIER|exon-XM_049684482.1-1|GENE_exon-XM_049684482.1-1|transc…	0/0	0/1	0/0	0/0	0/0	0/0	0/0	0/0	0/0	0/0	0/0	0/0	0/0	0/0	0/0	0/0	0/0	0/0	0/0	0/0	0/0	0/0	0/0	0/0	./.	0/0	0/0	0/1	0/0	0/0	./.
NC_064875.1	53441496	INV00076098	A	<INV>	180	PASS	INV	<INV>|intron_variant|MODIFIER|exon-XM_049684483.1-1|GENE_exon-XM_049684483.1-1|transcript|rna-XM_049684483.1|protein_coding|2/9|c.125+1214_125+1487inv||||||,<INV>|intron_variant|MODIFIER|exon-XM_049684481.1-1|GENE_exon-XM_049684481.1-1|transcript|rna-XM_049684481.1|protein_coding|2/9|c.125+1214_125+1487inv||||||,<INV>|intron_variant|MODIFIER|exon-XM_049684482.1-1|GENE_exon-XM_049684482.1-1|transc…	0/0	./.	0/0	0/0	0/0	0/1	0/0	0/0	0/1	0/0	0/0	0/0	0/0	0/0	0/0	0/0	0/0	0/0	0/0	0/0	0/0	0/0	0/0	0/0	./.	./.	./.	0/0	0/1	0/1	2024-01-01
NC_064875.1	53443829	INV00076099	T	<INV>	120	LowQual	INV	<INV>|5_prime_UTR_variant|MODIFIER|exon-XM_049684483.1-1|GENE_exon-XM_049684483.1-1|transcript|rna-XM_049684483.1|protein_coding|2/10|c.-855_-722inv|||||722|,<INV>|5_prime_UTR_variant|MODIFIER|exon-XM_049684481.1-1|GENE_exon-XM_049684481.1-1|transcript|rna-XM_049684481.1|protein_coding|2/10|c.-855_-722inv|||||722|,<INV>|5_prime_UTR_variant|MODIFIER|exon-XM_049684482.1-1|GENE_exon-XM_049684482.1-1…	0/0	./.	./.	0/0	0/0	0/0	0/0	0/0	0/0	0/0	0/0	0/0	0/0	0/0	0/0	0/0	0/0	0/0	0/0	0/0	0/0	0/0	0/0	./.	./.	./.	./.	2024-01-01	2024-01-01	0/1	0/1
NC_064875.1	53445160	BND00076100	C	[NC_064874.1:19889861[C	120	LowQual	BND	[NC_064874.1:19889861[C|gene_fusion&frameshift_variant|HIGH|exon-XM_049675306.1-1&exon-XM_049684481.1-1|GENE_exon-XM_049675306.1-1&GENE_exon-XM_049684481.1-1|transcript|rna-XM_049684481.1|protein_coding|1/9|t(NC_064875.1%3BNC_064874.1)(%3B)(c.-1172-880)|t(NC_064875.1%3BNC_064874.1)(rna-XM_049684481.1:Met1%3Brna-XM_049675306.1:Met1_Ter777)|||||,[NC_064874.1:19889861[C|gene_fusion&frameshift_varian…	0/0	2024-01-01	0/0	0/0	0/0	0/0	0/0	0/0	0/0	0/0	0/0	0/0	0/0	0/0	0/0	0/0	0/0	0/0	0/0	0/0	0/0	0/0	0/0	2024-01-01	./.	./.	./.	0/0	2024-01-01	0/1	0/1
NC_064875.1	53445675	INV00076101	T	<INV>	120	LowQual	INV	<INV>|splice_donor_variant&splice_region_variant&5_prime_UTR_variant&intron_variant|HIGH|exon-XM_049684481.1-1|GENE_exon-XM_049684481.1-1|transcript|rna-XM_049684481.1|protein_coding|1/10|c.-1480_-1173+813inv|||||2568|,<INV>|splice_donor_variant&splice_region_variant&5_prime_UTR_variant&intron_variant|HIGH|exon-XM_049684482.1-1|GENE_exon-XM_049684482.1-1|transcript|rna-XM_049684482.1|protein_codi…	0/1	2024-01-01	0/0	0/0	0/0	0/0	0/0	0/0	0/0	0/1	0/0	0/0	0/0	0/1	0/0	0/0	0/0	0/0	0/0	0/0	0/0	0/0	0/0	2024-01-01	./.	./.	./.	0/1	0/1	2024-01-01	0/1
NC_064875.1	63890773	INV00082202	A	<INV>	180	PASS	INV	<INV>|inversion|HIGH|||chromosome|NC_064875.1|||n.63890774_64666783inv||||||,<INV>|gene_fusion|HIGH|LOC125954509&exon-XM_049684707.1-1|gene-LOC125954509&GENE_exon-XM_049684707.1-1|gene_variant|gene-LOC125954509|||n.63890774_64666783inv||||||,<INV>|gene_fusion|HIGH|LOC125954509&exon-XM_049684692.1-1|gene-LOC125954509&GENE_exon-XM_049684692.1-1|gene_variant|gene-LOC125954509|||n.63890774_64666783in…
OC125954454&gene-LOC125954458&gene-LOC125954461&gene-LOC125954462&gene-LOC125954464&gene-LOC125954465&gene-LOC125954467&gene-LOC125954471&gene-LOC125954479&gene-LOC125954481&gene-LOC125954483&gene-LOC125954484&gene-LOC125954485&gene-LOC125954487&gene-LOC125954488&gene-LOC125954489&gene-LOC125954490&gene-LOC125954491&gene-LOC125954492&gene-LOC125954493&gene-LOC125954494&gene-LOC125954500&gene-LOC1…
74_64666783inv||||||,<INV>|inversion|MODERATE|exon-XM_049684703.1-1|GENE_exon-XM_049684703.1-1|gene_variant|GENE_exon-XM_049684703.1-1|||n.64666783_63890774inv||||||,<INV>|inversion|MODERATE|exon-XM_049684921.1-1|GENE_exon-XM_049684921.1-1|transcript|rna-XM_049684921.1|protein_coding|3/3|c.-773619_*1803inv||||||,<INV>|inversion|MODERATE|LOC125954529|gene-LOC125954529|transcript|XM_049684920.1|pro…
*418381inv||||||WARNING_TRANSCRIPT_NO_START_CODON,<INV>|inversion|MODERATE|LOC125954416|gene-LOC125954416|transcript|XM_049684729.1|protein_coding||c.-267458_*418381inv||||||WARNING_TRANSCRIPT_NO_START_CODON,<INV>|inversion|MODERATE|LOC125954416|gene-LOC125954416|transcript|XM_049684730.1|protein_coding||c.-268751_*418381inv||||||WARNING_TRANSCRIPT_NO_START_CODON,<INV>|inversion|MODERATE|LOC12595…	0/0	2024-01-01	0/0	0/0	0/0	0/0	0/0	0/0	0/0	0/0	0/0	0/0	0/0	0/0	0/0	0/0	0/0	0/0	0/0	0/0	0/0	0/0	0/0	0/1	./.	./.	2024-01-01	./.	2024-01-01	0/1	0/1
NC_064875.1	64255719	INS00082443	C	<INS>	300	PASS	INS	.	2024-01-01	2024-01-01	2024-01-01	2024-01-01	2024-01-01	2024-01-01	2024-01-01	2024-01-01	2024-01-01	2024-01-01	2024-01-01	2024-01-01	2024-01-01	2024-01-01	2024-01-01	2024-01-01	2024-01-01	0/1	2024-01-01	2024-01-01	2024-01-01	0/1	2024-01-01	2024-01-01	2024-01-01	2024-01-01	./.	2024-01-01	2024-01-01	2024-01-01	2024-01-01
NC_064875.1	64257396	INV00082444	G	<INV>	180	PASS	INV	<INV>|inversion&splice_region_variant|HIGH|exon-XM_049684799.1-1|GENE_exon-XM_049684799.1-1|transcript|rna-XM_049684799.1|protein_coding|3/3|c.1177_*86inv||1285/1724||||,<INV>|3_prime_UTR_variant|MODIFIER|exon-XM_049684799.1-1|GENE_exon-XM_049684799.1-1|transcript|rna-XM_049684799.1|protein_coding|3/3|c.1177_*86inv||||||,<INV>|upstream_gene_variant|MODIFIER|exon-XM_049684823.1-1|GENE_exon-XM_0496…	0/0	0/1	0/0	0/0	0/0	0/0	0/0	0/0	0/0	0/0	0/0	0/0	0/0	0/0	0/0	0/0	0/0	0/0	0/0	0/0	0/0	0/0	0/0	2024-01-01	0/0	./.	./.	./.	2024-01-01	0/1	0/1
NC_064875.1	64261516	INV00082445	C	<INV>	294	PASS	INV	<INV>|inversion|HIGH|exon-XM_049684763.1-1|GENE_exon-XM_049684763.1-1|transcript|rna-XM_049684763.1|protein_coding|8/9|c.2237_2685inv||7376/7777||||,<INV>|inversion|HIGH|exon-XM_049684764.1-1|GENE_exon-XM_049684764.1-1|transcript|rna-XM_049684764.1|protein_coding|9/10|c.1880_2328inv||3180/3581||||,<INV>|inversion|HIGH|exon-XM_049684765.1-1|GENE_exon-XM_049684765.1-1|transcript|rna-XM_049684765.1|…	0/0	./.	0/0	0/0	0/0	0/0	0/0	0/0	0/1	0/0	0/0	0/0	0/0	0/0	0/0	0/0	0/0	0/0	0/0	0/0	0/0	0/0	0/0	./.	./.	./.	0/1	2024-01-01	0/1	2024-01-01	0/1
NC_064875.1	65651891	INV00083307	G	<INV>	120	LowQual	INV	<INV>|inversion|HIGH|||chromosome|NC_064875.1|||n.65651892_66402276inv||||||,<INV>|bidirectional_gene_fusion|HIGH|LOC125955171&exon-XM_049686341.1-1|gene-LOC125955171&GENE_exon-XM_049686341.1-1|gene_variant|GENE_exon-XM_049686341.1-1|||n.65651892_66402276inv||||||,<INV>|bidirectional_gene_fusion|HIGH|exon-XM_049686155.1-1&exon-XM_049686341.1-1|GENE_exon-XM_049686155.1-1&GENE_exon-XM_049686341.1-1…
inv||||||,<INV>|inversion|MODERATE|LOC125955719|gene-LOC125955719|gene_variant|gene-LOC125955719|||n.65651892_66402276inv||||||,<INV>|inversion|MODERATE|exon-XM_049686189.1-1|GENE_exon-XM_049686189.1-1|gene_variant|GENE_exon-XM_049686189.1-1|||n.66402276_65651892inv||||||,<INV>|inversion|MODERATE|LOC125955200|gene-LOC125955200|gene_variant|gene-LOC125955200|||n.65651892_66402276inv||||||,<INV>|in…
_NO_START_CODON,<INV>|inversion|MODERATE|exon-XM_049686188.1-1|GENE_exon-XM_049686188.1-1|transcript|rna-XM_049686188.1|protein_coding|2/2|c.-166791_*582872inv||||||,<INV>|inversion|MODERATE|LOC125955191|gene-LOC125955191|transcript|XM_049686181.1|protein_coding||c.-583855_*164149inv||||||WARNING_TRANSCRIPT_NO_START_CODON,<INV>|inversion|MODERATE|exon-XM_049686181.1-1|GENE_exon-XM_049686181.1-1|t…	0/0	0/1	0/0	0/0	0/0	0/0	0/0	0/0	0/0	0/0	0/0	0/0	0/0	0/0	0/0	0/0	0/0	0/0	0/0	0/0	0/0	0/0	0/0	2024-01-01	0/0	2024-01-01	0/0	0/1	2024-01-01	0/1	0/1
NC_064875.1	68023038	INV00084653	A	<INV>	120	LowQual	INV	<INV>|upstream_gene_variant|MODIFIER|exon-XM_049685505.1-1|GENE_exon-XM_049685505.1-1|transcript|rna-XM_049685505.1|protein_coding||c.-4818_-4502inv|||||4290|,<INV>|upstream_gene_variant|MODIFIER|exon-XM_049685432.1-1|GENE_exon-XM_049685432.1-1|transcript|rna-XM_049685432.1|protein_coding||c.-788_-472inv|||||345|,<INV>|upstream_gene_variant|MODIFIER|LOC125954822|gene-LOC125954822|transcript|XM_04…	0/0	./.	0/1	0/0	0/0	0/0	0/0	0/0	0/0	0/0	0/0	0/0	0/0	0/0	0/0	0/0	0/0	0/0	0/0	0/0	0/0	0/0	0/0	2024-01-01	./.	./.	2024-01-01	2024-01-01	2024-01-01	0/1	2024-01-01
NC_064875.1	68849307	INV00085116	T	<INV>	360	PASS	INV	<INV>|inversion|MODERATE|LOC125954770&LOC125954830&LOC125954836&LOC125955221&LOC125955222&LOC125955223&LOC125955224&LOC125955225&LOC125955226&LOC125955227&LOC125955229&LOC125955230&LOC125955231&LOC125955232&LOC125955233&LOC125955234&LOC125956701&LOC125957266&LOC125957297&exon-XM_049685336.1-1&exon-XM_049685338.1-1&exon-XM_049685339.1-1&exon-XM_049685340.1-1&exon-XM_049685341.1-1&exon-XM_049685342…	0/0	0/0	0/0	0/0	0/0	0/0	0/0	0/0	0/0	0/0	0/0	0/0	0/0	0/0	0/0	0/0	0/0	0/0	0/0	0/0	0/0	0/0	0/0	0/1	./.	0/0	0/0	0/0	0/0	0/0	0/0
NC_064875.1	69048698	INV00085252	A	<INV>	420	PASS	INV	<INV>|splice_acceptor_variant&inversion&splice_region_variant&intron_variant|HIGH|exon-XM_049686223.1-1|GENE_exon-XM_049686223.1-1|transcript|rna-XM_049686223.1|protein_coding|10/10|c.1549-39_1642inv||1887/2068||||,<INV>|splice_acceptor_variant&inversion&splice_region_variant&intron_variant|HIGH|exon-XM_049686222.1-1|GENE_exon-XM_049686222.1-1|transcript|rna-XM_049686222.1|protein_coding|11/11|c.…	0/0	0/0	0/0	0/0	0/0	0/0	0/0	0/0	0/0	0/0	0/0	0/0	0/0	0/0	0/0	0/0	0/0	0/0	0/0	0/0	0/0	0/0	0/0	0/0	./.	./.	./.	0/0	0/0	0/0	0/1
NC_064875.1	69050761	DEL00085253	A	<DEL>	240	PASS	DEL	<DEL>|intron_variant|MODIFIER|exon-XM_049686229.1-1|GENE_exon-XM_049686229.1-1|transcript|rna-XM_049686229.1|protein_coding|5/8|c.464+2275_464+2301delANNNNNNNNNNNNNNNNNNNNNNNNNN||||||,<DEL>|intron_variant|MODIFIER|exon-XM_049686235.1-1|GENE_exon-XM_049686235.1-1|transcript|rna-XM_049686235.1|protein_coding|5/8|c.464+2275_464+2301delANNNNNNNNNNNNNNNNNNNNNNNNNN||||||,<DEL>|intron_variant|MODIFIER|e…	0/1	./.	0/1	0/0	0/0	0/0	0/0	0/0	0/0	0/0	0/1	2024-01-01	2024-01-01	2024-01-01	0/1	0/0	./.	2024-01-01	./.	2024-01-01	0/1	0/0	0/1	./.	0/0	0/0	0/0	0/0	2024-01-01	0/0	0/1
NC_064875.1	69051609	INV00085254	A	<INV>	240	PASS	INV	<INV>|intron_variant|MODIFIER|exon-XM_049686223.1-1|GENE_exon-XM_049686223.1-1|transcript|rna-XM_049686223.1|protein_coding|1/9|c.260-557_260-322inv||||||,<INV>|intron_variant|MODIFIER|exon-XM_049686222.1-1|GENE_exon-XM_049686222.1-1|transcript|rna-XM_049686222.1|protein_coding|2/10|c.260-557_260-322inv||||||,<INV>|intragenic_variant|MODIFIER|exon-XM_049686229.1-1|GENE_exon-XM_049686229.1-1|gene_…	0/0	0/0	2024-01-01	0/0	0/0	0/0	0/0	0/0	0/0	0/0	0/0	0/0	0/0	0/0	0/0	0/1	0/0	0/0	0/0	0/0	0/0	0/0	0/0	2024-01-01	0/0	./.	./.	./.	0/1	0/1	0/1
NC_064875.1	69055610	INV00085255	C	<INV>	120	LowQual	INV	<INV>|splice_donor_variant&splice_region_variant&5_prime_UTR_variant&intron_variant|HIGH|exon-XM_049686222.1-1|GENE_exon-XM_049686222.1-1|transcript|rna-XM_049686222.1|protein_coding|1/11|c.-304_-70-708inv|||||778|,<INV>|splice_region_variant|LOW|exon-XM_049686222.1-1|GENE_exon-XM_049686222.1-1|transcript|rna-XM_049686222.1|protein_coding|1/11|c.-304_-70-708inv||||||,<INV>|3_prime_UTR_variant|MOD…	0/0	0/1	0/1	0/0	0/0	0/0	0/0	0/0	0/0	0/0	0/0	0/0	0/0	0/0	0/0	0/0	0/0	0/0	0/0	0/0	0/0	0/0	0/0	0/1	./.	./.	0/1	2024-01-01	2024-01-01	0/1	0/1
NC_064875.1	69055769	DEL00085256	G	<DEL>	300	PASS	DEL	<DEL>|upstream_gene_variant|MODIFIER|exon-XM_049686223.1-1|GENE_exon-XM_049686223.1-1|transcript|rna-XM_049686223.1|protein_coding||c.-995_-937delNNNNNNNNNNNNNNNNNNNNNNNNNNNNNNNNNNNNNNNNNNNNNNNNNNNNNNNNNNC|||||692|,<DEL>|downstream_gene_variant|MODIFIER|LOC125955224|gene-LOC125955224|transcript|XM_049686223.1|protein_coding||c.*692_*750delGNNNNNNNNNNNNNNNNNNNNNNNNNNNNNNNNNNNNNNNNNNNNNNNNNNNNNNNNN…	0/0	0/0	0/0	0/1	0/1	0/1	0/1	0/1	0/1	0/1	0/1	0/0	0/0	0/0	0/0	0/0	0/0	0/0	0/0	0/0	0/0	0/0	0/0	0/0	0/0	0/0	0/0	0/0	0/0	0/0	0/0
NC_064875.1	69057143	INV00085257	C	<INV>	120	LowQual	INV	<INV>|3_prime_UTR_variant|MODIFIER|exon-XM_049686229.1-1|GENE_exon-XM_049686229.1-1|transcript|rna-XM_049686229.1|protein_coding|9/9|c.|||||286|INFO_REALIGN_3_PRIME,<INV>|3_prime_UTR_variant|MODIFIER|exon-XM_049686235.1-1|GENE_exon-XM_049686235.1-1|transcript|rna-XM_049686235.1|protein_coding|9/9|c.|||||286|INFO_REALIGN_3_PRIME,<INV>|3_prime_UTR_variant|MODIFIER|exon-XM_049686234.1-1|GENE_exon-XM…	0/0	./.	0/1	0/0	0/0	0/0	0/0	0/0	0/0	0/0	0/0	0/0	0/0	0/0	0/0	0/0	0/0	0/0	0/0	0/0	0/0	0/0	0/0	./.	./.	0/0	./.	./.	2024-01-01	0/1	2024-01-01
NC_064875.1	69058107	INV00085258	A	<INV>	120	LowQual	INV	<INV>|gene_fusion|HIGH|LOC125955227&exon-XM_049686222.1-1|gene-LOC125955227&GENE_exon-XM_049686222.1-1|gene_variant|GENE_exon-XM_049686222.1-1|||n.69059508_69058108inv||||||,<INV>|gene_fusion|HIGH|exon-XM_049686222.1-1&exon-XM_049686230.1-1|GENE_exon-XM_049686222.1-1&GENE_exon-XM_049686230.1-1|gene_variant|GENE_exon-XM_049686222.1-1|||n.69059508_69058108inv||||||,<INV>|gene_fusion|HIGH|exon-XM_04…	0/0	./.	0/0	0/0	0/0	0/0	0/0	0/0	0/0	0/0	0/0	0/0	0/0	0/0	0/0	0/0	0/0	0/0	0/0	0/0	0/0	0/0	0/0	2024-01-01	./.	2024-01-01	./.	0/1	0/1	0/1	0/1
NC_064875.1	69058491	INV00085259	C	<INV>	120	LowQual	INV	<INV>|gene_fusion|HIGH|LOC125955227&exon-XM_049686222.1-1|gene-LOC125955227&GENE_exon-XM_049686222.1-1|gene_variant|GENE_exon-XM_049686222.1-1|||n.69059587_69058492inv||||||,<INV>|gene_fusion|HIGH|exon-XM_049686222.1-1&exon-XM_049686230.1-1|GENE_exon-XM_049686222.1-1&GENE_exon-XM_049686230.1-1|gene_variant|GENE_exon-XM_049686222.1-1|||n.69059587_69058492inv||||||,<INV>|gene_fusion|HIGH|exon-XM_04…	0/1	./.	0/1	0/0	0/0	0/0	0/0	0/0	0/0	0/0	0/0	0/0	0/0	0/0	0/0	0/0	0/0	0/0	0/0	0/0	0/0	0/0	0/0	2024-01-01	./.	./.	2024-01-01	./.	2024-01-01	0/1	0/1
NC_064875.1	69059275	INS00085260	G	<INS>	360	PASS	INS	.	2024-01-01	2024-01-01	2024-01-01	2024-01-01	2024-01-01	2024-01-01	2024-01-01	2024-01-01	2024-01-01	2024-01-01	2024-01-01	0/1	2024-01-01	2024-01-01	2024-01-01	2024-01-01	0/1	2024-01-01	2024-01-01	2024-01-01	2024-01-01	2024-01-01	2024-01-01	0/1	./.	2024-01-01	2024-01-01	2024-01-01	0/1	./.	2024-01-01
NC_064875.1	69076824	INV00085272	C	<INV>	180	PASS	INV	<INV>|gene_fusion|HIGH|exon-XM_049688803.1-1&exon-XM_049691311.1-1|GENE_exon-XM_049688803.1-1&GENE_exon-XM_049691311.1-1|gene_variant|GENE_exon-XM_049688803.1-1|||n.69076825_69526757inv||||||,<INV>|gene_fusion|HIGH|exon-XM_049688803.1-1&exon-XM_049691312.1-1|GENE_exon-XM_049688803.1-1&GENE_exon-XM_049691312.1-1|gene_variant|GENE_exon-XM_049688803.1-1|||n.69076825_69526757inv||||||,<INV>|gene_fusi…	0/0	./.	0/0	0/0	0/0	0/0	0/0	0/0	0/0	0/0	0/0	0/0	0/0	0/0	0/0	0/0	0/0	0/1	0/0	0/0	0/0	0/0	0/0	0/1	./.	./.	0/0	0/1	0/1	0/1	0/1
NC_064875.1	69152723	INV00085317	C	<INV>	252	PASS	INV	<INV>|inversion|MODERATE|LOC125955743&LOC125955744&LOC125958176&exon-XM_049686886.1-1&exon-XM_049686887.1-1&exon-XM_049691341.1-1|gene-LOC125955743&gene-LOC125955744&gene-LOC125958176&GENE_exon-XM_049686886.1-1&GENE_exon-XM_049686887.1-1&GENE_exon-XM_049691341.1-1|gene_variant|GENE_exon-XM_049691341.1-1|||n.69156307_69152724inv||||||	0/0	0/0	0/0	0/0	0/0	0/0	0/0	0/0	0/0	0/0	0/0	0/0	0/0	0/0	0/0	0/0	0/0	0/0	0/0	0/0	0/0	0/0	0/0	0/0	0/0	0/0	0/0	0/0	0/0	0/0	0/1
NC_064875.1	69155462	DUP00085319	C	<DUP>	62	LowQual	DUP	<DUP>|frameshift_variant|HIGH|exon-XM_049691291.1-1|GENE_exon-XM_049691291.1-1|transcript|rna-XM_049691291.1|protein_coding|4/11|c.668_*1607dup|p.Leu192fs||574/3240|192/1079||,<DUP>|duplication|HIGH|exon-XM_049691291.1-1|GENE_exon-XM_049691291.1-1|transcript|rna-XM_049691291.1|protein_coding|4/11|c.668_*1607dup|p.Leu192_Ter1080delinsAlaIlePheSerSerCysAspLeuSerGluArgCysGlyValPheArgLeuCysThrAlaSerG…	0/0	0/0	0/0	0/0	0/0	0/0	0/0	0/0	0/0	0/0	0/1	0/1	0/1	0/1	0/0	0/0	0/1	0/0	0/0	0/0	0/0	0/0	0/1	0/1	./.	./.	./.	0/1	2024-01-01	0/1	0/1
NC_064875.1	69155668	DEL00085320	T	<DEL>	130	PASS	DEL	<DEL>|exon_loss_variant|HIGH|exon-XM_049691291.1-1|GENE_exon-XM_049691291.1-1|transcript|rna-XM_049691291.1|protein_coding|11/11|c.573+7_*1401del||||||,<DEL>|exon_loss_variant|HIGH|exon-XM_049691291.1-1|GENE_exon-XM_049691291.1-1|transcript|rna-XM_049691291.1|protein_coding|10/11|c.573+7_*1401del||||||,<DEL>|exon_loss_variant|HIGH|exon-XM_049691291.1-1|GENE_exon-XM_049691291.1-1|transcript|rna-XM…	0/0	./.	0/0	0/0	0/0	0/0	0/0	0/0	0/0	0/0	0/0	0/1	0/0	0/1	0/1	0/0	0/0	0/0	0/0	0/0	0/1	0/0	0/0	2024-01-01	./.	./.	2024-01-01	0/1	./.	0/1	0/1
NC_064875.1	69159563	INV00085321	G	<INV>	180	PASS	INV	<INV>|upstream_gene_variant|MODIFIER|exon-XM_049686886.1-1|GENE_exon-XM_049686886.1-1|transcript|rna-XM_049686886.1|protein_coding||c.-4924_-4342inv|||||4342|,<INV>|upstream_gene_variant|MODIFIER|exon-XM_049686887.1-1|GENE_exon-XM_049686887.1-1|transcript|rna-XM_049686887.1|protein_coding||c.-3936_-3354inv|||||3354|,<INV>|downstream_gene_variant|MODIFIER|LOC125955743|gene-LOC125955743|transcript|…	0/1	0/1	0/0	0/0	0/0	0/0	0/0	0/0	0/0	0/0	0/0	0/0	0/0	0/0	0/0	0/0	0/0	0/0	0/0	0/0	0/0	0/0	0/0	0/0	./.	./.	0/0	2024-01-01	0/1	0/1	0/1
NC_064875.1	69159947	DEL00085322	T	<DEL>	360	PASS	DEL	<DEL>|upstream_gene_variant|MODIFIER|exon-XM_049686886.1-1|GENE_exon-XM_049686886.1-1|transcript|rna-XM_049686886.1|protein_coding||c.-4774_-4726delNNNNNNNNNNNNNNNNNNNNNNNNNNNNNNNNNNNNNNNNNNNNNNNNA|||||4726|,<DEL>|upstream_gene_variant|MODIFIER|exon-XM_049686887.1-1|GENE_exon-XM_049686887.1-1|transcript|rna-XM_049686887.1|protein_coding||c.-3786_-3738delNNNNNNNNNNNNNNNNNNNNNNNNNNNNNNNNNNNNNNNNNNN…	0/1	./.	./.	0/0	0/0	0/0	0/0	0/0	0/0	0/0	0/0	0/1	2024-01-01	0/0	2024-01-01	./.	0/0	0/1	0/1	2024-01-01	./.	0/0	0/0	0/0	./.	2024-01-01	./.	0/0	0/0	0/0	0/0
NC_064875.1	69160454	INV00085323	A	<INV>	120	LowQual	INV	<INV>|inversion|HIGH|exon-XM_049691291.1-1|GENE_exon-XM_049691291.1-1|transcript|rna-XM_049691291.1|protein_coding|6/11|c.1185_1345inv||1345/3401||||,<INV>|upstream_gene_variant|MODIFIER|exon-XM_049686887.1-1|GENE_exon-XM_049686887.1-1|transcript|rna-XM_049686887.1|protein_coding||c.-4405_-4245inv|||||4245|,<INV>|downstream_gene_variant|MODIFIER|LOC125955744|gene-LOC125955744|transcript|XM_049686…	0/1	0/0	0/0	0/0	0/0	0/0	0/0	0/0	0/0	0/0	0/0	0/0	0/0	0/0	0/0	0/0	0/0	0/0	0/0	0/0	0/0	0/0	0/0	./.	./.	./.	./.	0/0	2024-01-01	2024-01-01	0/1
NC_064875.1	69161877	INV00085324	T	<INV>	180	PASS	INV	<INV>|inversion|HIGH|exon-XM_049691291.1-1|GENE_exon-XM_049691291.1-1|transcript|rna-XM_049691291.1|protein_coding|1/11|c.-1105_245inv||245/3401||||,<INV>|inversion|HIGH|exon-XM_049691291.1-1|GENE_exon-XM_049691291.1-1|transcript|rna-XM_049691291.1|protein_coding|2/11|c.-1105_245inv||245/3401||||,<INV>|upstream_gene_variant|MODIFIER|exon-XM_049691291.1-1|GENE_exon-XM_049691291.1-1|transcript|rna-…	0/0	2024-01-01	0/1	0/0	0/0	0/0	0/0	0/0	0/0	0/0	0/0	0/0	0/0	0/0	0/0	0/0	0/0	0/0	0/0	0/0	0/0	0/0	0/0	0/1	2024-01-01	./.	./.	./.	2024-01-01	0/1	0/1
NC_064875.1	69815649	INV00085653	C	<INV>	212	PASS	INV	<INV>|inversion|MODERATE|LOC125955748&LOC125955749&LOC125955750&LOC125956841&LOC125956842&LOC125956844&LOC125956845&LOC125956849&LOC125956851&LOC125956852&LOC125956854&LOC125956858&LOC125956860&LOC125956861&LOC125956863&LOC125956864&LOC125956865&LOC125956866&LOC125956868&LOC125956870&LOC125956871&LOC125956874&LOC125956875&LOC125956876&LOC125956878&LOC125956879&LOC125956881&LOC125956883&LOC1259568…	0/1	2024-01-01	0/0	0/0	0/0	0/0	0/0	0/1	0/1	0/1	0/0	0/1	0/1	0/0	0/0	0/1	0/1	0/0	0/1	0/0	0/1	0/0	0/0	./.	./.	./.	./.	2024-01-01	2024-01-01	0/1	2024-01-01
NC_064875.1	69815649	INV00085652	C	<INV>	67	LowQual	INV	<INV>|inversion|MODERATE|LOC125956844&LOC125956858&LOC125956860&LOC125956871&LOC125956876&LOC125956884&LOC125956888&LOC125956889&LOC125956890&LOC125956891&LOC125956892&LOC125956896&LOC125956901&LOC125956903&exon-XM_049689070.1-1&exon-XM_049689071.1-1&exon-XM_049689100.1-1&exon-XM_049689102.1-1&exon-XM_049689103.1-1&exon-XM_049689105.1-1&exon-XM_049689106.1-1&exon-XM_049689107.1-1&exon-XM_04968910…	0/0	0/0	0/0	0/1	0/0	0/0	0/0	0/0	0/0	0/1	0/0	0/1	0/1	0/1	0/0	0/0	0/0	0/0	0/1	0/0	0/1	0/0	0/0	0/0	./.	./.	./.	2024-01-01	2024-01-01	0/1	2024-01-01
NC_064875.1	69864557	INV00085683	A	<INV>	120	LowQual	INV	<INV>|upstream_gene_variant|MODIFIER|exon-XM_049689155.1-1|GENE_exon-XM_049689155.1-1|transcript|rna-XM_049689155.1|protein_coding||c.-4516_-4351inv|||||4338|,<INV>|upstream_gene_variant|MODIFIER|LOC125956860|gene-LOC125956860|transcript|XM_049689102.1|protein_coding||c.-397_-232inv|||||398|WARNING_TRANSCRIPT_NO_START_CODON,<INV>|upstream_gene_variant|MODIFIER|LOC125956860|gene-LOC125956860|trans…	0/0	0/0	0/1	0/0	0/0	0/0	0/0	0/0	0/0	0/0	0/0	0/0	0/0	0/0	0/0	0/1	0/0	0/0	0/0	0/0	0/0	0/0	0/0	0/1	./.	2024-01-01	./.	./.	0/1	0/1	2024-01-01
NC_064875.1	69868546	INV00085684	G	<INV>	120	LowQual	INV	<INV>|upstream_gene_variant|MODIFIER|LOC125956844|gene-LOC125956844|transcript|XM_049689070.1|protein_coding||c.-2830_-850inv|||||2831|WARNING_TRANSCRIPT_NO_START_CODON,<INV>|upstream_gene_variant|MODIFIER|LOC125956844|gene-LOC125956844|transcript|XM_049689071.1|protein_coding||c.-2830_-850inv|||||2831|WARNING_TRANSCRIPT_NO_START_CODON,<INV>|downstream_gene_variant|MODIFIER|exon-XM_049689070.1-1|…	0/0	0/1	0/0	0/0	0/0	0/0	0/0	0/0	0/0	0/0	0/0	0/0	0/0	0/0	0/0	0/0	0/0	0/0	0/0	0/0	0/0	0/0	0/0	0/1	./.	./.	./.	2024-01-01	0/1	0/1	2024-01-01
NC_064875.1	69868616	INV00085685	C	<INV>	360	PASS	INV	<INV>|upstream_gene_variant|MODIFIER|LOC125956844|gene-LOC125956844|transcript|XM_049689070.1|protein_coding||c.-2760_-2388inv|||||2761|WARNING_TRANSCRIPT_NO_START_CODON,<INV>|upstream_gene_variant|MODIFIER|LOC125956844|gene-LOC125956844|transcript|XM_049689071.1|protein_coding||c.-2760_-2388inv|||||2761|WARNING_TRANSCRIPT_NO_START_CODON,<INV>|downstream_gene_variant|MODIFIER|exon-XM_049689070.1-…	0/0	0/0	0/0	0/0	0/0	0/0	0/0	0/0	0/0	0/0	0/0	0/0	0/0	0/0	0/0	0/0	0/0	0/0	0/0	0/0	0/0	0/0	0/0	./.	./.	2024-01-01	./.	./.	2024-01-01	0/1	2024-01-01
NC_064875.1	69870972	INV00085686	G	<INV>	240	PASS	INV	<INV>|splice_region_variant|LOW|exon-XM_049689070.1-1|GENE_exon-XM_049689070.1-1|transcript|rna-XM_049689070.1|protein_coding|10/10|c.*1858_*2683inv||||||,<INV>|splice_region_variant|LOW|exon-XM_049689071.1-1|GENE_exon-XM_049689071.1-1|transcript|rna-XM_049689071.1|protein_coding|10/10|c.*1858_*2683inv||||||,<INV>|3_prime_UTR_variant|MODIFIER|exon-XM_049689070.1-1|GENE_exon-XM_049689070.1-1|trans…	0/0	./.	0/0	0/0	0/0	0/0	0/0	0/0	0/0	0/0	0/0	0/0	0/0	0/0	0/0	0/0	0/0	0/0	0/0	0/0	0/0	0/0	0/0	2024-01-01	./.	2024-01-01	./.	./.	0/1	0/1	2024-01-01
